# Supplementary material for: Identifying therapeutic biomarkers of zoledronic acid by metabolomics
Source: Front Pharmacol. 2023 Apr 25;14:1084453. doi: 10.3389/fphar.2023.1084453 (PMC10166846; doi:10.3389/fphar.2023.1084453)
Supplement: Supplementary file 2 [file DataSheet4.xlsx]

## Sheet: all_DEG
gene_name	gene_id	NS 1	NS 2	NS 3	SHAM 1	SHAM 2	SHAM 3	NS	SHAM	log2FoldChange	pvalue	padj	gene_chr	gene_start	gene_end	gene_strand	gene_length	gene_biotype	gene_description	tf_family
AABR07065815.2	ENSRNOG00000050143	440.928	189.289	545.447	26.517	29.2308	31.3111	391.888	29.0196	3.75543	6.50753e-19	9.71444e-15	6	142635329	142676432	-	400	protein_coding	-	-
AABR07065699.1	ENSRNOG00000050102	9.87822	22.1508	11.7397	151.963	124.231	263.773	14.5896	179.989	-3.63703	2.1188e-15	1.58147e-11	6	139560028	139560489	+	354	protein_coding	-	-
-	novel.782	233.485	291.988	343.162	49.9744	46.2821	74.0081	289.545	56.7549	2.34416	4.64688e-15	2.31229e-11	6	141246291	141258719	-	751	-	- && P18531.1 RecName: Full=Ig heavy chain V region 3-6; AltName: Full=Ig heavy chain V region M315; Flags: Precursor && -	-
AABR07060952.1	ENSRNOG00000061169	26.9406	51.3497	26.1887	203.977	314.231	491.49	34.8263	336.566	-3.27815	8.03297e-15	2.9979e-11	4	101639641	101640459	+	453	protein_coding	-	-
AABR07065789.1	ENSRNOG00000006333	95.1902	44.3017	77.663	391.636	523.718	909.92	72.3849	608.425	-3.06947	1.2695e-14	3.79021e-11	6	141290922	141291347	-	348	protein_coding	-	-
AABR07065818.1	ENSRNOG00000055835	208.341	47.3223	234.795	3.05966	3.65385	2.84647	163.486	3.18666	5.69147	2.22544e-14	5.53688e-11	6	142756839	142757384	-	467	lincRNA	-	-
AABR07051548.2	ENSRNOG00000057376	127.519	177.207	195.963	732.278	475	760.955	166.896	656.078	-1.97616	2.34063e-12	4.99157e-09	3	16753703	16754189	+	282	protein_coding	-	-
LOC103690006	ENSRNOG00000022082	65.5555	183.248	274.53	15.2983	13.3974	8.5394	174.444	12.4117	3.81838	1.5513e-11	2.89472e-08	4	117800628	117814658	-	1130	protein_coding	RNA/RNP complex-1-interacting phosphatase [Source:RGD Symbol;Acc:9168966]	-
AABR07065778.2	ENSRNOG00000047308	5.38812	1.00686	7.22446	235.594	42.6282	140.426	4.53981	139.549	-4.92643	1.94223e-11	3.22152e-08	6	141008140	141008427	-	288	protein_coding	-	-
-	novel.761	9.87822	14.096	3.61223	333.503	34.1026	316.907	9.19548	228.171	-4.64041	8.02865e-10	1.19852e-06	6	91475055	91476683	-	970	-	- && P83883.2 RecName: Full=60S ribosomal protein L36a; AltName: Full=60S ribosomal protein L44 >P83884.2 RecName: Full=60S ribosomal protein L36a; AltName: Full=60S ribosomal protein L44 >P83881.2 RecName: Full=60S ribosomal protein L36a; AltName: Full=60S ribosomal protein L44; AltName: Full=Cell growth-inhibiting gene 15 protein; AltName: Full=Cell migration-inducing gene 6 protein >P83882.2 R…	-
AABR07065651.1	ENSRNOG00000031848	3.59208	8.05485	6.3214	44.875	53.5898	59.7758	5.98945	52.7468	-3.15037	1.72119e-09	2.33581e-06	6	138735742	138736203	-	354	protein_coding	-	-
Mpped1	ENSRNOG00000010834	0	1.00686	0	56.0937	138.846	35.1064	0.335619	76.6821	-7.83488	4.38768e-09	5.45828e-06	7	124680294	124751405	+	3854	protein_coding	metallophosphoesterase domain containing 1 [Source:RGD Symbol;Acc:1308244]	-
-	novel.773	38.6149	37.2537	91.2088	1.01989	0	2.84647	55.6925	1.28878	5.34092	9.83401e-09	1.04859e-05	6	140178536	140179100	-	456	-	- && P01780.2 RecName: Full=Immunoglobulin heavy variable 3-7; AltName: Full=Ig heavy chain V-III region GAL; AltName: Full=Ig heavy chain V-III region GAR; AltName: Full=Ig heavy chain V-III region JON; Flags: Precursor && -	-
Rplp2	ENSRNOG00000037607	533.424	1520.35	1245.32	208.057	302.051	172.686	1099.7	227.598	2.27387	1.1894e-08	1.18369e-05	1	214428526	214430515	+	348	protein_coding	ribosomal protein lateral stalk subunit P2 [Source:RGD Symbol;Acc:621775]	-
-	novel.718	1243.76	1651.24	1636.34	2879.14	4000.96	3671.94	1510.45	3517.35	-1.21951	1.48684e-08	1.30562e-05	5	148451678	148467777	-	8619	-	- && - && -	-
LOC108348083	ENSRNOG00000060047	176.012	271.851	246.535	35.696	76.7308	27.5158	231.466	46.6475	2.32281	1.88745e-08	1.55816e-05	1	259641676	259674425	-	3389	protein_coding	delta-1-pyrroline-5-carboxylate synthase [Source:RGD Symbol;Acc:11512751]	-
AABR07065812.1	ENSRNOG00000049525	21.5525	29.1988	65.9232	0	0	0	38.8915	0	7.64587	1.98319e-08	1.55816e-05	6	142251680	142251976	-	297	protein_coding	-	-
Pcyt1b	ENSRNOG00000012358	81.7198	47.3223	56.8926	10.1989	10.9615	7.59058	61.9782	9.58366	2.70479	2.24758e-08	1.67759e-05	X	62727755	62818522	+	2316	protein_coding	phosphate cytidylyltransferase 1, choline, beta [Source:RGD Symbol;Acc:708434]	-
-	novel.488	119.437	137.939	140.877	275.369	289.872	302.674	132.751	289.305	-1.12458	2.52926e-08	1.79794e-05	2	225868535	225873347	+	4813	-	- && - && -	-
AABR07027870.1	ENSRNOG00000059510	127.519	140.96	135.459	267.21	310.577	380.478	134.646	319.422	-1.24753	6.53575e-08	4.4348e-05	17	47721977	47817248	+	3080	protein_coding	-	-
AABR07065768.3	ENSRNOG00000055620	130.213	113.775	164.356	33.6562	9.74359	33.2088	136.115	25.5362	2.39831	7.00739e-08	4.5481e-05	6	140406876	140407307	-	348	protein_coding	-	-
LOC103693189	ENSRNOG00000057009	120.335	71.4868	102.046	26.517	9.74359	19.9253	97.9557	18.7286	2.37328	8.19628e-08	5.09808e-05	9	3896337	3899315	+	522	protein_coding	protein tyrosine phosphatase type IVA 1 [Source:RGD Symbol;Acc:9374124]	-
Lama4	ENSRNOG00000000599	219.117	285.947	259.178	93.8295	73.0769	115.756	254.747	94.2209	1.4289	9.25724e-08	5.52769e-05	20	44060731	44209614	+	5947	protein_coding	laminin subunit alpha 4 [Source:RGD Symbol;Acc:1560062]	-
AABR07065699.5	ENSRNOG00000058753	0.89802	1.00686	0	48.9545	32.8846	36.0552	0.634959	39.2981	-5.97956	1.42828e-07	8.20051e-05	6	139523337	139524186	+	396	protein_coding	-	-
AC128792.2	ENSRNOG00000057558	1387.44	1836.51	1907.26	3237.12	4996.03	3902.5	1710.4	4045.22	-1.2418	1.75324e-07	9.6935e-05	1	101449902	101450071	+	165	pseudogene	-	-
-	novel.780	88.904	65.4457	118.301	12.2386	13.3974	27.5158	90.8834	17.7173	2.34683	3.64404e-07	0.00019428	6	141115391	141119528	-	731	-	- && P01749.1 RecName: Full=Ig heavy chain V region 3; Flags: Precursor && -	-
Rec114	ENSRNOG00000009332	76.3317	103.706	124.622	219.275	617.5	389.966	101.553	408.914	-2.0086	5.0045e-07	0.000257611	8	63445644	63533546	-	948	protein_coding	REC114 meiotic recombination protein [Source:RGD Symbol;Acc:1311874]	-
Rps19l2	ENSRNOG00000048199	421.172	578.943	788.369	1411.52	2158.21	1409	596.161	1659.58	-1.47671	8.83954e-07	0.000439855	9	16802319	16807966	-	474	protein_coding	ribosomal protein S19-like2 [Source:RGD Symbol;Acc:68440]	-
AABR07061068.2	ENSRNOG00000060654	0.89802	0	0	20.3977	28.0128	44.5946	0.29934	31.0017	-6.53527	9.35237e-07	0.000450362	4	103524324	103525051	+	396	protein_coding	-	-
Vpreb1	ENSRNOG00000052348	354.718	656.47	528.289	186.639	222.885	143.272	513.159	184.265	1.47936	1.15863e-06	0.000540501	11	88376256	88377133	+	791	protein_coding	V-set pre-B cell surrogate light chain 1 [Source:RGD Symbol;Acc:1588558]	-
Unc79	ENSRNOG00000008728	344.84	399.722	276.336	173.381	125.449	136.63	340.299	145.153	1.22714	1.28465e-06	0.000581131	6	126874193	127064626	+	7578	protein_coding	unc-79 homolog, NALCN channel complex subunit [Source:RGD Symbol;Acc:1311117]	-
-	novel.892	8.9802	11.0754	8.12752	36.7159	51.1539	45.5435	9.39438	44.4711	-2.24534	2.29357e-06	0.00100701	8	38099567	38101750	-	2184	-	- && - && -	-
AABR07051562.1	ENSRNOG00000042083	105.966	124.85	105.658	202.957	485.962	351.064	112.158	346.661	-1.62727	2.53981e-06	0.00108327	3	17080904	17081510	-	402	protein_coding	-	-
Rasal1	ENSRNOG00000001374	539.71	506.449	642.074	251.912	321.539	208.741	562.744	260.73	1.11278	2.94197e-06	0.0012187	12	41416218	41448668	-	3238	protein_coding	RAS protein activator like 1 [Source:RGD Symbol;Acc:1311820]	-
LOC100365810	ENSRNOG00000045885	304.429	340.318	551.768	570.116	3584.42	2513.43	398.838	2222.66	-2.47821	4.19288e-06	0.00160491	8	105087994	105088401	-	408	protein_coding	40S ribosomal protein S17-like [Source:RGD Symbol;Acc:2318277]	-
-	novel.54	132.907	143.98	152.617	242.733	304.487	335.883	143.168	294.368	-1.04015	5.00409e-06	0.00183591	1	7010027	7019849	-	4050	-	- && - && -	-
Apopt1	ENSRNOG00000011542	2.69406	4.02743	10.8367	12.2386	181.474	88.2404	5.85273	93.9845	-3.99941	5.04234e-06	0.00183591	6	136185487	136210940	+	1109	protein_coding	apoptogenic 1, mitochondrial [Source:RGD Symbol;Acc:1304719]	-
AABR07065699.3	ENSRNOG00000057421	0	1.00686	0	27.5369	34.1026	13.2835	0.335619	24.9743	-6.21521	5.50776e-06	0.00191168	6	139551751	139552182	+	348	protein_coding	-	-
Gpr27	ENSRNOG00000010880	211.933	144.987	159.841	76.4914	31.6667	52.1852	172.254	53.4478	1.68237	5.90171e-06	0.00195779	4	132137793	132138926	+	1134	protein_coding	G protein-coupled receptor 27 [Source:RGD Symbol;Acc:71067]	-
Rragd	ENSRNOG00000007331	83.5159	87.5965	59.6018	251.912	143.718	229.615	76.9047	208.415	-1.44168	6.59731e-06	0.00205176	5	48224994	48260685	+	1443	protein_coding	Ras-related GTP binding D [Source:RGD Symbol;Acc:1310007]	-
LOC100134871	ENSRNOG00000061299	204005	255963	273989	427185	1.29458e+06	656386	244653	792716	-1.69607	8.01614e-06	0.0023933	1	168957460	168958836	+	623	protein_coding	beta globin minor gene [Source:RGD Symbol;Acc:2290038]	-
AABR07058985.2	ENSRNOG00000059271	47.5951	2.01371	35.2192	0	0	0	28.276	0	7.18702	9.11216e-06	0.00261589	4	104454	109989	+	3059	lincRNA	-	-
LOC100910308	ENSRNOG00000046308	29.6347	226.543	269.111	26.517	18.2692	23.7205	175.096	22.8356	2.93591	1.11777e-05	0.00309001	14	33968759	33977277	-	1083	protein_coding	multifunctional protein ADE2-like [Source:RGD Symbol;Acc:6499293]	-
Lingo1	ENSRNOG00000017193	107.762	68.4662	117.397	25.4971	18.2692	38.9017	97.8754	27.556	1.81811	1.15247e-05	0.00312802	8	61274017	61290240	-	2459	protein_coding	leucine rich repeat and Ig domain containing 1 [Source:RGD Symbol;Acc:1308668]	-
Plxnd1	ENSRNOG00000025209	3457.38	3875.39	2757.03	1810.3	1066.92	1688.9	3363.27	1522.04	1.14338	1.27882e-05	0.00340896	4	147854309	147893992	-	6105	protein_coding	plexin D1 [Source:RGD Symbol;Acc:1310796]	-
Epx	ENSRNOG00000008707	39117.8	37257.7	46237.5	24229.4	11940.8	16782.8	40871	17651	1.2113	1.61911e-05	0.00424037	10	75160690	75171774	-	2690	protein_coding	eosinophil peroxidase [Source:RGD Symbol;Acc:1311882]	-
Col1a1	ENSRNOG00000003897	183.196	269.838	102.046	56.0937	35.3205	10.437	185.026	33.9504	2.44899	1.79413e-05	0.00453945	10	82745801	82762789	+	5825	protein_coding	collagen type I alpha 1 chain [Source:RGD Symbol;Acc:61817]	-
Hba-a1	ENSRNOG00000029886	908343	1.09957e+06	1.12755e+06	1.68649e+06	3.59066e+06	2.23217e+06	1.04515e+06	2.50311e+06	-1.26001	2.08956e-05	0.00519883	10	15602794	15603649	-	556	protein_coding	hemoglobin alpha, adult chain 1 [Source:RGD Symbol;Acc:2782]	-
AABR07058788.4	ENSRNOG00000058206	24.2465	24.1646	21.6734	63.2329	58.4616	78.7522	23.3615	66.8156	-1.52003	2.22181e-05	0.00534954	7	137515388	137526685	+	551	lincRNA	-	-
AABR07039448.1	ENSRNOG00000032807	124.825	127.871	167.969	174.4	1495.64	670.817	140.221	780.286	-2.4757	2.38337e-05	0.00564744	X	77298974	77299218	-	245	processed_pseudogene	-	-
AY172581.18	ENSRNOG00000032609	44.901	53.3634	27.0917	76.4914	250.897	182.174	41.7854	169.854	-2.0235	2.45632e-05	0.00572936	MT	5081	5152	-	72	Mt_tRNA	-	-
Igfbp2	ENSRNOG00000016957	0	0	0	58.1335	6.08974	4.74411	0	22.9891	-7.06476	2.63213e-05	0.006045	9	80118029	80144789	+	1280	protein_coding	insulin-like growth factor binding protein 2 [Source:RGD Symbol;Acc:2873]	-
-	novel.964	55.6773	50.3428	48.7651	99.9488	116.923	129.04	51.5951	115.304	-1.16017	3.01238e-05	0.00681346	9	103539935	103557554	-	573	-	- && - && -	-
AY172581.24	ENSRNOG00000043866	15424.4	17940.2	16576.5	38507.8	44829	23574.4	16647	35637.1	-1.0981	3.09426e-05	0.00689419	MT	1094	2664	+	1571	Mt_rRNA	-	-
Hba-a2	ENSRNOG00000047321	295624	393873	408339	600507	1.39736e+06	805942	365945	934604	-1.35273	3.45008e-05	0.00746417	10	15589364	15590220	-	557	protein_coding	hemoglobin alpha, adult chain 2 [Source:RGD Symbol;Acc:1359364]	-
Hbb	ENSRNOG00000058105	500785	632448	636284	1.05712e+06	1.65832e+06	976957	589839	1.2308e+06	-1.0612	3.55306e-05	0.00757715	1	168971274	168972725	-	660	protein_coding	hemoglobin subunit beta [Source:RGD Symbol;Acc:2783]	-
Cd247	ENSRNOG00000003298	42.207	63.432	43.3468	127.486	169.295	99.6263	49.6619	132.136	-1.41161	3.6174e-05	0.0076057	13	83996080	84071400	+	1707	protein_coding	Cd247 molecule [Source:RGD Symbol;Acc:2305]	-
-	novel.344	146.377	154.049	208.606	91.7897	48.718	52.1852	169.678	64.231	1.39905	5.03344e-05	0.0101539	15	28255112	28256054	-	783	-	- && P70709.1 RecName: Full=Eosinophil cationic protein; Short=ECP; AltName: Full=Eosinophil secondary granule ribonuclease 11; Short=EAR-11; AltName: Full=Ribonuclease 3; Short=RNase 3; Flags: Precursor && -	-
AC099453.2	ENSRNOG00000051299	47.5951	73.5005	68.6324	116.267	169.295	167.941	63.2427	151.168	-1.25829	5.29092e-05	0.0103925	5	78365749	78366405	-	657	lincRNA	-	-
AABR07065714.1	ENSRNOG00000059121	13.4703	31.2126	36.1223	109.128	75.5128	85.394	26.9351	90.0115	-1.74415	5.42391e-05	0.0104808	6	139783839	139911839	-	653	protein_coding	-	-
Hbb-b1	ENSRNOG00000047098	18224.4	28632	28150.1	42390.5	93242.5	54171.1	25002.2	63268.1	-1.33942	5.59447e-05	0.0104808	1	168945449	168965566	+	1354	protein_coding	hemoglobin, beta adult major chain [Source:RGD Symbol;Acc:1595848]	-
LOC103694855	ENSRNOG00000060629	10296.7	13949	18233.6	28292.7	39295.9	25080.2	14159.8	30889.6	-1.1253	5.9039e-05	0.0106363	AABR07024041.1	23532	31048	-	683	protein_coding	hemoglobin subunit beta-2-like [Source:RGD Symbol;Acc:9285450]	-
Trmt9b	ENSRNOG00000011253	203.851	139.953	135.459	531.361	643.077	237.205	159.754	470.548	-1.55706	5.91378e-05	0.0106363	16	59317699	59366824	-	2491	protein_coding	tRNA methyltransferase 9B (putative) [Source:RGD Symbol;Acc:1304810]	-
Camk2n1	ENSRNOG00000016322	0.89802	1.00686	0.903058	36.7159	24.359	6.64175	0.935978	22.5722	-4.59177	6.50937e-05	0.0115681	5	156876706	156878486	+	409	protein_coding	calcium/calmodulin-dependent protein kinase II inhibitor 1 [Source:RGD Symbol;Acc:708430]	-
-	novel.692	70.0456	76.5211	52.3773	129.526	140.064	152.76	66.3147	140.783	-1.08853	6.99198e-05	0.0122796	5	159399207	159404465	+	2388	-	- && - && -	-
Irf7	ENSRNOG00000017414	3020.04	4160.33	3447.87	6302.9	9647.37	5756.5	3542.75	7235.59	-1.03018	7.19114e-05	0.0124825	1	214248837	214252456	-	1973	protein_coding	interferon regulatory factor 7 [Source:RGD Symbol;Acc:1307828]	IRF
-	novel.790	136.499	45.3085	158.938	382.457	250.897	834.963	113.582	489.439	-2.10682	7.42169e-05	0.0127346	6	141987160	141987693	-	430	-	- && P01805.1 RecName: Full=Ig heavy chain V region IR2; Flags: Precursor && -	-
Tenm3	ENSRNOG00000012802	18.8584	24.1646	31.607	5.09943	0	1.89764	24.8767	2.33236	3.36882	7.87485e-05	0.0132085	16	46731403	46926245	+	7638	protein_coding	teneurin transmembrane protein 3 [Source:RGD Symbol;Acc:1306641]	-
Abl1	ENSRNOG00000009371	161.644	22.1508	76.7599	16.3182	3.65385	13.2835	86.8515	11.0852	2.95737	8.06617e-05	0.0133791	3	9410661	9448167	-	3439	protein_coding	ABL proto-oncogene 1, non-receptor tyrosine kinase [Source:RGD Symbol;Acc:1584969]	-
Fam50a	ENSRNOG00000045790	17.0624	102.699	204.091	8.15909	21.9231	8.5394	107.951	12.8739	3.08055	8.64361e-05	0.0141793	4	104949597	104956714	+	1311	protein_coding	family with sequence similarity 50, member A [Source:RGD Symbol;Acc:1560964]	-
-	novel.109	1466.47	1272.67	2252.23	1752.16	11853.1	8188.33	1663.79	7264.53	-2.12633	9.01933e-05	0.0144857	10	103198382	103202092	+	380	-	- && P63174.2 RecName: Full=60S ribosomal protein L38 >P63173.2 RecName: Full=60S ribosomal protein L38 >Q32PB9.4 RecName: Full=60S ribosomal protein L38 && PF01781:Ribosomal L38e protein family	-
LOC103694857	ENSRNOG00000054582	50603.4	61770.6	68217	100932	199836	108116	60197	136295	-1.17896	9.39347e-05	0.0147606	AABR07024041.1	18003	19379	-	623	protein_coding	hemoglobin subunit beta-2 [Source:RGD Symbol;Acc:9218369]	-
-	novel.666	68.2495	81.5554	100.239	187.659	144.936	190.713	83.3481	174.436	-1.06747	9.99796e-05	0.0149914	4	118437361	118443626	-	3318	-	- && - && -	-
LOC100912578	ENSRNOG00000059883	13.4703	41.2811	21.6734	172.361	371.474	28.4647	25.4749	190.767	-2.90606	0.000100425	0.0149914	3	74226407	74229066	-	2084	lincRNA	stress-70 protein, mitochondrial-like [Source:RGD Symbol;Acc:6486342]	-
-	novel.550	43.105	49.336	29.8009	76.4914	119.359	127.142	40.7473	107.664	-1.40385	0.000104365	0.0154254	3	16549419	16549959	+	374	-	- && P01615.2 RecName: Full=Immunoglobulin kappa variable 2D-28; AltName: Full=Ig kappa chain V-II region FR; AltName: Full=Ig kappa chain V-II region GM607; AltName: Full=Ig kappa chain V-II region MIL; AltName: Full=Ig kappa chain V-II region TEW; Flags: Precursor >A0A075B6P5.1 RecName: Full=Immunoglobulin kappa variable 2-28; Flags: Precursor && -	-
LOC100910717	ENSRNOG00000052664	209.239	18.1234	154.423	17.3381	24.359	6.64175	127.262	16.1129	2.9917	0.00010869	0.0158436	1	255479261	255532143	+	6163	protein_coding	tankyrase-2-like [Source:RGD Symbol;Acc:6496922]	-
Terc	ENSRNOG00000051777	10.7762	4.02743	6.3214	26.517	87.6923	26.567	7.04169	46.9255	-2.72181	0.000109317	0.0158436	2	116432691	116433110	+	420	misc_RNA	telomerase RNA component [Source:RGD Symbol;Acc:727802]	-
AC135409.1	ENSRNOG00000038864	25.1446	28.192	45.1529	29.5767	482.308	197.355	32.8298	236.413	-2.84657	0.000110674	0.015886	8	50604768	50605053	+	255	protein_coding	-	-
AABR07065656.9	ENSRNOG00000058426	0	0	0	9.17897	9.74359	11.3859	0	10.1028	-5.87791	0.000111261	1	6	138852141	138852571	-	348	protein_coding	-	-
Cd52	ENSRNOG00000015403	1108.16	1407.59	1661.63	2179.5	5279.81	2975.51	1392.46	3478.27	-1.32056	0.000120252	0.0169366	5	152322916	152324469	-	529	protein_coding	CD52 molecule [Source:RGD Symbol;Acc:620627]	-
LOC100911104	ENSRNOG00000061813	246.956	469.195	163.453	743.497	826.987	767.597	293.201	779.36	-1.41136	0.00012694	0.0175459	KL567988.1	20093	23908	-	853	protein_coding	lymphocyte antigen 6B-like [Source:RGD Symbol;Acc:6495044]	-
LOC297756	ENSRNOG00000007238	88.904	58.3977	74.0507	104.028	415.321	257.131	73.7841	258.827	-1.80829	0.000131458	0.017852	5	2799565	2803855	-	690	protein_coding	ribosomal protein S8-like [Source:RGD Symbol;Acc:1359575]	-
-	novel.781	64.6575	9.06171	44.2498	1.01989	7.30769	1.89764	39.323	3.40841	3.57755	0.000137899	0.0182243	6	141135625	141136159	-	457	-	- && P23083.2 RecName: Full=Immunoglobulin heavy variable 1-2; AltName: Full=Ig heavy chain V-I region ND; AltName: Full=Ig heavy chain V-I region V35; Flags: Precursor && -	-
AABR07034730.2	ENSRNOG00000050898	203.851	348.372	321.489	545.639	753.91	534.187	291.237	611.245	-1.06941	0.000137952	0.0182243	11	85532526	85533034	+	387	protein_coding	-	-
AC095947.3	ENSRNOG00000049105	218.219	260.776	353.999	524.221	1063.27	511.415	277.664	699.635	-1.33222	0.000162137	0.0206892	10	70109549	70109623	+	75	processed_pseudogene	-	-
AABR07065645.2	ENSRNOG00000047785	0	3.02057	0	24.4773	17.0513	14.2323	1.00686	18.587	-4.2827	0.000176381	0.0219418	6	138564828	138565404	-	399	protein_coding	-	-
LOC690468	ENSRNOG00000030747	12.5723	13.0891	23.4795	24.4773	126.667	98.6775	16.3803	83.2738	-2.34203	0.000180873	0.0223147	2	199479007	199479309	-	303	protein_coding	similar to 60S ribosomal protein L38 [Source:RGD Symbol;Acc:1596041]	-
Efnb3	ENSRNOG00000010320	7.18416	8.05485	9.93363	40.7954	28.0128	29.4135	8.39088	32.7406	-1.96527	0.000186698	0.0228445	10	56161432	56167426	-	3143	protein_coding	ephrin B3 [Source:RGD Symbol;Acc:2541]	-
Mapk12	ENSRNOG00000031233	46.6971	57.3908	46.0559	123.406	110.833	89.1893	50.0479	107.81	-1.10792	0.000197233	0.0235543	7	130109663	130120579	-	2189	protein_coding	mitogen-activated protein kinase 12 [Source:RGD Symbol;Acc:70975]	-
AABR07044980.1	ENSRNOG00000061835	180.502	231.577	146.295	103.008	42.6282	65.4687	186.125	70.3685	1.39805	0.000209146	0.0242236	20	30041461	30263742	-	1907	lincRNA	-	-
Chst15	ENSRNOG00000016267	238.873	198.351	230.28	133.605	65.7692	103.422	222.501	100.932	1.13618	0.000221108	0.0252338	1	204245645	204322544	-	3505	protein_coding	carbohydrate sulfotransferase 15 [Source:RGD Symbol;Acc:628881]	-
Efcab5	ENSRNOG00000022536	26.0426	20.1371	32.5101	4.07954	6.08974	5.69293	26.2299	5.28741	2.31833	0.000221438	0.0252338	10	62981297	63085308	+	4050	protein_coding	EF-hand calcium binding domain 5 [Source:RGD Symbol;Acc:1309650]	-
LOC100361866	ENSRNOG00000053457	211.933	246.68	348.58	147.883	105.962	63.5711	269.064	105.805	1.34801	0.000233445	0.0257609	15	28240731	28241198	-	468	protein_coding	eosinophil cationic protein-like [Source:RGD Symbol;Acc:2319312]	-
Ceacam1	ENSRNOG00000020578	9882.71	6458.98	3597.78	3275.87	2030.32	2521.97	6646.49	2609.39	1.34881	0.000235353	0.0257609	1	82327955	82344345	-	3573	protein_coding	carcinoembryonic antigen related cell adhesion molecule 1 [Source:RGD Symbol;Acc:67396]	-
Hscb	ENSRNOG00000037508	460.684	490.339	589.697	730.238	1712.44	1080.71	513.573	1174.46	-1.19278	0.000237671	0.0257609	12	51878153	51888669	+	954	protein_coding	HscB mitochondrial iron-sulfur cluster co-chaperone [Source:RGD Symbol;Acc:1311005]	-
RGD1564606	ENSRNOG00000029670	151.765	252.721	177.902	244.773	887.885	663.227	194.13	598.628	-1.6247	0.000243455	0.026146	2	38230757	38231227	+	471	protein_coding	similar to 60S ribosomal protein L23a [Source:RGD Symbol;Acc:1564606]	-
AABR07049578.1	ENSRNOG00000056344	133.805	96.6582	156.229	62.213	59.6795	59.7758	128.897	60.5561	1.09129	0.000280992	0.0293332	5	129344335	129344661	-	324	pseudogene	-	-
ATP8	ENSRNOG00000033299	103.272	110.754	126.428	180.52	316.667	213.485	113.485	236.89	-1.05908	0.000285605	0.0294035	MT	7758	7961	+	204	protein_coding	ATPase subunit 8 [Source:NCBI gene;Acc:26196]	-
LOC100911807	ENSRNOG00000050492	144.581	6.04114	132.749	9.17897	6.08974	15.1812	94.4573	10.15	3.21043	0.000288992	0.0294199	8	118428289	118436894	-	1644	protein_coding	ATR-interacting protein-like [Source:RGD Symbol;Acc:6490448]	-
Snca	ENSRNOG00000008656	804.626	1281.73	904.864	1587.96	2759.87	1844.51	997.073	2064.11	-1.04971	0.000289706	0.0294199	4	90782374	90882285	-	1215	protein_coding	synuclein alpha [Source:RGD Symbol;Acc:3729]	-
Bex4	ENSRNOG00000060103	148.173	167.138	151.714	224.375	522.5	333.037	155.675	359.971	-1.20804	0.000301239	0.0303845	KL568122.1	30542	30898	+	357	protein_coding	brain expressed, X-linked 4 [Source:RGD Symbol;Acc:1564749]	-
-	novel.74	28.7367	29.1988	23.4795	52.0142	97.4359	68.3152	27.1383	72.5884	-1.41582	0.000305213	0.0305787	1	142230799	142237604	-	2070	-	- && - && -	-
Ino80b	ENSRNOG00000008873	167.93	5.03428	176.999	10.1989	9.74359	17.0788	116.654	12.3404	3.23725	0.000321415	0.03136	4	113954613	113957774	-	1142	protein_coding	INO80 complex subunit B [Source:RGD Symbol;Acc:1562258]	-
Sirpd	ENSRNOG00000031024	8.9802	7.048	5.41835	227.435	18.2692	9.48822	7.14885	85.064	-3.57331	0.000352913	0.033989	2	76923591	76940969	+	984	protein_coding	signal-regulatory protein delta [Source:RGD Symbol;Acc:2321536]	-
Olfml2b	ENSRNOG00000003018	77.2297	99.6788	76.7599	18.3579	45.0641	13.2835	84.5561	25.5685	1.74353	0.000359461	0.0343977	13	88995316	89032487	+	3122	protein_coding	olfactomedin-like 2B [Source:RGD Symbol;Acc:1309257]	-
Nfib	ENSRNOG00000009795	16.1644	24.1646	18.9642	60.1733	52.3718	45.5435	19.7644	52.6962	-1.41853	0.000367069	0.0348025	5	100439082	100647727	-	2708	protein_coding	nuclear factor I/B [Source:RGD Symbol;Acc:62015]	CTF/NFI
Smarcb1	ENSRNOG00000061740	810.014	193.316	82.1782	11.2187	48.718	11.3859	361.836	23.7742	3.93345	0.00037287	0.0348025	AABR07024104.1	33752	57957	+	3703	protein_coding	SWI/SNF related, matrix associated, actin dependent regulator of chromatin, subfamily b, member 1 [Source:RGD Symbol;Acc:1308761]	-
AABR07034315.1	ENSRNOG00000033603	33.2268	55.3771	52.3773	61.1932	445.769	146.119	46.9937	217.694	-2.21059	0.000374703	0.0348025	11	64472072	64472479	+	408	protein_coding	-	-
Rps29	ENSRNOG00000004196	6005.96	7197.01	8945.69	7489.02	49607.1	23890.4	7382.89	26995.5	-1.87045	0.00037768	0.0348025	6	91455333	91456696	-	305	protein_coding	ribosomal protein S29 [Source:RGD Symbol;Acc:3596]	-
-	novel.21	30.5327	36.2468	3.61223	1.01989	2.4359	0.948822	23.4639	1.4682	4.03597	0.000410483	0.0374777	1	88532039	88536595	+	1742	-	- && P46935.3 RecName: Full=E3 ubiquitin-protein ligase NEDD4; AltName: Full=HECT-type E3 ubiquitin transferase NEDD4; AltName: Full=Neural precursor cell expressed developmentally down-regulated protein 4; Short=NEDD-4 && -	-
-	novel.123	23.3485	18.1234	48.7651	82.6108	80.3846	98.6775	30.079	87.2243	-1.53272	0.000436363	0.038918	10	29896397	29898439	-	1438	-	- && - && -	-
Rtl6	ENSRNOG00000021671	59.2693	67.4594	51.4743	30.5966	10.9615	13.2835	59.401	18.2805	1.69167	0.000480839	0.0414912	7	125465117	125465848	-	732	protein_coding	retrotransposon Gag like 6 [Source:RGD Symbol;Acc:1306472]	-
Brms1	ENSRNOG00000020117	27.8386	30.2057	18.0612	148.903	267.949	19.9253	25.3685	145.592	-2.51967	0.000484829	0.041595	1	220325352	220334615	+	1260	protein_coding	BRMS1, transcriptional repressor and anoikis regulator [Source:RGD Symbol;Acc:1311057]	-
RF00055	ENSRNOG00000060502	23.3485	22.1508	24.3826	42.8352	66.9872	70.2128	23.294	60.0117	-1.36361	0.000498492	0.0422812	10	34151395	34151474	+	80	snoRNA	small nucleolar RNA, C/D box 96A [Source:MGI Symbol;Acc:MGI:3819568]	-
Miox	ENSRNOG00000008694	26.9406	43.2948	33.4131	9.17897	7.30769	12.3347	34.5495	9.60712	1.83046	0.000509605	0.0426993	7	130308532	130313727	+	2686	protein_coding	myo-inositol oxygenase [Source:RGD Symbol;Acc:628739]	-
-	novel.970	4.4901	4.02743	4.51529	8.15909	62.1154	27.5158	4.34427	32.5968	-2.89928	0.000511111	0.0426993	AABR07024265.1	1	325	+	232	-	- && O35685.1 RecName: Full=Nuclear migration protein nudC; AltName: Full=Nuclear distribution protein C homolog; AltName: Full=Silica-induced gene 92 protein; Short=SIG-92 && -	-
AABR07072356.1	ENSRNOG00000022144	540.608	563.84	722.446	711.88	2792.76	1624.38	608.965	1709.67	-1.48898	0.000531273	0.0436767	13	107580629	107581385	+	757	protein_coding	-	-
Atp5if1	ENSRNOG00000013300	2687.77	3198.78	3288.03	3992.85	12476.7	6444.4	3058.2	7637.97	-1.32044	0.0005325	0.0436767	5	150719569	150723321	-	517	protein_coding	ATP synthase inhibitory factor subunit 1 [Source:RGD Symbol;Acc:2181]	-
Cox5b	ENSRNOG00000016660	1695.46	1377.38	1658.92	1825.6	5710.96	4147.3	1577.25	3894.62	-1.30392	0.000535752	0.0437033	9	43259709	43262040	+	484	protein_coding	cytochrome c oxidase subunit 5B [Source:RGD Symbol;Acc:620608]	-
LOC100360781	ENSRNOG00000034180	884.55	903.15	1098.12	966.852	5643.98	2951.79	961.939	3187.54	-1.72828	0.000540007	0.043811	10	64336200	64336546	+	347	protein_coding	ribosomal protein L37-like [Source:RGD Symbol;Acc:2321477]	-
Rps28	ENSRNOG00000042886	1722.4	1776.09	2466.25	1814.38	13728.7	6549.72	1988.25	7364.27	-1.88898	0.000594231	0.0468881	7	18682071	18683440	-	339	protein_coding	ribosomal protein S28 [Source:RGD Symbol;Acc:621046]	-
RGD1562402	ENSRNOG00000040273	279.284	234.598	348.58	282.508	1482.24	1036.11	287.487	933.622	-1.69885	0.000616934	0.047446	1	93242050	93242493	+	444	protein_coding	similar to 60S ribosomal protein L27a [Source:RGD Symbol;Acc:1562402]	-
Myl9	ENSRNOG00000020246	260.426	281.92	409.085	759.815	1566.28	415.584	317.144	913.894	-1.52611	0.000617372	0.047446	3	152857592	152863960	+	1104	protein_coding	myosin light chain 9 [Source:RGD Symbol;Acc:1311235]	-
Insrr	ENSRNOG00000057702	38.6149	50.3428	38.8315	9.17897	8.52564	19.9253	42.5964	12.5433	1.74438	0.000638068	0.0484984	2	187162017	187181395	+	5426	protein_coding	insulin receptor-related receptor [Source:RGD Symbol;Acc:67399]	-
-	novel.667	369.086	247.687	465.075	851.605	515.192	1062.68	360.616	809.826	-1.16731	0.000641401	0.0484984	4	120643877	120650077	-	6201	-	- && P03388.1 RecName: Full=Envelope glycoprotein; AltName: Full=Env polyprotein; Contains: RecName: Full=Surface protein; Short=SU; AltName: Full=Glycoprotein 70; Short=gp70; Contains: RecName: Full=Transmembrane protein; Short=TM; AltName: Full=Envelope protein p15E; Contains: RecName: Full=R-peptide; AltName: Full=p2E; Flags: Precursor && -	-
-	novel.351	4.4901	23.1577	24.3826	0	1.21795	0.948822	17.3435	0.722257	4.61787	0.000643267	0.0484984	16	1389211	1397340	+	821	-	- && - && -	-
-	novel.241	7.18416	15.1028	10.8367	29.5767	54.8077	32.2599	11.0412	38.8814	-1.81708	0.000733386	0.0536769	13	90041221	90050082	+	594	-	- && - && -	-
AY172581.9	ENSRNOG00000030478	6152.34	7106.39	7169.37	10290.6	22079	10739.7	6809.37	14369.8	-1.07739	0.000740328	0.0536769	MT	68	1025	+	958	Mt_rRNA	-	-
Mt2A	ENSRNOG00000043098	141.887	93.6377	139.071	185.619	455.513	263.773	124.865	301.635	-1.2697	0.000740718	0.0536769	19	11307967	11308740	-	382	protein_coding	metallothionein 2A [Source:RGD Symbol;Acc:1592345]	-
AABR07067526.1	ENSRNOG00000060633	7.18416	25.1714	31.607	36.7159	199.744	82.5475	21.3209	106.336	-2.31703	0.000755634	0.0544933	9	51129104	51129916	+	810	pseudogene	-	-
Sec61g	ENSRNOG00000005203	3057.76	4243.9	4145.94	5883.72	11306.2	6098.08	3815.87	7762.67	-1.02447	0.000767042	0.05505	14	99774589	99780964	-	443	protein_coding	Sec61 translocon gamma subunit [Source:RGD Symbol;Acc:1596170]	-
AABR07065705.4	ENSRNOG00000059199	0	0	0	17.3381	9.74359	1.89764	0	9.65977	-5.80972	0.000818623	1	6	139746888	139747737	-	396	protein_coding	-	-
Serp2	ENSRNOG00000038228	20.6545	10.0686	23.4795	44.875	75.5128	45.5435	18.0675	55.3104	-1.60259	0.000857203	0.0595178	15	58687786	58711872	-	976	protein_coding	stress-associated endoplasmic reticulum protein family member 2 [Source:RGD Symbol;Acc:1566076]	-
RF00026	ENSRNOG00000058615	1.79604	2.01371	6.3214	23.4574	15.8333	20.8741	3.37705	20.0549	-2.56335	0.000877927	0.0601178	1	197983358	197983464	-	107	snRNA	predicted gene, 25579 [Source:MGI Symbol;Acc:MGI:5455356]	-
AABR07044404.1	ENSRNOG00000061639	141.887	155.056	120.107	164.202	656.475	360.552	139.017	393.743	-1.50111	0.000884635	0.0603006	20	4673843	4792450	-	3043	protein_coding	-	-
-	novel.874	1.79604	3.02057	1.80612	5.09943	42.6282	18.0276	2.20758	21.9184	-3.31266	0.000908936	0.0616754	8	70246039	70246336	+	298	-	- && - && -	-
Dbndd2	ENSRNOG00000014571	77.2297	109.747	92.1119	225.395	326.41	124.296	93.0297	225.367	-1.27496	0.000917744	0.0619913	3	160935709	160938467	+	1163	protein_coding	dysbindin domain containing 2 [Source:RGD Symbol;Acc:1559521]	-
Cald1	ENSRNOG00000010233	246.058	262.79	251.953	696.582	636.987	297.93	253.6	543.833	-1.09996	0.000960831	0.0643197	4	62220736	62291489	+	4465	protein_coding	caldesmon 1 [Source:RGD Symbol;Acc:2256]	-
AABR07065651.6	ENSRNOG00000051694	0	0	0	4.07954	8.52564	10.437	0	7.68074	-5.48166	0.000968829	1	6	138744049	138744480	-	348	protein_coding	-	-
LOC684471	ENSRNOG00000048793	5.38812	10.0686	8.12752	0	0	0	7.8614	0	5.33646	0.00097322	1	10	34414854	34415792	+	939	protein_coding	similar to olfactory receptor 1394 [Source:RGD Symbol;Acc:1590296]	-
S100a8	ENSRNOG00000011557	70587.1	83749.3	107057	101541	384235	204103	87131	229960	-1.40012	0.000995971	0.0655298	2	190073815	190074354	+	377	protein_coding	S100 calcium binding protein A8 [Source:RGD Symbol;Acc:620265]	-
Pet100	ENSRNOG00000050169	259.528	262.79	250.147	321.264	696.667	532.289	257.488	516.74	-1.00405	0.000996468	0.0655298	12	2170630	2173251	+	1197	protein_coding	PET100 homolog [Source:RGD Symbol;Acc:1585222]	-
-	novel.531	139.193	113.775	130.04	61.1932	20.7051	63.5711	127.669	48.4898	1.38733	0.00102429	0.0670641	20	50077187	50092105	+	2366	-	- && - && -	-
AABR07012779.1	ENSRNOG00000037118	0.89802	50.3428	27.9948	2.03977	1.21795	0	26.4119	1.08591	4.62587	0.00103552	0.0672552	2	208397955	208400158	-	428	transcribed_unprocessed_pseudogene	-	-
Rasl10a	ENSRNOG00000008951	169.726	151.028	174.29	361.04	523.718	208.741	165.015	364.5	-1.14123	0.00104587	0.0675875	14	85311089	85314270	+	2533	protein_coding	RAS-like, family 10, member A [Source:RGD Symbol;Acc:1306100]	-
N5	ENSRNOG00000054042	21.5525	27.1851	24.3826	46.9148	77.9487	54.0829	24.3734	59.6488	-1.28788	0.00105933	0.0681625	4	57588724	57590923	-	2158	pseudogene	DNA binding protein N5 [Source:RGD Symbol;Acc:620408]	-
-	novel.614	6.28614	8.05485	10.8367	41.8153	34.1026	18.9764	8.39256	31.6314	-1.91035	0.00108294	0.0693824	3	142817344	142818667	-	577	-	- && - && -	-
Ccndbp1	ENSRNOG00000011379	1328.17	1809.32	2155.6	3863.33	4648.91	2262.94	1764.36	3591.73	-1.02539	0.00109661	0.0699355	3	112950890	112961614	+	1592	protein_coding	cyclin D1 binding protein 1 [Source:RGD Symbol;Acc:1304669]	-
RF00494	ENSRNOG00000057204	0	0	3.61223	2.03977	45.0641	35.1064	1.20408	27.4034	-4.48462	0.00112036	0.0705682	8	13877994	13878073	-	80	snoRNA	-	-
-	novel.312	503.789	965.575	555.38	1429.88	2468.78	971.594	674.915	1623.42	-1.2662	0.00116507	0.0721664	14	46642039	46645182	-	820	-	- && - && -	-
Dlk1	ENSRNOG00000019584	305.327	282.927	280.851	195.818	69.4231	111.012	289.702	125.418	1.2049	0.00118458	0.0730718	6	133552821	133583751	+	1608	protein_coding	delta like non-canonical Notch ligand 1 [Source:RGD Symbol;Acc:619931]	-
LOC103690018	ENSRNOG00000023386	11.6743	101.693	4.51529	5.09943	2.4359	1.89764	39.294	3.14432	3.6388	0.00121448	0.0743022	3	57286892	57300840	+	1398	protein_coding	Golgi reassembly-stacking protein 2-like [Source:RGD Symbol;Acc:9411173]	-
AABR07065699.4	ENSRNOG00000058352	32.3287	85.5828	47.8621	120.347	110.833	225.82	55.2579	152.333	-1.46824	0.00124877	0.075779	6	139486775	139487576	+	429	protein_coding	-	-
Elob	ENSRNOG00000004814	218.219	314.139	370.254	327.383	1635.71	784.676	300.871	915.922	-1.60564	0.00125438	0.0758115	10	13163036	13168217	-	589	protein_coding	elongin B [Source:RGD Symbol;Acc:621200]	-
AABR07051731.1	ENSRNOG00000053899	79.9238	44.3017	83.0813	89.75	249.68	220.127	69.1023	186.519	-1.4297	0.00127523	0.0764525	3	20375699	20376173	+	345	protein_coding	-	-
Ahsp	ENSRNOG00000020165	17312	22074.3	22664	27632.8	76696.7	36797.2	20683.5	47042.2	-1.18547	0.001291	0.0769842	1	199720038	199721010	+	557	protein_coding	alpha hemoglobin stabilizing protein [Source:RGD Symbol;Acc:1306725]	-
Pf4	ENSRNOG00000028015	1262.62	1658.29	2095.09	2584.39	7121.35	2757.28	1672	4154.34	-1.31288	0.00129441	0.0769842	14	18848549	18849258	-	318	protein_coding	platelet factor 4 [Source:RGD Symbol;Acc:3305]	-
Mgst3	ENSRNOG00000004245	2672.51	3053.8	3847.93	3803.15	10946.9	6891.29	3191.41	7213.79	-1.17649	0.00132862	0.0783935	13	85601499	85622314	-	600	protein_coding	microsomal glutathione S-transferase 3 [Source:RGD Symbol;Acc:1306373]	-
-	novel.597	25.1446	21.144	24.3826	37.7358	126.667	58.827	23.557	74.4098	-1.65271	0.0013681	0.0804057	3	17383580	17428513	-	353	-	- && A0A075B6S6.1 RecName: Full=Immunoglobulin kappa variable 2D-30; Flags: Precursor && -	-
AABR07065750.1	ENSRNOG00000045984	14.3683	39.2674	25.2856	29.5767	243.59	592.065	26.3071	288.41	-3.45594	0.00141853	0.0830423	6	140215386	140216072	-	414	protein_coding	-	-
Ctla2a	ENSRNOG00000039971	148.173	185.262	215.831	299.846	538.333	283.698	183.089	373.959	-1.02861	0.00146709	0.0838824	17	4169838	4171723	+	837	protein_coding	cytotoxic T lymphocyte-associated protein 2 alpha [Source:RGD Symbol;Acc:1565540]	-
Nrgn	ENSRNOG00000010688	290.959	355.42	332.325	699.642	1091.28	388.068	326.235	726.331	-1.15394	0.00147776	0.0838824	8	40015049	40023193	-	1373	protein_coding	neurogranin [Source:RGD Symbol;Acc:61833]	-
Ly49s6	ENSRNOG00000053337	34.1248	50.3428	27.9948	90.7698	95	66.4175	37.4875	84.0625	-1.16695	0.00148082	0.0838824	4	164428797	164453222	-	2811	protein_coding	Ly49 stimulatory receptor 6 [Source:RGD Symbol;Acc:1549735]	-
AC129365.1	ENSRNOG00000061358	146.377	55.3771	68.6324	178.48	258.205	215.383	90.1289	217.356	-1.26732	0.00155962	0.0866435	2	147477431	147480010	+	2577	pseudogene	-	-
ND3	ENSRNOG00000033615	3016.45	3925.73	4706.74	4457.92	18304.6	8418.9	3882.97	10393.8	-1.42044	0.00156283	0.0866435	MT	9451	9798	+	348	protein_coding	NADH dehydrogenase subunit 3 [Source:NCBI gene;Acc:26199]	-
AABR07067829.1	ENSRNOG00000046349	669.923	713.861	733.283	548.699	4018.01	2274.33	705.689	2280.35	-1.692	0.00162969	0.088093	9	66626525	66627007	-	483	protein_coding	-	-
AABR07065823.3	ENSRNOG00000050708	133.805	69.4731	146.295	166.241	270.385	487.694	116.524	308.107	-1.40232	0.00163463	0.088093	6	142903147	142903440	-	294	protein_coding	-	-
LOC680121	ENSRNOG00000009920	2110.35	1922.09	2049.94	1512.49	580.962	654.687	2027.46	916.047	1.14591	0.00164353	0.0882538	11	13499164	13501263	+	2100	protein_coding	similar to heat shock protein 8 [Source:RGD Symbol;Acc:1595502]	-
Pla2g4c	ENSRNOG00000026764	299.041	284.94	142.683	114.227	36.5385	111.012	242.221	87.2593	1.46819	0.00170065	0.0887669	1	75428027	75620911	+	4292	protein_coding	phospholipase A2 group IVC [Source:RGD Symbol;Acc:1594658]	-
Ctla4	ENSRNOG00000054129	8.08218	12.0823	9.93363	31.6165	31.6667	26.567	10.0327	29.9501	-1.58078	0.00172981	0.0899744	9	67699379	67706065	+	1883	protein_coding	cytotoxic T-lymphocyte-associated protein 4 [Source:RGD Symbol;Acc:61975]	-
Adamts7	ENSRNOG00000028036	158.95	101.693	93.0149	63.2329	23.141	51.2364	117.886	45.8701	1.35461	0.00174189	0.0902879	8	97535777	97575655	+	6115	protein_coding	ADAM metallopeptidase with thrombospondin type 1 motif, 7 [Source:RGD Symbol;Acc:1306713]	-
Olr1587	ENSRNOG00000050941	79.9238	84.5759	62.311	36.7159	23.141	41.7482	75.6036	33.8684	1.14735	0.00176918	0.0910702	13	92136290	92137228	+	939	protein_coding	olfactory receptor 1587 [Source:RGD Symbol;Acc:1334407]	-
Zfp575	ENSRNOG00000024065	54.7792	59.4045	46.959	17.3381	20.7051	29.4135	53.7143	22.4856	1.24914	0.00182344	0.0925863	1	81447987	81450094	-	1138	protein_coding	zinc finger protein 575 [Source:RGD Symbol;Acc:1305025]	zf-C2H2
AABR07034729.1	ENSRNOG00000042193	120.335	202.378	202.285	263.131	313.013	767.597	174.999	447.913	-1.35709	0.00188855	0.0936618	11	85263536	85430845	+	397	protein_coding	-	-
Evc2	ENSRNOG00000007025	14.3683	378.578	486.748	13.2585	0	11.3859	293.231	8.21479	5.15127	0.00195118	0.0961297	14	78129749	78211931	-	4060	protein_coding	EvC ciliary complex subunit 2 [Source:RGD Symbol;Acc:1310417]	-
-	novel.259	16.1644	26.1783	25.2856	49.9744	102.308	41.7482	22.5427	64.6768	-1.51615	0.00197184	0.0965103	13	49182864	49184615	-	1606	-	- && - && -	-
-	novel.415	0	4.02743	2.70917	14.2784	6.08974	51.2364	2.24553	23.8682	-3.43389	0.00201392	0.0982009	17	31892900	31894999	-	454	-	- && P01615.2 RecName: Full=Immunoglobulin kappa variable 2D-28; AltName: Full=Ig kappa chain V-II region FR; AltName: Full=Ig kappa chain V-II region GM607; AltName: Full=Ig kappa chain V-II region MIL; AltName: Full=Ig kappa chain V-II region TEW; Flags: Precursor >A0A075B6P5.1 RecName: Full=Immunoglobulin kappa variable 2-28; Flags: Precursor && -	-
Klrb1c	ENSRNOG00000007811	23.3485	28.192	31.607	66.2926	88.9103	44.5946	27.7158	66.5992	-1.25931	0.00203718	0.0984458	4	162541751	162553705	+	1617	protein_coding	killer cell lectin-like receptor subfamily B member 1C [Source:RGD Symbol;Acc:1583336]	-
Mroh2a	ENSRNOG00000042182	368.188	116.795	263.693	101.989	56.0257	121.449	249.559	93.1545	1.41914	0.00205917	0.0985232	9	95309759	95347384	+	5385	protein_coding	maestro heat-like repeat family member 2A [Source:RGD Symbol;Acc:1565687]	-
Ly6l	ENSRNOG00000048148	16.1644	22.1508	17.1581	39.7756	43.8462	48.3899	18.4911	44.0039	-1.25571	0.00207832	0.0991221	7	116444687	116447400	+	1223	lincRNA	lymphocyte antigen 6 family member L [Source:RGD Symbol;Acc:1597652]	-
AABR07044364.1	ENSRNOG00000000787	55.6773	50.3428	48.7651	70.3721	129.103	123.347	51.5951	107.607	-1.0586	0.00208793	0.099171	20	3242470	3249189	+	920	protein_coding	-	-
AABR07060792.1	ENSRNOG00000057220	29.6347	40.2743	86.6935	73.4318	370.256	134.733	52.2008	192.807	-1.88237	0.00210647	0.099171	4	93888502	93888792	+	291	protein_coding	-	-
Bach2	ENSRNOG00000006170	1840.94	1785.16	968.078	1036.2	619.936	613.888	1531.39	756.676	1.01685	0.00211001	0.099171	5	47546014	47807166	+	3754	protein_coding	BTB domain and CNC homolog 2 [Source:RGD Symbol;Acc:1562865]	TF_bZIP
Foxo1	ENSRNOG00000013397	758.827	667.546	545.447	482.406	204.615	263.773	657.273	316.931	1.05129	0.00212982	0.099171	2	141451234	141527016	+	2560	protein_coding	forkhead box O1 [Source:RGD Symbol;Acc:620283]	Fork_head
LOC103690064	ENSRNOG00000049822	8.9802	13.0891	6.3214	1.01989	0	0	9.46358	0.339962	4.64133	0.00213368	1	18	35850132	35876585	+	1434	protein_coding	m7GpppN-mRNA hydrolase-like [Source:RGD Symbol;Acc:9339896]	-
-	novel.533	27.8386	20.1371	19.8673	39.7756	244.808	34.1576	22.6143	106.247	-2.22762	0.00214975	0.099171	20	130368	131368	-	483	-	- && P16391.2 RecName: Full=RT1 class I histocompatibility antigen, AA alpha chain; Flags: Precursor && PF06623:MHC_I C-terminus	-
Ndufa3	ENSRNOG00000060293	286.468	302.057	381.993	318.204	1529.74	815.987	323.506	887.978	-1.45618	0.0021602	0.099171	1	64172540	64175099	-	276	protein_coding	NADH:ubiquinone oxidoreductase subunit A3 [Source:RGD Symbol;Acc:1588687]	-
Ptgs2	ENSRNOG00000002525	172.42	130.891	265.499	100.969	101.09	70.2128	189.603	90.7571	1.06613	0.00216357	0.099171	13	67351087	67359335	+	4373	protein_coding	prostaglandin-endoperoxide synthase 2 [Source:RGD Symbol;Acc:620349]	-
AABR07036007.1	ENSRNOG00000053790	472.359	455.099	507.518	443.65	2269.04	1235.37	478.325	1316.02	-1.45975	0.00216838	0.099171	12	30441055	30444565	+	459	protein_coding	-	-
Mcpt1l4	ENSRNOG00000031792	535.22	550.751	442.498	521.162	2887.76	1093.99	509.49	1500.97	-1.55846	0.00218248	0.099171	15	35001838	35020760	+	1066	protein_coding	mast cell protease 1-like 4 [Source:RGD Symbol;Acc:1303300]	-
Atp5me	ENSRNOG00000000064	381.659	473.223	536.416	411.014	2277.56	1305.58	463.766	1331.39	-1.52119	0.00221954	0.100404	14	2325308	2326436	+	289	protein_coding	ATP synthase membrane subunit e [Source:RGD Symbol;Acc:621377]	-
-	novel.716	1626.31	2566.48	2391.3	2880.16	8011.67	3921.48	2194.7	4937.77	-1.16975	0.00226144	0.10199	5	138223879	138224385	-	507	-	- && - && -	-
Aif1	ENSRNOG00000000853	730.989	1048.14	797.4	1188.17	3192.24	1406.15	858.842	1928.86	-1.16705	0.00227502	0.102294	20	5161333	5166448	-	1799	protein_coding	allograft inflammatory factor 1 [Source:RGD Symbol;Acc:61924]	-
LOC103690033	ENSRNOG00000052977	192.176	225.536	183.321	130.545	28.0128	44.5946	200.344	67.7176	1.56141	0.00228865	0.102598	17	14541949	14557792	-	1503	protein_coding	isoleucine--tRNA ligase, cytoplasmic-like [Source:RGD Symbol;Acc:9226700]	-
Cd2	ENSRNOG00000015821	55.6773	53.3634	74.9538	105.048	230.192	101.524	61.3315	145.588	-1.24248	0.00231699	0.10333	2	203666637	203680083	-	1215	protein_coding	Cd2 molecule [Source:RGD Symbol;Acc:2297]	-
LOC100364116	ENSRNOG00000030426	114.947	134.919	208.606	135.645	942.693	444.049	152.824	507.462	-1.73055	0.00237326	0.104833	20	8484311	8484676	+	366	protein_coding	ribosomal protein S20-like [Source:RGD Symbol;Acc:2321641]	-
Mt1	ENSRNOG00000038047	195.768	133.912	192.351	206.017	657.692	383.324	174.011	415.678	-1.2546	0.00238961	0.105227	17	78793336	78793724	+	389	protein_coding	metallothionein 1 [Source:RGD Symbol;Acc:3117]	-
-	novel.803	8.08218	1.00686	6.3214	10.1989	52.3718	30.3623	5.13681	30.9777	-2.57416	0.00240854	0.105439	7	12457852	12458798	+	337	-	- && - && -	-
AABR07006894.1	ENSRNOG00000051771	61.0654	103.706	77.663	36.7159	13.3974	39.8505	80.8115	29.988	1.41663	0.00242388	0.105513	1	263002286	263013858	-	5399	lincRNA	-	-
AABR07065778.3	ENSRNOG00000048159	71.8416	56.384	33.4131	204.997	54.8077	243.847	53.8796	167.884	-1.64207	0.00247507	0.106161	6	141062124	141062581	-	351	protein_coding	-	-
LOC102556337	ENSRNOG00000048016	99.6803	87.5965	113.785	753.696	68.2051	321.651	100.354	381.184	-1.92584	0.00247755	0.106161	9	88493593	88517827	+	954	protein_coding	mitochondrial fission factor-like [Source:RGD Symbol;Acc:7706142]	-
-	novel.808	1.79604	5.03428	12.6428	7.1392	82.8205	45.5435	6.49104	45.1677	-2.79349	0.0024823	0.106161	7	37219066	37223446	+	231	-	- && - && -	-
AC111943.1	ENSRNOG00000052860	29.6347	28.192	40.6376	44.875	85.2564	131.886	32.8214	87.3392	-1.41228	0.0024859	0.106161	4	119890206	119890333	-	128	miRNA	-	-
LOC108348061	ENSRNOG00000013484	5.38812	16.1097	18.0612	36.7159	74.2949	30.3623	13.1863	47.1244	-1.83479	0.00250273	0.106161	9	27368272	27452902	-	1453	protein_coding	glutathione S-transferase alpha-3 [Source:RGD Symbol;Acc:11504935]	-
AABR07038849.1	ENSRNOG00000051341	22.4505	33.2263	26.1887	8.15909	8.52564	9.48822	27.2885	8.72432	1.64039	0.00250535	0.106161	X	62820485	62821199	+	715	lincRNA	-	-
RF00092	ENSRNOG00000051501	22.4505	10.0686	13.5459	0	1.21795	3.79529	15.355	1.67108	3.16377	0.00250706	0.106161	14	107604133	107604245	+	113	snoRNA	-	-
Bicdl1	ENSRNOG00000056955	49.3911	70.48	39.7345	157.062	149.808	71.1616	53.2019	126.011	-1.24419	0.00250733	0.106161	12	46615649	46703287	+	3410	protein_coding	BICD family like cargo adaptor 1 [Source:RGD Symbol;Acc:1310292]	-
Klra22	ENSRNOG00000053772	14.3683	12.0823	9.03058	39.7756	51.1539	20.8741	11.8271	37.2678	-1.64892	0.00262427	0.109619	4	164384704	164406146	-	1180	protein_coding	killer cell lectin-like receptor subfamily A, member 22 [Source:RGD Symbol;Acc:3023]	-
AABR07065684.1	ENSRNOG00000056043	1.79604	0	1.80612	9.17897	13.3974	12.3347	1.20072	11.637	-3.2405	0.00264375	1	6	139293130	139293926	+	423	protein_coding	-	-
Ms4a4c	ENSRNOG00000020997	43.105	68.4662	57.7957	169.301	113.269	84.4452	56.4556	122.338	-1.11728	0.00264744	0.110087	1	227640680	227661311	+	1092	protein_coding	membrane-spanning 4-domains, subfamily A, member 4C [Source:RGD Symbol;Acc:1583863]	-
LOC100361934	ENSRNOG00000034182	16.1644	8.05485	18.0612	21.4176	82.8205	48.3899	14.0935	50.876	-1.84194	0.00267847	0.110569	X	42328840	42329232	-	393	protein_coding	NADH dehydrogenase (ubiquinone) 1 beta subcomplex 4 [Source:RGD Symbol;Acc:2319146]	-
Pdia5	ENSRNOG00000032327	74.5357	46.3154	82.1782	124.426	110.833	195.457	67.6764	143.572	-1.08524	0.00268127	0.110569	11	68493035	68578995	+	1738	protein_coding	protein disulfide isomerase family A, member 5 [Source:RGD Symbol;Acc:1359236]	-
Uqcrb	ENSRNOG00000032204	421.172	476.243	545.447	488.525	1802.56	1138.59	480.954	1143.23	-1.24875	0.00271096	0.111177	1	94718402	94718876	+	475	protein_coding	ubiquinol-cytochrome c reductase binding protein [Source:RGD Symbol;Acc:1311971]	-
LOC688583	ENSRNOG00000050910	212.831	106.727	237.504	298.827	522.5	361.501	185.687	394.276	-1.0842	0.00274043	0.111279	17	36690249	36694325	+	1616	protein_coding	similar to High mobility group protein 4 (HMG-4) (High mobility group protein 2a) (HMG-2a) [Source:RGD Symbol;Acc:1587596]	HMG
-	novel.787	23.3485	39.2674	6.3214	91.7897	120.577	43.6458	22.9791	85.3375	-1.89553	0.00277188	0.111533	6	141915201	141915673	-	393	-	- && P01753.2 RecName: Full=Ig heavy chain V region 186-1; Flags: Precursor && -	-
Gtpbp6	ENSRNOG00000048168	48.4931	210.433	115.591	21.4176	59.6795	9.48822	124.839	30.1951	2.05767	0.00287476	0.11419	12	52637000	52640839	+	1542	protein_coding	GTP binding protein 6 (putative) [Source:RGD Symbol;Acc:1305954]	-
Exoc7	ENSRNOG00000009617	64.6575	198.351	150.811	72.4119	10.9615	14.2323	137.94	32.5353	2.07984	0.00287617	0.11419	10	105242152	105259795	-	2085	protein_coding	exocyst complex component 7 [Source:RGD Symbol;Acc:620236]	-
AABR07042821.1	ENSRNOG00000054489	207.443	214.46	251.05	350.841	314.231	931.743	224.318	532.272	-1.24752	0.0029201	0.115627	19	10984053	10984433	+	378	pseudogene	-	-
Isg15	ENSRNOG00000021802	196.666	460.133	337.744	463.028	1403.08	648.045	331.514	838.05	-1.33779	0.0029794	0.116336	5	173624310	173626248	-	1314	protein_coding	ISG15 ubiquitin-like modifier [Source:RGD Symbol;Acc:1310312]	-
Rgs10	ENSRNOG00000042592	408.599	464.161	554.477	673.125	1594.3	723.951	475.746	997.124	-1.06684	0.00298319	0.116336	1	199782078	199823386	-	841	protein_coding	regulator of G-protein signaling 10 [Source:RGD Symbol;Acc:3562]	-
Atp5mg	ENSRNOG00000028884	1432.34	1684.47	2035.49	1934.72	6695.07	3347.44	1717.44	3992.41	-1.21686	0.0030007	0.116652	8	49220443	49227273	-	477	protein_coding	ATP synthase membrane subunit g [Source:RGD Symbol;Acc:1303259]	-
Gpx3	ENSRNOG00000052564	41.3089	52.3565	76.7599	145.844	200.962	74.0081	56.8085	140.271	-1.3006	0.00304556	0.117783	10	40247436	40255422	+	1468	protein_coding	glutathione peroxidase 3 [Source:RGD Symbol;Acc:69224]	-
AABR07062799.2	ENSRNOG00000060463	53.8812	59.4045	34.3162	26.517	13.3974	16.13	49.2006	18.6815	1.38932	0.00317369	0.122105	6	9483594	9491667	+	375	protein_coding	-	-
-	novel.822	1.79604	40.2743	38.8315	5.09943	0	0.948822	26.9673	2.01608	3.71527	0.00322173	0.123635	7	133195655	133200098	+	2177	-	- && P21445.2 RecName: Full=Envelope glycoprotein; AltName: Full=Env polyprotein; Contains: RecName: Full=Surface protein; Short=SU; AltName: Full=Glycoprotein 70; Short=gp70; Contains: RecName: Full=Transmembrane protein; Short=TM; AltName: Full=Envelope protein p15E; Contains: RecName: Full=R-peptide; AltName: Full=p2E; Flags: Precursor && -	-
AABR07053749.2	ENSRNOG00000053070	129.315	139.953	143.586	113.207	593.141	442.151	137.618	382.833	-1.4754	0.00330414	0.125188	3	124004419	124005426	+	888	lincRNA	-	-
Sh3pxd2a	ENSRNOG00000020353	792.952	764.204	432.565	438.551	188.782	315.958	663.24	314.43	1.07544	0.00334745	0.126449	1	267046361	267245636	-	3678	protein_coding	SH3 and PX domains 2A [Source:RGD Symbol;Acc:1311185]	-
-	novel.879	28.7367	56.384	38.8315	46.9148	172.949	131.886	41.3174	117.25	-1.50519	0.00339746	0.12751	8	103637355	103642918	+	1109	-	- && - && -	-
Tdrd9	ENSRNOG00000053631	4.4901	2.01371	1.80612	22.4375	4.8718	28.4647	2.76998	18.5913	-2.74921	0.0034293	0.127982	6	136536736	136649859	+	4155	protein_coding	tudor domain containing 9 [Source:RGD Symbol;Acc:1306942]	-
Ccdc187	ENSRNOG00000027392	382.557	476.243	271.82	242.733	76.7308	165.095	376.873	161.52	1.21964	0.00344169	0.128124	3	3724656	3747440	-	3123	protein_coding	coiled-coil domain containing 187 [Source:RGD Symbol;Acc:1565512]	-
LOC100911917	ENSRNOG00000005059	14.3683	81.5554	3.61223	3.05966	6.08974	1.89764	33.1786	3.68235	3.19023	0.0034582	0.128418	3	4861753	4866833	-	1333	protein_coding	mediator of RNA polymerase II transcription subunit 22-like [Source:RGD Symbol;Acc:6489628]	-
-	novel.137	47.5951	41.2811	33.4131	97.9091	159.551	52.1852	40.7631	103.215	-1.33572	0.00347565	0.128746	10	85451021	85454087	-	3067	-	- && - && -	-
Pdcd5	ENSRNOG00000050827	7.18416	5.03428	27.9948	235.594	503.013	6.64175	13.4044	248.416	-4.21016	0.00350825	0.129311	1	91961020	91966418	-	643	protein_coding	programmed cell death 5 [Source:RGD Symbol;Acc:1310561]	-
-	novel.569	19.7564	26.1783	14.4489	34.6761	54.8077	59.7758	20.1279	49.7532	-1.30991	0.00355864	0.130524	3	58010055	58010691	+	356	-	- && Q3TLH4.3 RecName: Full=Protein PRRC2C; AltName: Full=BAT2 domain-containing protein 1; AltName: Full=HLA-B-associated transcript 2-like 2; AltName: Full=Proline-rich and coiled-coil-containing protein 2C && -	-
-	novel.778	73.6377	133.912	167.969	41.8153	51.1539	72.1105	125.173	55.0265	1.18287	0.00360365	0.131208	6	140935343	140936919	-	1496	-	- && P01753.2 RecName: Full=Ig heavy chain V region 186-1; Flags: Precursor && -	-
Chchd10	ENSRNOG00000028356	17.9604	30.2057	27.9948	144.824	159.551	15.1812	25.387	106.519	-2.06795	0.00366052	0.132954	20	13665031	13667333	-	1122	protein_coding	coiled-coil-helix-coiled-coil-helix domain containing 10 [Source:RGD Symbol;Acc:1359417]	-
Fxyd2	ENSRNOG00000016469	192.176	496.38	367.544	130.545	205.833	158.453	352.034	164.944	1.09457	0.00367338	0.133098	8	49710477	49716955	+	258	protein_coding	FXYD domain-containing ion transport regulator 2 [Source:RGD Symbol;Acc:2173]	-
-	novel.507	8.9802	2.01371	9.03058	28.5568	28.0128	19.9253	6.67483	25.4983	-1.9168	0.00370996	0.133535	2	200100374	200106700	-	553	-	- && - && -	-
Bnip3	ENSRNOG00000017243	26.9406	26.1783	19.8673	58.1335	95	36.0552	24.3287	63.0629	-1.36829	0.00371229	0.133535	1	211248098	211265282	-	1618	protein_coding	BCL2 interacting protein 3 [Source:RGD Symbol;Acc:620800]	-
LOC100911224	ENSRNOG00000055843	3.59208	36.2468	4.51529	1.01989	0	0.948822	14.7847	0.656236	4.42617	0.00371509	1	1	63286802	63293635	-	1870	protein_coding	zinc finger protein interacting with ribonucleoprotein K-like [Source:RGD Symbol;Acc:6494420]	zf-C2H2
Ust	ENSRNOG00000016381	108.66	85.5828	90.3058	61.1932	18.2692	36.0552	94.8497	38.5059	1.29304	0.00374768	0.133972	1	2333778	2627747	-	2038	protein_coding	uronyl-2-sulfotransferase [Source:RGD Symbol;Acc:1304743]	-
AABR07027872.1	ENSRNOG00000055197	63.7594	78.5348	96.6272	143.804	287.436	111.961	79.6405	181.067	-1.18168	0.0037998	0.134628	17	47870611	47878555	+	1241	protein_coding	-	-
Dpm3	ENSRNOG00000029077	37.7169	39.2674	65.0201	46.9148	270.385	134.733	47.3348	150.677	-1.66756	0.00386334	0.136019	2	188583664	188584179	+	394	protein_coding	dolichyl-phosphate mannosyltransferase subunit 3 [Source:RGD Symbol;Acc:1561807]	-
AABR07033045.1	ENSRNOG00000000713	1.79604	1.00686	3.61223	11.2187	17.0513	11.3859	2.13838	13.2186	-2.6068	0.00390936	1	11	2785908	2786363	-	456	processed_pseudogene	-	-
Rpl36a	ENSRNOG00000011494	2444.41	2976.27	3746.79	2975.01	12699.6	6810.64	3055.82	7495.07	-1.29432	0.00392444	0.137521	X	105402867	105405580	+	669	protein_coding	ribosomal protein L36a [Source:RGD Symbol;Acc:1306640]	-
Lhx2	ENSRNOG00000010551	13.4703	13.0891	7.22446	2.03977	1.21795	0	11.2613	1.08591	3.40458	0.00395561	1	3	22640545	22658446	+	1903	protein_coding	LIM homeobox 2 [Source:RGD Symbol;Acc:71076]	Homeobox
AABR07029198.1	ENSRNOG00000003542	188.584	173.179	175.193	193.778	572.436	380.478	178.986	382.231	-1.0933	0.00398386	0.138305	10	12994683	12995457	+	294	protein_coding	host cell factor C1 regulator 1 [Source:NCBI gene;Acc:287097]	-
M6pr	ENSRNOG00000059373	44.901	27.1851	49.6682	47.9346	221.667	99.6263	40.5848	123.076	-1.59561	0.00402433	0.138978	4	155088317	155092827	+	1036	protein_coding	mannose-6-phosphate receptor, cation dependent [Source:RGD Symbol;Acc:1359355]	-
Iqcd	ENSRNOG00000001378	10.7762	4.02743	10.8367	1.01989	0	0	8.54679	0.339962	4.50107	0.0040303	1	12	41490801	41497610	-	1374	protein_coding	IQ motif containing D [Source:RGD Symbol;Acc:1560757]	-
Rbpms2	ENSRNOG00000015896	126.621	121.83	100.239	257.011	316.667	133.784	116.23	235.821	-1.01864	0.00403118	0.138978	8	71167305	71200536	+	2234	protein_coding	RNA binding protein, mRNA processing factor 2 [Source:RGD Symbol;Acc:1561222]	-
RGD1565472	ENSRNOG00000046991	7.18416	11.0754	21.6734	3.05966	0	0.948822	13.311	1.33616	3.27375	0.00404647	1	11	39766584	39767802	-	483	protein_coding	similar to RIKEN cDNA 2310003P10 [Source:RGD Symbol;Acc:1565472]	-
Cxcl14	ENSRNOG00000011984	13.4703	31.2126	52.3773	155.023	107.18	47.4411	32.3534	103.214	-1.6727	0.00406836	0.139038	17	9109731	9117750	+	1612	protein_coding	C-X-C motif chemokine ligand 14 [Source:RGD Symbol;Acc:1307406]	-
AABR07002674.1	ENSRNOG00000059266	8.08218	3.02057	7.22446	19.3778	46.2821	14.2323	6.10907	26.6307	-2.10486	0.00407019	0.139038	1	80190219	80191618	-	547	lincRNA	-	-
LOC679149	ENSRNOG00000048039	33.2268	67.4594	18.9642	0	14.6154	3.79529	39.8834	6.13689	2.73141	0.00411727	0.13977	19	426	6293	-	1425	protein_coding	similar to carboxylesterase 2 (intestine, liver) [Source:RGD Symbol;Acc:1591847]	-
-	novel.553	131.111	122.836	176.096	173.381	281.346	463.974	143.348	306.234	-1.09546	0.00420947	0.141211	3	17383154	17428535	+	548	-	- && A0A075B6S6.1 RecName: Full=Immunoglobulin kappa variable 2D-30; Flags: Precursor && -	-
AC119116.1	ENSRNOG00000031315	210.137	259.769	382.896	277.409	1242.31	698.333	284.267	739.35	-1.37839	0.00429069	0.142654	10	57251253	57251573	+	321	protein_coding	ribosomal protein L36a-like [Source:NCBI gene;Acc:81769]	-
AABR07065651.7	ENSRNOG00000052050	0	1.00686	0	11.2187	4.8718	6.64175	0.335619	7.57743	-4.50442	0.00447422	1	6	138639759	138640187	-	345	protein_coding	-	-
Rps27	ENSRNOG00000016961	3252.63	3929.76	4819.62	3659.35	17832	8936.01	4000.67	10142.4	-1.34205	0.00447768	0.147918	2	189572176	189573280	-	342	protein_coding	ribosomal protein S27 [Source:RGD Symbol;Acc:621045]	-
AABR07036087.1	ENSRNOG00000000964	14.3683	20.1371	11.7397	29.5767	138.846	22.7717	15.4151	63.7315	-2.04421	0.00468286	0.150984	12	34003895	34004671	-	777	processed_pseudogene	FSHD region 1-like 1 [Source:NCBI gene;Acc:689484]	-
Lpl	ENSRNOG00000012181	61.9634	91.6239	82.1782	270.27	179.039	90.1381	78.5885	179.815	-1.19423	0.00473728	0.15241	16	22537056	22561496	-	3671	protein_coding	lipoprotein lipase [Source:RGD Symbol;Acc:3017]	-
Erich3	ENSRNOG00000009533	2.69406	0	0.903058	9.17897	14.6154	9.48822	1.19904	11.0942	-3.17083	0.00478413	1	2	260997497	261032821	+	1566	protein_coding	glutamate rich 3 [Source:MGI Symbol;Acc:MGI:1919095]	-
AC120310.1	ENSRNOG00000055942	32.3287	32.2194	37.0254	46.9148	165.641	65.4687	33.8578	92.6748	-1.44729	0.00478442	0.153266	17	14686554	14687408	-	855	protein_coding	-	-
Clcn2	ENSRNOG00000050854	47.5951	89.6102	93.918	36.7159	6.08974	29.4135	77.0411	24.073	1.66584	0.00489365	0.156095	11	82862695	82876051	+	3044	protein_coding	chloride voltage-gated channel 2 [Source:RGD Symbol;Acc:2361]	-
AABR07065705.3	ENSRNOG00000056828	0.89802	4.02743	0	9.17897	24.359	9.48822	1.64182	14.3421	-3.1579	0.00489789	1	6	139710313	139710905	-	330	protein_coding	-	-
Bag5l1	ENSRNOG00000011527	0.89802	1.00686	0	2.03977	51.1539	0.948822	0.634959	18.0475	-4.83634	0.00495742	0.157456	6	136276057	136279399	-	1701	protein_coding	BCL2-associated athanogene 5-like 1 [Source:RGD Symbol;Acc:9457021]	-
Thrsp	ENSRNOG00000012404	1.79604	11.0754	4.51529	27.5369	62.1154	8.5394	5.79558	32.7306	-2.50372	0.00499735	0.157718	1	162381253	162385575	-	1232	protein_coding	thyroid hormone responsive [Source:RGD Symbol;Acc:3859]	-
AABR07049516.1	ENSRNOG00000008516	763.317	769.238	1062.9	848.545	2880.45	1959.32	865.151	1896.1	-1.13175	0.00505508	0.158868	5	125345343	125345726	-	384	protein_coding	-	-
-	novel.194	18.8584	22.1508	17.1581	27.5369	69.4231	52.1852	19.3891	49.7151	-1.35583	0.00506927	0.158979	12	6355438	6366491	+	606	-	- && - && -	-
LOC100359515	ENSRNOG00000062228	30.5327	53.3634	30.704	64.2528	88.9103	82.5475	38.2	78.5702	-1.04398	0.00520369	0.162465	10	64762907	64790306	-	3005	unprocessed_pseudogene	rCG35337-like [Source:RGD Symbol;Acc:2323679]	-
Hbe1	ENSRNOG00000029286	33.2268	43.2948	18.0612	62.213	91.3462	62.6222	31.5276	72.0605	-1.19346	0.00521582	0.162465	1	169003788	169005190	-	566	protein_coding	hemoglobin subunit epsilon 1 [Source:RGD Symbol;Acc:1305115]	-
LOC100911727	ENSRNOG00000047206	154.459	378.578	400.055	521.162	705.192	662.278	311.031	629.544	-1.01749	0.00526261	0.162662	1	75233703	75264293	+	2499	protein_coding	DNA ligase 1-like [Source:RGD Symbol;Acc:6491367]	-
Tmem198	ENSRNOG00000020061	34.1248	24.1646	18.9642	5.09943	8.52564	10.437	25.7512	8.0207	1.68144	0.00526298	0.162662	9	82674202	82679626	+	1592	protein_coding	transmembrane protein 198 [Source:RGD Symbol;Acc:2319152]	-
-	novel.215	12.5723	7.048	11.7397	14.2784	47.5	44.5946	10.4533	35.4577	-1.75458	0.00528729	0.163076	12	11798747	11801879	-	2285	-	- && - && -	-
-	novel.878	29.6347	28.192	60.5049	75.4716	103.526	81.5987	39.4438	86.8653	-1.13421	0.00536859	0.164563	8	103324721	103326465	+	1309	-	- && - && -	-
Tmem256	ENSRNOG00000037540	475.053	491.346	577.054	549.719	1858.59	952.617	514.484	1120.31	-1.12215	0.00539832	0.164945	10	56445647	56447138	+	951	protein_coding	transmembrane protein 256 [Source:RGD Symbol;Acc:1563438]	-
Ccl24	ENSRNOG00000031162	17.9604	27.1851	12.6428	90.7698	75.5128	20.8741	19.2628	62.3856	-1.69644	0.00540313	0.164945	12	24148567	24152625	+	1522	protein_coding	C-C motif chemokine ligand 24 [Source:RGD Symbol;Acc:1310245]	-
Treml1	ENSRNOG00000040109	168.828	148.008	166.163	282.508	541.987	190.713	160.999	338.403	-1.06943	0.00553339	0.167363	9	14597172	14599594	-	871	protein_coding	triggering receptor expressed on myeloid cells-like 1 [Source:RGD Symbol;Acc:1565175]	-
Rasd2	ENSRNOG00000014761	69.1476	47.3223	44.2498	20.3977	7.30769	29.4135	53.5732	19.0396	1.47556	0.00569093	0.170959	19	14653198	14663914	+	3461	protein_coding	RASD family, member 2 [Source:RGD Symbol;Acc:628594]	-
Pgr	ENSRNOG00000006831	63.7594	57.3908	57.7957	24.4773	6.08974	32.2599	59.6487	20.9423	1.49271	0.0057032	0.170959	8	7128656	7187796	+	3058	protein_coding	progesterone receptor [Source:RGD Symbol;Acc:3317]	ESR-like
Rgs6	ENSRNOG00000008082	19.7564	29.1988	33.4131	54.054	59.6795	55.0317	27.4561	56.255	-1.03491	0.0058309	0.173947	6	106496992	106602139	+	5737	protein_coding	regulator of G-protein signaling 6 [Source:RGD Symbol;Acc:3569]	-
LOC688655	ENSRNOG00000005811	563.957	517.524	483.136	402.855	107.18	117.654	521.539	209.229	1.3168	0.0058905	0.174818	6	34553367	34555306	-	1938	pseudogene	similar to heat shock protein 8 [Source:RGD Symbol;Acc:1586445]	-
-	novel.393	78.1278	109.747	113.785	113.207	319.103	217.28	100.553	216.53	-1.10522	0.00594541	0.175543	17	80388455	80389149	+	626	-	- && - && -	-
Kcnj8	ENSRNOG00000013463	2.69406	10.0686	3.61223	25.4971	34.1026	11.3859	5.45829	23.6619	-2.12526	0.0059502	0.175543	4	176782498	176789304	-	2527	protein_coding	potassium voltage-gated channel subfamily J member 8 [Source:RGD Symbol;Acc:2960]	-
AABR07002938.1	ENSRNOG00000037415	20.6545	29.1988	20.7703	34.6761	63.3333	62.6222	23.5412	53.5439	-1.18744	0.00603273	0.177626	1	89869772	89871299	-	1524	pseudogene	-	-
Hspe1	ENSRNOG00000051624	411.293	448.051	492.166	516.062	1550.45	747.672	450.504	938.061	-1.05745	0.0061645	0.179691	9	61692154	61694599	+	267	protein_coding	heat shock protein family E member 1 [Source:RGD Symbol;Acc:2844]	-
Rmnd5b	ENSRNOG00000047396	78.1278	17.1166	12.6428	53.0341	311.795	100.575	35.9624	155.135	-2.10544	0.00617975	0.179691	10	34979923	34990943	-	1854	protein_coding	required for meiotic nuclear division 5 homolog B [Source:RGD Symbol;Acc:1559511]	-
Gpr4	ENSRNOG00000016362	22.4505	24.1646	43.3468	212.136	54.8077	39.8505	29.9873	102.265	-1.7697	0.00628903	0.180542	1	80135391	80136880	+	1490	protein_coding	G protein-coupled receptor 4 [Source:RGD Symbol;Acc:1311604]	-
Jcad	ENSRNOG00000027938	49.3911	40.2743	26.1887	18.3579	1.21795	9.48822	38.618	9.68804	1.97552	0.00633469	0.180542	17	55670331	55709740	-	4502	protein_coding	junctional cadherin 5 associated [Source:RGD Symbol;Acc:1562037]	-
Timp1	ENSRNOG00000010208	44.901	43.2948	36.1223	55.0738	107.18	88.2404	41.4394	83.4979	-1.00804	0.00635501	0.180542	X	1364786	1369384	-	740	protein_coding	TIMP metallopeptidase inhibitor 1 [Source:RGD Symbol;Acc:621675]	-
AC126148.1	ENSRNOG00000057502	179.604	190.296	216.734	201.937	627.244	402.301	195.545	410.494	-1.06868	0.00635652	0.180542	1	222525624	222525890	-	255	pseudogene	-	-
AABR07060145.1	ENSRNOG00000032847	3.59208	1.00686	0	5.09943	21.9231	14.2323	1.53298	13.7516	-3.14889	0.00649066	1	4	59014204	59014416	-	213	protein_coding	-	-
-	novel.560	51.1872	105.72	226.667	171.341	520.064	389.017	127.858	360.141	-1.49325	0.00653722	0.183306	3	19296409	19297068	+	536	-	- && P01597.2 RecName: Full=Immunoglobulin kappa variable 1-39; AltName: Full=Ig kappa chain V-I region DEE; AltName: Full=Ig kappa chain V-I region Hau; AltName: Full=Ig kappa chain V-I region Mev; AltName: Full=Ig kappa chain V-I region OU; AltName: Full=Ig kappa chain V-I region Walker; Flags: Precursor >P04432.2 RecName: Full=Immunoglobulin kappa variable 1D-39; AltName: Full=Ig kappa chain V…	-
-	novel.992	49.3911	44.3017	42.4437	25.4971	18.2692	20.8741	45.3788	21.5468	1.07018	0.00655746	0.183314	KL568414.1	338	15616	+	3036	-	- && P63009.2 RecName: Full=AP-2 complex subunit beta; AltName: Full=AP105B; AltName: Full=Adaptor protein complex AP-2 subunit beta; AltName: Full=Adaptor-related protein complex 2 subunit beta; AltName: Full=Beta-2-adaptin; AltName: Full=Beta-adaptin; AltName: Full=Clathrin assembly protein complex 2 beta large chain; AltName: Full=Plasma membrane adaptor HA2/AP2 adaptin beta subunit && PF09066…	-
AC142181.1	ENSRNOG00000033815	70.0456	65.4457	65.9232	129.526	259.423	77.8034	67.1382	155.584	-1.20863	0.0066992	0.185333	4	70572942	70821260	+	846	protein_coding	-	-
Kitlg	ENSRNOG00000005386	19.7564	38.2605	35.2192	101.989	91.3462	38.9017	31.0787	77.4122	-1.31613	0.006729	0.185333	7	42269784	42351054	+	5372	protein_coding	KIT ligand [Source:RGD Symbol;Acc:3086]	-
Rpl21	ENSRNOG00000029410	850.425	924.294	1178.49	877.102	3292.12	2349.28	984.403	2172.83	-1.14207	0.00674856	0.18553	13	30799969	30800451	-	483	protein_coding	ribosomal protein L21 [Source:RGD Symbol;Acc:68390]	-
RF00598	ENSRNOG00000056264	7.18416	3.02057	6.3214	0	0	0	5.50871	0	4.8284	0.00688668	1	12	30545897	30545985	-	89	snoRNA	-	-
Clec1b	ENSRNOG00000057335	151.765	202.378	257.371	405.915	583.398	235.308	203.838	408.207	-1.00051	0.00700373	0.191307	4	163162211	163170466	+	958	protein_coding	C-type lectin domain family 1, member B [Source:RGD Symbol;Acc:1563517]	-
AC127784.2	ENSRNOG00000061943	59.2693	44.3017	144.489	72.4119	998.718	622.427	82.6867	564.519	-2.77078	0.00700998	0.191307	7	121342679	121343013	+	335	processed_pseudogene	-	-
Prodh2	ENSRNOG00000057578	0	3.02057	6.3214	15.2983	28.0128	12.3347	3.11399	18.5486	-2.56883	0.00704289	0.191854	1	88955135	88968501	+	1428	protein_coding	proline dehydrogenase 2 [Source:RGD Symbol;Acc:1306761]	-
Pin4	ENSRNOG00000050051	230.791	250.707	264.596	245.793	941.475	486.746	248.698	558.004	-1.16496	0.00708065	0.192532	X	72004482	72011664	+	465	protein_coding	peptidylprolyl cis/trans isomerase, NIMA-interacting 4 [Source:RGD Symbol;Acc:1590326]	-
Cox17	ENSRNOG00000038951	551.384	641.368	700.773	607.852	2411.54	1225.88	631.175	1415.09	-1.16442	0.00717038	0.193679	11	64962666	64968437	-	422	protein_coding	cytochrome c oxidase copper chaperone COX17 [Source:RGD Symbol;Acc:620548]	-
AABR07038948.2	ENSRNOG00000055020	471.461	435.969	127.331	476.287	897.628	1198.36	344.92	857.426	-1.31402	0.00740854	0.196788	X	64721424	64722492	+	1069	processed_pseudogene	-	-
AABR07058410.2	ENSRNOG00000053874	18.8584	22.1508	14.4489	40.7954	57.2436	31.3111	18.4861	43.1167	-1.2182	0.00761668	0.200179	7	114895729	114910264	-	232	lincRNA	-	-
-	novel.125	17.9604	7.048	26.1887	17.3381	104.744	67.3664	17.0657	63.1493	-1.88035	0.0077369	0.202981	10	39127265	39193961	-	538	-	- && - && -	-
Myo1b	ENSRNOG00000048152	38.6149	36.2468	37.9284	21.4176	9.74359	16.13	37.5967	15.7637	1.24176	0.00776428	0.203342	9	54558202	54766054	+	3609	protein_coding	myosin Ib [Source:RGD Symbol;Acc:70994]	-
-	novel.772	524.444	522.559	633.946	509.943	2327.5	1101.58	560.316	1313.01	-1.22813	0.00784748	0.204445	6	136525837	136531482	-	512	-	- && D3Z9R8.1 RecName: Full=6.8 kDa mitochondrial proteolipid && PF08039:Mitochondrial proteolipid	-
Cavin2	ENSRNOG00000025895	284.672	311.119	375.672	651.707	1006.03	325.446	323.821	661.06	-1.02859	0.00787421	0.204784	9	55243255	55256340	-	3189	protein_coding	caveolae associated protein 2 [Source:RGD Symbol;Acc:1359345]	-
Ndufaf8	ENSRNOG00000042653	174.216	166.131	226.667	169.301	835.513	400.403	189.005	468.406	-1.30818	0.00799092	0.206381	10	109278712	109280863	+	453	protein_coding	NADH:ubiquinone oxidoreductase complex assembly factor 8 [Source:RGD Symbol;Acc:1590963]	-
AABR07034739.1	ENSRNOG00000050000	4447	5004.08	5775.96	4338.59	20534.6	10423.8	5075.68	11765.7	-1.21287	0.00840505	0.212595	11	86092468	86092779	+	312	protein_coding	Ig lambda-2 chain C region [Source:UniProtKB/Swiss-Prot;Acc:P20767]	-
LOC108348155	ENSRNOG00000050981	129.315	118.809	79.4691	508.923	115.705	201.15	109.198	275.259	-1.33495	0.00856287	0.215196	12	21356475	21362205	-	1233	protein_coding	paired immunoglobulin-like type 2 receptor beta-2 [Source:RGD Symbol;Acc:11434352]	-
-	novel.861	21.5525	17.1166	17.1581	40.7954	41.4103	36.0552	18.609	39.4203	-1.07942	0.00866068	0.216781	7	140726200	140728553	-	990	-	- && - && -	-
Kctd14	ENSRNOG00000012494	12.5723	8.05485	15.352	28.5568	56.0257	20.8741	11.993	35.1522	-1.53749	0.00877427	0.218371	1	162419262	162424825	+	1893	protein_coding	potassium channel tetramerization domain containing 14 [Source:RGD Symbol;Acc:1306430]	-
-	novel.891	45.799	29.1988	15.352	13.2585	6.08974	8.5394	30.1166	9.29589	1.68725	0.00883603	0.218747	8	32071973	32075290	-	399	-	- && P11369.2 RecName: Full=LINE-1 retrotransposable element ORF2 protein; Short=ORF2p; AltName: Full=Long interspersed element-1; Short=L1; AltName: Full=Retrovirus-related Pol polyprotein LINE-1; Includes: RecName: Full=Reverse transcriptase; Includes: RecName: Full=Endonuclease && -	-
Tctex1d2	ENSRNOG00000001758	44.901	36.2468	37.9284	55.0738	130.321	70.2128	39.6921	85.2024	-1.09569	0.0088886	0.219684	11	71593302	71601662	-	883	protein_coding	Tctex1 domain containing 2 [Source:RGD Symbol;Acc:1563597]	-
Uqcrb	ENSRNOG00000024967	240.669	285.947	358.514	238.653	1373.85	645.199	295.044	752.566	-1.35029	0.00892307	0.220171	7	71264514	71269869	-	1029	protein_coding	ubiquinol-cytochrome c reductase binding protein [Source:RGD Symbol;Acc:1311971]	-
-	novel.1016	4.4901	2.01371	6.3214	38.7557	15.8333	7.59058	4.27507	20.7265	-2.2678	0.00896188	0.220764	X	59932417	59936828	-	515	-	- && - && -	-
-	novel.486	17.9604	32.2194	22.5764	65.2727	46.2821	43.6458	24.2521	51.7335	-1.09879	0.00917175	0.224095	2	202816639	202818044	+	1406	-	- && - && -	-
LOC100909548	ENSRNOG00000014992	134.703	169.152	116.494	129.526	358.077	415.584	140.116	301.062	-1.10387	0.00936453	0.226732	X	88312675	88321834	-	2276	protein_coding	cation-dependent mannose-6-phosphate receptor-like [Source:RGD Symbol;Acc:6502964]	-
Cox7c	ENSRNOG00000030237	1329.97	1585.8	1801.6	1502.29	5890	2865.44	1572.46	3419.25	-1.1205	0.00943781	0.227883	2	14699882	14701903	-	474	protein_coding	cytochrome c oxidase subunit 7C [Source:RGD Symbol;Acc:2300145]	-
AABR07014855.1	ENSRNOG00000054855	3.59208	6.04114	0.903058	2.03977	52.3718	21.8229	3.51209	25.4115	-2.85994	0.00946245	0.227883	14	33960443	33961685	-	646	lincRNA	-	-
AC095947.1	ENSRNOG00000030291	33.2268	26.1783	46.959	47.9346	179.039	61.6734	35.4547	96.2155	-1.43412	0.00961496	0.230651	10	70100661	70101169	+	315	processed_pseudogene	-	-
Pck1	ENSRNOG00000028616	0.89802	2.01371	0	11.2187	7.30769	7.59058	0.970578	8.70567	-3.20333	0.00964475	1	3	171213936	171219871	+	2621	protein_coding	phosphoenolpyruvate carboxykinase 1 [Source:RGD Symbol;Acc:3267]	-
AC126572.7	ENSRNOG00000059466	3.59208	7.048	9.03058	6.11932	49.9359	31.3111	6.55688	29.1221	-2.14732	0.00966488	0.230844	12	13210874	13212407	+	491	lincRNA	-	-
Echs1	ENSRNOG00000018522	2.69406	8.05485	128.234	5.09943	6.08974	6.64175	46.3277	5.94364	2.96312	0.00968507	0.230957	1	212570195	212579057	-	1497	protein_coding	enoyl-CoA hydratase, short chain 1 [Source:RGD Symbol;Acc:69330]	-
Rbpjl	ENSRNOG00000026295	8.9802	10.0686	6.3214	39.7756	26.7949	13.2835	8.45672	26.618	-1.65491	0.00970319	0.230966	3	160852164	160864534	+	2592	protein_coding	recombination signal binding protein for immunoglobulin kappa J region-like [Source:RGD Symbol;Acc:1304786]	CSL
AABR07065693.3	ENSRNOG00000056285	9.87822	48.3291	25.2856	56.0937	66.9872	108.166	27.831	77.0822	-1.47684	0.00971908	0.230966	6	139405966	139406844	+	498	protein_coding	-	-
Snap25	ENSRNOG00000006037	0.89802	0	0	14.2784	17.0513	0	0.29934	10.4432	-4.95751	0.00974072	1	3	129599353	129788400	+	2115	protein_coding	synaptosomal-associated protein 25 [Source:MGI Symbol;Acc:MGI:98331]	-
AABR07065823.2	ENSRNOG00000030235	70.9436	83.5691	76.7599	79.5511	164.423	241.95	77.0909	161.975	-1.07237	0.00987685	0.232191	6	142932678	142933110	-	351	protein_coding	-	-
Abhd15	ENSRNOG00000015002	126.621	165.124	96.6272	75.4716	32.8846	78.7522	129.457	62.3695	1.04572	0.00991772	0.232786	10	62643453	62648844	-	3098	protein_coding	abhydrolase domain containing 15 [Source:RGD Symbol;Acc:1304598]	-
AABR07065640.1	ENSRNOG00000047622	0	0	0.903058	2.03977	10.9615	7.59058	0.301019	6.86396	-4.35065	0.0100592	1	6	138506718	138507294	-	399	protein_coding	-	-
MGC94199	ENSRNOG00000049287	31.4307	6.04114	38.8315	9.17897	0	1.89764	25.4344	3.69221	2.76559	0.0100752	0.235758	5	23358841	23377651	+	1940	protein_coding	similar to RIKEN cDNA 2610301B20; EST AI428449 [Source:RGD Symbol;Acc:1549749]	-
AABR07065693.1	ENSRNOG00000045786	0	2.01371	0	5.09943	2.4359	26.567	0.671238	11.3674	-4.15282	0.0100927	1	6	139412169	139412745	+	399	protein_coding	-	-
AABR07060957.1	ENSRNOG00000054012	1.79604	0	1.80612	55.0738	1.21795	1.89764	1.20072	19.3965	-3.99638	0.0101772	0.237755	4	101687327	101688066	+	360	protein_coding	-	-
Dsg3	ENSRNOG00000016632	1751.14	1405.57	587.89	680.264	437.244	725.849	1248.2	614.452	1.02196	0.0102042	0.238013	18	15650526	15688284	-	6384	protein_coding	desmoglein 3 [Source:RGD Symbol;Acc:1592103]	-
Rnase3	ENSRNOG00000031445	40.4109	33.2263	43.3468	17.3381	341.026	441.202	38.9946	266.522	-2.77266	0.0104902	0.241291	15	28216744	28217614	-	711	protein_coding	ribonuclease A family member 3 [Source:RGD Symbol;Acc:621580]	-
Mir24-2	ENSRNOG00000035501	2.69406	5.03428	4.51529	8.15909	24.359	17.0788	4.08121	16.5323	-2.01674	0.0105478	0.241895	19	25318863	25318970	+	108	miRNA	microRNA 24-2 [Source:RGD Symbol;Acc:2325349]	-
Timm8a1	ENSRNOG00000011226	97.8842	107.734	126.428	105.048	261.859	323.548	110.682	230.152	-1.05612	0.0105504	0.241895	X	105352402	105355716	-	472	protein_coding	translocase of inner mitochondrial membrane 8A1 [Source:RGD Symbol;Acc:621801]	-
-	novel.546	37.7169	31.2126	33.4131	28.5568	160.769	93.9334	34.1142	94.4198	-1.46508	0.0105651	0.241895	3	7733427	7742264	+	463	-	- && - && -	-
Stac	ENSRNOG00000008865	64.6575	72.4937	5.41835	0	12.1795	9.48822	47.5232	7.22257	2.72573	0.0106664	0.243042	8	119821901	119889661	-	1104	protein_coding	SH3 and cysteine rich domain [Source:RGD Symbol;Acc:1305745]	-
LOC108351482	ENSRNOG00000029443	12.5723	21.144	19.8673	21.4176	92.5641	42.697	17.8612	52.2262	-1.54377	0.0108561	0.246293	7	76980040	76980210	+	171	protein_coding	40S ribosomal protein S29 [Source:RGD Symbol;Acc:11511017]	-
Cdh4	ENSRNOG00000052405	7.18416	5.03428	27.9948	90.7698	20.7051	44.5946	13.4044	52.0232	-1.95402	0.0109845	0.248191	3	175144495	175279761	+	2657	protein_coding	cadherin 4 [Source:NCBI gene;Acc:114588]	-
Fam183a	ENSRNOG00000002873	12.5723	15.1028	28.8978	43.8551	140.064	18.9764	18.8577	67.6319	-1.83611	0.0110498	0.248191	10	44736545	44746549	-	583	protein_coding	family with sequence similarity 183 member A [Source:RGD Symbol;Acc:1561932]	-
Nxph4	ENSRNOG00000025059	30.5327	46.3154	37.9284	23.4574	13.3974	11.3859	38.2588	16.0802	1.24709	0.011108	0.248195	7	70833663	70842405	-	1564	protein_coding	neurexophilin 4 [Source:RGD Symbol;Acc:628723]	-
LOC103689983	ENSRNOG00000031367	9.87822	6.04114	6.3214	12.2386	98.6539	7.59058	7.41359	39.4944	-2.40421	0.0111178	0.248195	X	158623240	158655198	-	1223	protein_coding	hypoxanthine-guanine phosphoribosyltransferase [Source:RGD Symbol;Acc:9163824]	-
S100a4	ENSRNOG00000011821	1599.37	1735.82	1823.27	1464.56	6099.49	3453.71	1719.49	3672.59	-1.09469	0.0111395	0.248195	2	189997129	189999604	+	653	protein_coding	S100 calcium-binding protein A4 [Source:RGD Symbol;Acc:3245]	-
-	novel.240	2.69406	10.0686	9.93363	65.2727	4.8718	38.9017	7.56542	36.3487	-2.27257	0.0111947	0.248683	13	89671284	89677317	+	1280	-	- && P46935.3 RecName: Full=E3 ubiquitin-protein ligase NEDD4; AltName: Full=HECT-type E3 ubiquitin transferase NEDD4; AltName: Full=Neural precursor cell expressed developmentally down-regulated protein 4; Short=NEDD-4 && -	-
Selenok	ENSRNOG00000014624	523.546	673.587	773.92	667.005	2215.45	1150.92	657.018	1344.46	-1.03263	0.0113048	0.250239	16	6035926	6044239	+	723	protein_coding	selenoprotein K [Source:RGD Symbol;Acc:1303129]	-
AABR07072207.1	ENSRNOG00000011155	226.301	178.214	318.779	209.077	851.346	580.679	241.098	547.034	-1.18108	0.0113526	0.250697	10	105564535	105565162	+	624	pseudogene	-	-
RGD1359334	ENSRNOG00000021656	0	0	0	5.09943	3.65385	4.74411	0	4.49913	-4.71247	0.0113604	1	2	196411964	196415530	-	1205	protein_coding	similar to hypothetical protein FLJ20519 [Source:RGD Symbol;Acc:1359334]	-
Rfxap	ENSRNOG00000028382	130.213	38.2605	38.8315	27.5369	29.2308	18.0276	69.1017	24.9318	1.47624	0.011552	0.251749	2	144213403	144217600	-	1653	protein_coding	regulatory factor X-associated protein [Source:RGD Symbol;Acc:1565351]	-
Art2b	ENSRNOG00000019687	12.5723	17.1166	20.7703	44.875	69.4231	20.8741	16.8197	45.0574	-1.4146	0.0117054	0.254719	1	166667169	166677026	-	2050	protein_coding	ADP-ribosyltransferase 2b [Source:RGD Symbol;Acc:3521]	-
-	novel.566	190.38	340.318	254.662	253.952	701.539	630.967	261.787	528.819	-1.01449	0.0117987	0.255632	3	20660883	20661536	+	545	-	- && P01594.2 RecName: Full=Immunoglobulin kappa variable 1-33; AltName: Full=Ig kappa chain V-I region AU; AltName: Full=Ig kappa chain V-I region Ka; Flags: Precursor >P01593.2 RecName: Full=Immunoglobulin kappa variable 1D-33; AltName: Full=Ig kappa chain V-I region AG; AltName: Full=Ig kappa chain V-I region Bi; AltName: Full=Ig kappa chain V-I region Lay; AltName: Full=Ig kappa chain V-I reg…	-
Snip1	ENSRNOG00000046920	8.9802	90.6171	3.61223	5.09943	4.8718	5.69293	34.4032	5.22139	2.71487	0.0119756	0.257932	15	19275256	19282873	-	2448	protein_coding	Smad nuclear interacting protein 1 [Source:RGD Symbol;Acc:1359268]	-
Lcn5	ENSRNOG00000058597	0	0	0.903058	14.2784	2.4359	3.79529	0.301019	6.83653	-4.35687	0.0120547	1	3	2877293	2881305	+	718	protein_coding	lipocalin 5 [Source:RGD Symbol;Acc:69320]	-
Igip	ENSRNOG00000049067	19.7564	22.1508	23.4795	32.6364	102.308	36.0552	21.7956	56.9998	-1.37958	0.0120571	0.258603	18	29124428	29124589	+	162	protein_coding	IgA-inducing protein [Source:RGD Symbol;Acc:2323374]	-
Sh2d1a	ENSRNOG00000006263	9.87822	25.1714	17.1581	37.7358	56.0257	32.2599	17.4026	42.0071	-1.27251	0.012632	0.267476	X	128897181	128925407	+	1207	protein_coding	SH2 domain containing 1A [Source:RGD Symbol;Acc:1562408]	-
AABR07048013.1	ENSRNOG00000049451	11.6743	9.06171	10.8367	15.2983	65.7692	21.8229	10.5242	34.2968	-1.69297	0.0130187	0.273184	5	56769347	56771522	-	408	protein_coding	-	-
Gng7	ENSRNOG00000019857	16.1644	14.096	23.4795	46.9148	28.0128	44.5946	17.9133	39.8407	-1.15539	0.0130297	0.273184	7	11582984	11628929	+	2898	protein_coding	G protein subunit gamma 7 [Source:RGD Symbol;Acc:61860]	-
-	novel.784	8.9802	12.0823	17.1581	0	4.8718	0	12.7402	1.62393	3.07676	0.013075	1	6	141807729	141808252	-	416	-	- && P01805.1 RecName: Full=Ig heavy chain V region IR2; Flags: Precursor && -	-
-	novel.511	19.7564	13.0891	22.5764	28.5568	51.1539	44.5946	18.474	41.4351	-1.1575	0.0130899	0.273427	2	220411471	220413055	-	854	-	- && - && -	-
-	novel.939	287.367	306.084	262.79	73.4318	60.8974	236.257	285.414	123.529	1.20442	0.0131134	0.273427	9	100353846	100376219	+	4405	-	- && H7BZ55.3 PUTATIVE PSEUDOGENE: RecName: Full=Putative ciliary rootlet coiled-coil protein 2 && -	-
AABR07051741.1	ENSRNOG00000057548	25.1446	18.1234	33.4131	32.6364	58.4616	89.1893	25.5604	60.0957	-1.23227	0.0132003	0.273427	3	20641664	20641978	+	315	protein_coding	-	-
RT1-M6-1	ENSRNOG00000022107	32.3287	46.3154	29.8009	26.517	157.115	116.705	36.1483	100.113	-1.46917	0.0132526	0.273427	20	2057689	2079467	+	2408	protein_coding	RT1 class I, locus M6, gene 1 [Source:RGD Symbol;Acc:1598232]	-
AABR07054490.1	ENSRNOG00000061347	13.4703	20.1371	18.0612	31.6165	57.2436	30.3623	17.2229	39.7408	-1.20106	0.01328	0.273427	3	156581106	156615811	-	1377	lincRNA	-	-
AABR07072897.1	ENSRNOG00000054411	39.5129	33.2263	43.3468	22.4375	9.74359	18.9764	38.6953	17.0525	1.16954	0.0134758	0.274458	3	80855405	80855466	-	62	miRNA	-	-
AABR07073045.1	ENSRNOG00000060344	12.5723	118.809	59.6018	108.108	255.769	213.485	63.6611	192.454	-1.59787	0.0134822	0.274458	4	120413653	120414118	-	466	protein_coding	-	-
-	novel.281	13.4703	12.0823	13.5459	16.3182	54.8077	35.1064	13.0328	35.4108	-1.43435	0.0134949	0.274458	14	34887910	34888700	+	791	-	- && - && -	-
-	novel.833	31.4307	50.3428	43.3468	54.054	143.718	74.0081	41.7068	90.5933	-1.11602	0.0136681	0.275783	7	11120079	11144850	-	1727	-	- && - && -	-
Cpne7	ENSRNOG00000015397	44.901	21.144	90.3058	136.665	80.3846	167.941	52.1169	128.33	-1.29915	0.0137998	0.275783	19	55929609	55946250	+	2422	protein_coding	copine 7 [Source:RGD Symbol;Acc:1307466]	-
NEWGENE_1310561	ENSRNOG00000013250	153.561	8.05485	18.9642	8.15909	20.7051	3.79529	60.1935	10.8865	2.48111	0.0138569	0.275783	1	91173473	91178801	-	657	protein_coding	programmed cell death 5 [Source:RGD Symbol;Acc:11480964]	-
Cd40lg	ENSRNOG00000000871	10.7762	9.06171	7.22446	30.5966	28.0128	15.1812	9.0208	24.5969	-1.44208	0.0139082	0.275783	X	159703578	159716562	+	2584	protein_coding	CD40 ligand [Source:RGD Symbol;Acc:708418]	-
LOC100911215	ENSRNOG00000053873	3.59208	3.02057	58.6987	3.05966	3.65385	0.948822	21.7705	2.55411	3.11187	0.0139296	0.275783	KL568458.1	144999	165353	-	2777	protein_coding	T-cell surface glycoprotein CD5-like [Source:RGD Symbol;Acc:6494271]	-
Rpph1	ENSRNOG00000054493	0.89802	3.02057	1.80612	4.07954	41.4103	2.84647	1.90824	16.1121	-3.07755	0.0141023	0.276666	15	27738972	27739269	-	298	ribozyme	ribonuclease P RNA component H1 [Source:RGD Symbol;Acc:3580]	-
Tomm7	ENSRNOG00000043114	554.079	515.511	654.717	483.426	1947.5	1168.95	574.769	1199.96	-1.06149	0.01415	0.276666	4	7835949	7842789	+	376	protein_coding	translocase of outer mitochondrial membrane 7 [Source:RGD Symbol;Acc:1591393]	-
Ndufa5	ENSRNOG00000005698	489.421	617.203	611.37	529.321	2340.9	934.59	572.665	1268.27	-1.1467	0.0143597	0.276854	4	51590413	51598771	-	546	protein_coding	NADH:ubiquinone oxidoreductase subunit A5 [Source:RGD Symbol;Acc:3155]	-
Casp6	ENSRNOG00000009508	22.4505	24.1646	20.7703	9.17897	9.74359	7.59058	22.4618	8.83771	1.35114	0.0143731	0.276854	2	230186198	230198555	+	1907	protein_coding	caspase 6 [Source:RGD Symbol;Acc:70967]	-
-	novel.77	78.1278	4.02743	1.80612	0	4.8718	2.84647	27.9871	2.57275	3.46383	0.0144646	0.278255	1	197742844	197744556	-	667	-	- && - && -	-
AABR07039648.1	ENSRNOG00000002789	11.6743	7.048	11.7397	15.2983	41.4103	28.4647	10.154	28.3911	-1.47167	0.0145653	0.279147	X	81816553	81817101	-	450	protein_coding	-	-
Mff	ENSRNOG00000015428	106.864	54.3703	44.2498	70.3721	472.564	98.6775	68.4948	213.871	-1.64021	0.014665	0.279948	9	90880614	90908852	+	2185	protein_coding	mitochondrial fission factor [Source:RGD Symbol;Acc:1310230]	-
Mepe	ENSRNOG00000002154	0	0	0	3.05966	12.1795	0.948822	0	5.39599	-4.95871	0.0146692	1	14	6782012	6793558	-	1746	protein_coding	matrix extracellular phosphoglycoprotein [Source:RGD Symbol;Acc:71036]	-
AC098008.3	ENSRNOG00000051318	0	0	0	3.05966	6.08974	3.79529	0	4.3149	-4.64373	0.0147042	1	1	167654236	167655496	+	1261	processed_pseudogene	-	-
Klrd1	ENSRNOG00000060246	29.6347	50.3428	55.9896	111.168	108.397	55.9805	45.3224	91.8485	-1.01736	0.0149373	0.282647	4	163358009	163369854	+	1744	protein_coding	killer cell lectin like receptor D1 [Source:RGD Symbol;Acc:2978]	-
AABR07021996.1	ENSRNOG00000051880	915.083	1123.65	1078.25	932.176	3681.86	1824.58	1039	2146.21	-1.04638	0.0149445	0.282647	13	101936929	101974632	+	3623	lincRNA	-	-
Ppara	ENSRNOG00000021463	26.0426	35.24	20.7703	14.2784	9.74359	8.5394	27.351	10.8538	1.32991	0.0149606	0.282647	7	126619196	126681752	+	2129	protein_coding	peroxisome proliferator activated receptor alpha [Source:RGD Symbol;Acc:3369]	THR-like
-	novel.542	36.8188	184.255	174.29	1889.85	362.949	197.355	131.788	816.717	-2.63185	0.0151124	0.284038	20	28390735	28401880	-	8036	-	- && P10272.1 RecName: Full=Pol polyprotein; Contains: RecName: Full=Protease; Contains: RecName: Full=Reverse transcriptase/ribonuclease H; Short=RT; Contains: RecName: Full=Integrase; Short=IN && -	-
AC110488.1	ENSRNOG00000011990	8.9802	5.03428	0.903058	13.2585	26.7949	18.9764	4.97251	19.6766	-1.97956	0.0151592	0.28413	5	57729952	57738210	-	397	lincRNA	-	-
LOC108349745	ENSRNOG00000046153	7.18416	61.4182	4.51529	5.09943	1.21795	4.74411	24.3726	3.68716	2.70166	0.0152315	0.284932	1	69823107	69835185	-	1299	protein_coding	spindle assembly abnormal protein 6 homolog [Source:RGD Symbol;Acc:11495786]	-
Gpat2	ENSRNOG00000013906	0	0	0	11.2187	1.21795	2.84647	0	5.09439	-4.89444	0.0154006	1	3	119994537	120003090	+	2617	protein_coding	glycerol-3-phosphate acyltransferase 2, mitochondrial [Source:RGD Symbol;Acc:1304904]	-
Trpv5	ENSRNOG00000015394	25.1446	60.4114	55.9896	108.108	58.4616	145.17	47.1818	103.913	-1.14438	0.0154904	0.287304	4	70947717	70974006	-	4830	protein_coding	transient receptor potential cation channel, subfamily V, member 5 [Source:RGD Symbol;Acc:620636]	-
AABR07002792.2	ENSRNOG00000062225	6.28614	4.02743	2.70917	9.17897	28.0128	13.2835	4.34091	16.8251	-1.94179	0.0155299	0.287304	1	85433213	85433367	+	155	processed_pseudogene	-	-
AABR07035539.1	ENSRNOG00000039249	118.539	153.042	130.04	104.028	616.282	263.773	133.874	328.028	-1.29186	0.0157189	0.288624	12	19159468	19159901	-	434	protein_coding	-	-
Adm	ENSRNOG00000027030	2.69406	0	1.80612	11.2187	10.9615	6.64175	1.50006	9.60735	-2.64566	0.0158901	1	1	175445088	175447259	+	1387	protein_coding	adrenomedullin [Source:RGD Symbol;Acc:2047]	-
-	novel.986	3.59208	3.02057	2.70917	13.2585	12.1795	10.437	3.10727	11.9583	-1.94187	0.0159546	1	KL568156.1	894004	894224	-	221	-	- && - && -	-
LOC100360573	ENSRNOG00000020093	1651.46	1920.08	2268.48	1777.66	6737.69	3354.09	1946.67	3956.48	-1.02307	0.0159796	0.290199	19	38619764	38620298	+	399	protein_coding	ribosomal protein S12-like [Source:RGD Symbol;Acc:2321884]	-
LOC108348050	ENSRNOG00000050713	10.7762	12.0823	9.03058	17.3381	153.462	3.79529	10.6297	58.1983	-2.44915	0.0161738	0.291643	11	15081774	15089850	+	747	protein_coding	ubiquitin carboxyl-terminal hydrolase 25-like [Source:RGD Symbol;Acc:11392568]	-
Cdkn1a	ENSRNOG00000000521	54.7792	30.2057	41.5406	53.0341	126.667	82.5475	42.1752	87.4161	-1.04516	0.0162715	0.292537	20	6351458	6358864	+	1950	protein_coding	cyclin-dependent kinase inhibitor 1A [Source:RGD Symbol;Acc:69328]	-
AABR07051533.2	ENSRNOG00000043155	164.338	175.193	117.397	169.301	526.154	237.205	152.309	310.887	-1.02793	0.0165291	0.296213	3	16536907	16537433	-	351	protein_coding	-	-
-	novel.299	0	4.02743	1.80612	8.15909	13.3974	11.3859	1.94451	10.9808	-2.52364	0.0169593	1	14	5744019	5747140	-	515	-	- && Q99P81.2 RecName: Full=ATP-binding cassette sub-family G member 3 && -	-
Tceal5	ENSRNOG00000046280	1.79604	1.00686	3.61223	7.1392	9.74359	15.1812	2.13838	10.688	-2.3117	0.0170023	1	X	106746701	106747303	-	603	protein_coding	transcription elongation factor A like 5 [Source:RGD Symbol;Acc:1594149]	-
Trpm5	ENSRNOG00000020484	30.5327	60.4114	105.658	31.6165	26.7949	25.6182	65.5339	28.0098	1.22634	0.0170143	0.302198	1	216257820	216274930	-	3471	protein_coding	transient receptor potential cation channel, subfamily M, member 5 [Source:RGD Symbol;Acc:1310620]	-
-	novel.46	8.08218	12.0823	19.8673	16.3182	54.8077	41.7482	13.3439	37.6247	-1.49056	0.0170249	0.302198	1	234636727	234639616	+	1110	-	- && - && -	-
Gpihbp1	ENSRNOG00000007475	9.87822	13.0891	18.0612	37.7358	31.6667	24.6694	13.6762	31.3573	-1.19497	0.0172168	0.304357	7	116632506	116634293	+	820	protein_coding	glycosylphosphatidylinositol anchored high density lipoprotein binding protein 1 [Source:RGD Symbol;Acc:1564237]	-
-	novel.81	8.08218	11.0754	21.6734	37.7358	86.4744	13.2835	13.6103	45.8312	-1.74363	0.0173891	0.305035	1	227093932	227108555	-	823	-	- && - && -	-
Rpl21	ENSRNOG00000000957	2275.58	2987.34	3754.01	2889.34	12013.8	4586.61	3005.65	6496.6	-1.11192	0.0176244	0.307159	12	9996951	9998779	-	483	protein_coding	ribosomal protein L21 [Source:RGD Symbol;Acc:68390]	-
-	novel.577	15.2663	17.1166	22.5764	18.3579	76.7308	49.3387	18.3198	48.1425	-1.38836	0.0176557	0.307185	3	95007781	95008916	+	785	-	- && - && -	-
Cplx1	ENSRNOG00000000060	0.89802	1.00686	0.903058	10.1989	2.4359	10.437	0.935978	7.6906	-3.05373	0.0180941	1	14	2194933	2226598	+	2140	protein_coding	complexin 1 [Source:RGD Symbol;Acc:70944]	-
Myh9	ENSRNOG00000004860	246.956	57.3908	51.4743	55.0738	14.6154	45.5435	118.607	38.4109	1.62251	0.0181206	0.309463	7	118741110	118792625	-	6221	protein_coding	myosin, heavy chain 9 [Source:RGD Symbol;Acc:3140]	-
-	novel.641	3.59208	25.1714	20.7703	185.619	9.74359	37.9529	16.5113	77.7719	-2.23968	0.0181332	0.309463	4	111941802	111944977	+	1477	-	- && - && -	-
AC120246.2	ENSRNOG00000055053	25.1446	47.3223	54.1835	52.0142	101.09	109.115	42.2168	87.4062	-1.05053	0.0181384	0.309463	19	25839421	25839848	+	423	pseudogene	-	-
LOC679739	ENSRNOG00000023387	54.7792	169.152	10.8367	2.03977	32.8846	13.2835	78.2559	16.0693	2.29206	0.0181488	0.309463	1	31264755	31273159	+	639	protein_coding	NADH dehydrogenase (ubiquinone) Fe-S protein 6 [Source:RGD Symbol;Acc:1584802]	-
Cacna1s	ENSRNOG00000046231	12.5723	13.0891	19.8673	3.05966	7.30769	2.84647	15.1762	4.40461	1.81872	0.0182456	0.309548	13	52889737	52964155	+	5553	protein_coding	calcium voltage-gated channel subunit alpha1 S [Source:RGD Symbol;Acc:70983]	-
Prr35	ENSRNOG00000020212	2.69406	9.06171	0.903058	17.3381	9.74359	27.5158	4.21961	18.1992	-2.13589	0.0183928	0.310597	10	15308828	15311189	-	2084	protein_coding	proline rich 35 [Source:RGD Symbol;Acc:1598335]	-
AABR07028795.2	ENSRNOG00000061547	0	0	1.80612	5.09943	0	35.1064	0.602038	13.4019	-4.45969	0.0187957	1	17	86636188	86640422	-	1775	lincRNA	-	-
LOC100911830	ENSRNOG00000062143	47.5951	54.3703	76.7599	47.9346	274.039	127.142	59.5751	149.705	-1.32657	0.0188788	0.31559	16	69903323	69941579	+	1360	processed_pseudogene	tubulin alpha-1C chain-like [Source:RGD Symbol;Acc:6490604]	-
-	novel.416	39.5129	54.3703	35.2192	108.108	171.731	35.1064	43.0341	104.982	-1.2842	0.0191148	0.316698	17	47696552	47703646	-	3570	-	- && P06335.1 RecName: Full=T-cell receptor gamma chain C region 5/10-13 && -	-
AABR07065802.1	ENSRNOG00000047599	73.6377	57.3908	16.255	154.003	99.8718	91.0869	49.0945	114.987	-1.2288	0.0191625	0.316978	6	141831336	141831632	-	297	protein_coding	-	-
Rpl41	ENSRNOG00000042233	12281.3	14650.8	17519.3	13773.6	52667.8	23333.4	14817.1	29924.9	-1.01406	0.0192169	0.317121	7	2972900	2973977	-	443	protein_coding	ribosomal protein L41 [Source:RGD Symbol;Acc:621210]	-
AABR07065651.8	ENSRNOG00000058562	0	11.0754	0.903058	40.7954	10.9615	21.8229	3.99283	24.5266	-2.644	0.0192556	0.317121	6	138685363	138685656	-	294	protein_coding	-	-
Cyp39a1	ENSRNOG00000010519	26.0426	10.0686	20.7703	38.7557	64.5513	31.3111	18.9605	44.8727	-1.23068	0.0193663	0.317121	9	19804079	19880346	-	3195	protein_coding	cytochrome P450, family 39, subfamily a, polypeptide 1 [Source:RGD Symbol;Acc:1307471]	-
LOC108351584	ENSRNOG00000037087	101.476	134.919	155.326	138.704	433.59	212.536	130.574	261.61	-1.00066	0.0194352	0.317121	7	127081426	127081704	-	279	protein_coding	uncharacterized LOC108351584 [Source:RGD Symbol;Acc:11406985]	-
Ppp1r27	ENSRNOG00000036690	13.4703	21.144	16.255	28.5568	40.1923	37.0041	16.9564	35.2511	-1.05814	0.0194756	0.317393	10	109727850	109729019	-	789	protein_coding	protein phosphatase 1, regulatory subunit 27 [Source:RGD Symbol;Acc:1308861]	-
Nos1	ENSRNOG00000001130	1.79604	4.02743	1.80612	27.5369	4.8718	7.59058	2.54319	13.3331	-2.40849	0.0195326	1	12	44213943	44520341	-	6828	protein_coding	nitric oxide synthase 1 [Source:RGD Symbol;Acc:3184]	-
Lgr5	ENSRNOG00000004221	68.2495	54.3703	35.2192	24.4773	31.6667	7.59058	52.613	21.2448	1.32134	0.0199019	0.320471	7	58448277	58587787	-	3130	protein_coding	leucine rich repeat containing G protein coupled receptor 5 [Source:RGD Symbol;Acc:1307733]	-
Slc25a27	ENSRNOG00000010592	17.0624	4.02743	17.1581	4.07954	2.4359	0.948822	12.7493	2.48809	2.37113	0.0199044	1	9	19880473	19907458	+	3906	protein_coding	solute carrier family 25, member 27 [Source:RGD Symbol;Acc:620787]	-
AABR07044569.1	ENSRNOG00000053658	3.59208	4.02743	7.22446	14.2784	9.74359	26.567	4.94799	16.863	-1.77523	0.0199901	0.321219	20	10680622	10684291	-	1703	lincRNA	-	-
RF00438	ENSRNOG00000054517	10.7762	17.1166	27.9948	29.5767	56.0257	43.6458	18.6292	43.0827	-1.20519	0.0200137	0.321253	1	22759963	22760089	+	127	snoRNA	small nucleolar RNA, H/ACA box 33 [Source:MGI Symbol;Acc:MGI:3819501]	-
AABR07006025.1	ENSRNOG00000019293	0	0	0	2.03977	12.1795	0.948822	0	5.05603	-4.86393	0.02031	1	1	214015219	214024153	-	1014	protein_coding	-	-
Cd3d	ENSRNOG00000015994	32.3287	43.2948	53.2804	95.8693	194.872	35.1064	42.968	108.616	-1.33408	0.0205085	0.321411	8	49282460	49287110	+	721	protein_coding	CD3d molecule [Source:RGD Symbol;Acc:2304]	-
Ms4a4a	ENSRNOG00000050024	20.6545	25.1714	27.0917	44.875	73.0769	33.2088	24.3059	50.3869	-1.04445	0.0205088	0.321411	1	227592635	227607042	+	1051	protein_coding	membrane spanning 4-domains A4A [Source:RGD Symbol;Acc:1307006]	-
Ly6g6f	ENSRNOG00000027225	63.7594	53.3634	82.1782	110.148	239.936	73.0593	66.4337	141.048	-1.08145	0.0205447	0.321411	20	5071062	5076586	-	1418	protein_coding	lymphocyte antigen 6 family member G6F [Source:RGD Symbol;Acc:1303333]	-
AABR07031089.1	ENSRNOG00000037220	217.321	225.536	346.774	214.176	915.898	545.573	263.21	558.549	-1.08461	0.0208613	0.324056	10	112564256	112565146	-	891	protein_coding	-	-
Hsd17b13	ENSRNOG00000002212	21.5525	24.1646	45.1529	45.8949	79.1667	60.7246	30.29	61.9287	-1.02652	0.0210003	0.324862	14	7113544	7128218	+	1297	protein_coding	hydroxysteroid (17-beta) dehydrogenase 13 [Source:RGD Symbol;Acc:1359553]	-
AABR07058441.1	ENSRNOG00000048850	6.28614	12.0823	16.255	25.4971	57.2436	17.0788	11.5412	33.2732	-1.51956	0.0211542	0.326229	7	116373323	116504853	-	1598	lincRNA	-	-
RGD1559622	ENSRNOG00000025219	23.3485	49.336	39.7345	21.4176	13.3974	15.1812	37.473	16.6654	1.1619	0.0212022	0.326295	2	149715198	149754776	-	2411	protein_coding	similar to hypothetical protein C130079G13 [Source:RGD Symbol;Acc:1559622]	-
Gpm6a	ENSRNOG00000010731	0	0	0	4.07954	8.52564	0.948822	0	4.518	-4.70415	0.0213141	1	16	39367692	39719187	-	3382	protein_coding	glycoprotein m6a [Source:RGD Symbol;Acc:631368]	-
AABR07060519.1	ENSRNOG00000059013	3.59208	8.05485	20.7703	2.03977	2.4359	0.948822	10.8058	1.80816	2.60416	0.0213451	1	4	77413672	77446624	-	2240	lincRNA	-	-
AABR07058831.1	ENSRNOG00000002475	37.7169	221.508	196.867	25.4971	91.3462	44.5946	152.031	53.8127	1.50208	0.0213653	0.327456	7	138895079	138895597	-	519	processed_pseudogene	-	-
-	novel.49	7.18416	5.03428	11.7397	12.2386	49.9359	17.0788	7.98606	26.4178	-1.71075	0.0219457	0.332595	1	251757335	251761391	+	601	-	- && - && -	-
Cib3	ENSRNOG00000014600	8.08218	7.048	6.3214	2.03977	0	0	7.15053	0.679924	3.36269	0.0220709	1	16	19323516	19332830	+	564	protein_coding	calcium and integrin binding family member 3 [Source:RGD Symbol;Acc:1590245]	-
Fam84a	ENSRNOG00000004084	5.38812	7.048	3.61223	1.01989	0	0	5.34945	0.339962	3.81857	0.0222508	1	6	39358985	39363458	-	3719	protein_coding	family with sequence similarity 84, member A [Source:RGD Symbol;Acc:1305779]	-
Abi3bp	ENSRNOG00000001627	21.5525	20.1371	22.5764	7.1392	12.1795	6.64175	21.422	8.65348	1.32733	0.0222671	0.335761	11	46208075	46369577	-	3547	protein_coding	ABI family member 3 binding protein [Source:RGD Symbol;Acc:1562717]	-
LOC100910650	ENSRNOG00000055586	35.0228	52.3565	55.9896	95.8693	169.295	47.4411	47.7896	104.202	-1.12081	0.0225582	0.336619	11	71211768	71216983	+	420	protein_coding	uncharacterized LOC100910650 [Source:RGD Symbol;Acc:6497346]	-
-	novel.171	58.3713	51.3497	6.3214	100.969	250.897	41.7482	38.6808	131.205	-1.76103	0.0225991	0.336619	11	85590147	85590719	+	465	-	- && P01717.2 RecName: Full=Immunoglobulin lambda variable 3-25; AltName: Full=Ig lambda chain V-IV region Hil; Flags: Precursor && -	-
Slc4a4	ENSRNOG00000003134	80.8218	93.6377	44.2498	45.8949	6.08974	28.4647	72.9031	26.8164	1.43293	0.0228741	0.337415	14	20479323	20920286	-	4620	protein_coding	solute carrier family 4 member 4 [Source:RGD Symbol;Acc:68936]	-
AABR07059381.1	ENSRNOG00000062207	0	0	0	1.01989	9.74359	2.84647	0	4.53665	-4.70952	0.022881	1	4	16986328	16986502	+	175	processed_pseudogene	-	-
Kazald1	ENSRNOG00000016058	4.4901	11.0754	5.41835	16.3182	25.5769	17.0788	6.99462	19.658	-1.49677	0.0231825	0.339949	1	264827739	264831151	+	1622	protein_coding	Kazal-type serine peptidase inhibitor domain 1 [Source:RGD Symbol;Acc:1310698]	-
AABR07015040.1	ENSRNOG00000056778	2.69406	0	0.903058	4.07954	23.141	3.79529	1.19904	10.3386	-3.06876	0.0234324	1	14	46286197	46287505	+	1203	lincRNA	-	-
Spic	ENSRNOG00000005720	100.578	189.289	115.591	291.687	403.141	124.296	135.153	273.041	-1.01393	0.023712	0.345066	7	29225727	29233392	-	1128	protein_coding	Spi-C transcription factor [Source:RGD Symbol;Acc:1306272]	ETS
RF00405	ENSRNOG00000059045	8.9802	25.1714	8.12752	10.1989	34.1026	111.961	14.093	52.0875	-1.89418	0.0239848	0.346726	8	104069768	104069894	-	127	snoRNA	-	-
Irf6	ENSRNOG00000005082	8.08218	9.06171	5.41835	25.4971	25.5769	11.3859	7.52075	20.82	-1.46617	0.0241693	0.348458	13	111870121	111889328	+	4044	protein_coding	interferon regulatory factor 6 [Source:RGD Symbol;Acc:1309645]	IRF
Hmgcs2	ENSRNOG00000019120	10.7762	1.00686	2.70917	0	0	0	4.83076	0	4.63996	0.0242006	1	2	200452624	200479423	+	2012	protein_coding	3-hydroxy-3-methylglutaryl-CoA synthase 2 [Source:RGD Symbol;Acc:2804]	-
Ccr7	ENSRNOG00000010665	35.0228	43.2948	30.704	151.963	60.8974	38.9017	36.3405	83.9207	-1.20913	0.0242169	0.348458	10	87057136	87067456	-	1426	protein_coding	C-C motif chemokine receptor 7 [Source:RGD Symbol;Acc:735151]	-
Il20rb	ENSRNOG00000023214	61.9634	41.2811	83.0813	48.9545	158.333	222.973	62.1086	143.42	-1.20643	0.0244527	0.349981	8	108747204	108777717	-	1107	protein_coding	interleukin 20 receptor subunit beta [Source:RGD Symbol;Acc:1566151]	-
Lrrc14b	ENSRNOG00000028357	27.8386	29.1988	18.0612	21.4176	80.3846	78.7522	25.0329	60.1848	-1.26531	0.0245887	0.350041	1	31531143	31535314	+	2575	protein_coding	leucine rich repeat containing 14B [Source:RGD Symbol;Acc:1564978]	-
-	novel.522	58.3713	43.2948	41.5406	31.6165	6.08974	20.8741	47.7356	19.5268	1.27667	0.0246215	0.350041	20	14545976	14547331	+	1356	-	- && Q6PAJ1.3 RecName: Full=Breakpoint cluster region protein && PF09036:Bcr-Abl oncoprotein oligomerisation domain	-
RGD1306271	ENSRNOG00000013729	32.3287	54.3703	37.9284	20.3977	2.4359	20.8741	41.5425	14.5692	1.49211	0.0246471	0.350041	4	65834035	65962539	-	8919	protein_coding	similar to KIAA1549 protein [Source:RGD Symbol;Acc:1306271]	-
Jun	ENSRNOG00000026293	2633	1572.71	3414.46	561.957	2217.89	706.872	2540.06	1162.24	1.12847	0.0246535	0.350041	5	114011189	114014277	-	3089	protein_coding	Jun proto-oncogene, AP-1 transcription factor subunit [Source:RGD Symbol;Acc:2943]	TF_bZIP
Pcp4	ENSRNOG00000001628	26.9406	14.096	32.5101	24.4773	142.5	43.6458	24.5156	70.2077	-1.51032	0.0247119	0.350041	11	36851038	36912229	+	652	protein_coding	Purkinje cell protein 4 [Source:RGD Symbol;Acc:3271]	-
AABR07054262.1	ENSRNOG00000056526	17.0624	3.02057	10.8367	29.5767	30.4487	24.6694	10.3065	28.2316	-1.44138	0.0247731	0.350041	3	145647631	145649327	+	1692	pseudogene	-	-
Taf15	ENSRNOG00000058393	198.462	203.385	248.341	146.864	859.872	442.151	216.729	482.962	-1.15511	0.0252179	0.352814	10	70689863	70721892	+	2124	protein_coding	TATA-box binding protein associated factor 15 [Source:RGD Symbol;Acc:1309595]	-
Pex5	ENSRNOG00000049203	550.486	161.097	206.8	173.381	136.41	145.17	306.128	151.654	1.01357	0.0255427	0.354369	4	156983915	157009674	-	3281	protein_coding	peroxisomal biogenesis factor 5 [Source:RGD Symbol;Acc:1307612]	-
Sh3bgr	ENSRNOG00000028238	0.89802	4.02743	3.61223	12.2386	25.5769	3.79529	2.84589	13.8703	-2.28176	0.0255942	0.354492	11	36555416	36579535	+	1146	protein_coding	SH3 domain binding glutamate-rich protein [Source:RGD Symbol;Acc:1563599]	-
Tnnc2	ENSRNOG00000015155	5.38812	6.04114	7.22446	8.15909	26.7949	21.8229	6.21791	18.9256	-1.59993	0.0256735	0.355194	3	161243587	161246351	-	752	protein_coding	troponin C2, fast skeletal type [Source:RGD Symbol;Acc:1311973]	-
Nkx1-2	ENSRNOG00000017006	10.7762	4.02743	8.12752	2.03977	0	0.948822	7.64373	0.996198	2.8941	0.0257334	1	1	204603116	204605552	-	918	protein_coding	NK1 homeobox 2 [Source:RGD Symbol;Acc:1306744]	Homeobox
LOC103690050	ENSRNOG00000000916	2.69406	13.0891	5.41835	1.01989	0	0.948822	7.06718	0.656236	3.35815	0.0258503	1	12	7208850	7271872	+	1767	protein_coding	katanin p60 ATPase-containing subunit A-like 1 [Source:RGD Symbol;Acc:9405013]	-
-	novel.859	108.66	414.825	110.173	98.9289	105.962	74.9569	211.219	93.2825	1.17891	0.0259803	0.357781	7	139570836	139586647	-	2622	-	- && Q9WVM1.1 RecName: Full=Rac GTPase-activating protein 1; AltName: Full=Male germ cell RacGap; Short=MgcRacGAP && PF00130:Phorbol esters/diacylglycerol binding domain (C1 domain)|PF00620:RhoGAP domain	RhoGAP
AABR07017846.1	ENSRNOG00000054812	10.7762	6.04114	5.41835	15.2983	32.8846	15.1812	7.41191	21.1214	-1.49674	0.0260931	0.358342	15	31812668	31816488	+	3599	lincRNA	-	-
RGD1562420	ENSRNOG00000005826	305.327	320.18	467.784	275.369	3728.14	863.428	364.43	1622.31	-2.15419	0.0263233	0.359224	6	146394456	146395025	+	570	protein_coding	similar to hypothetical protein [Source:RGD Symbol;Acc:1562420]	-
Ccdc152	ENSRNOG00000039473	52.9832	102.699	80.3721	60.1733	415.321	132.835	78.6849	202.776	-1.36442	0.0263346	0.359224	2	53116101	53140637	-	1038	protein_coding	coiled-coil domain containing 152 [Source:RGD Symbol;Acc:1561503]	-
Zfp804a	ENSRNOG00000038004	0	0	7.22446	35.696	8.52564	10.437	2.40815	18.2196	-2.90762	0.0266081	0.361096	3	69549673	69573420	+	3628	protein_coding	zinc finger protein 804A [Source:RGD Symbol;Acc:1305239]	-
LOC100910275	ENSRNOG00000049965	190.38	11.0754	18.9642	10.1989	0	7.59058	73.4733	5.92981	3.62283	0.0266813	0.361444	6	138353145	138401621	-	2046	protein_coding	integral membrane protein DGCR2/IDD-like [Source:RGD Symbol;Acc:6499160]	-
AABR07058795.1	ENSRNOG00000045691	19.7564	28.192	23.4795	28.5568	73.0769	47.4411	23.8093	49.6916	-1.05784	0.0269931	0.364004	7	137798198	137798287	+	90	miRNA	-	-
AABR07051551.1	ENSRNOG00000048167	13.4703	37.2537	58.6987	62.213	90.1282	90.1381	36.4742	80.8265	-1.14785	0.0271437	0.364735	3	16610086	16884018	+	414	protein_coding	-	-
Gpr15	ENSRNOG00000039680	1.79604	11.0754	2.70917	10.1989	35.3205	15.1812	5.19355	20.2335	-1.97188	0.027158	0.364735	11	44001579	44003664	+	1939	protein_coding	G protein-coupled receptor 15 [Source:RGD Symbol;Acc:1306639]	-
Entpd7	ENSRNOG00000045548	1.79604	3.02057	1.80612	25.4971	1.21795	11.3859	2.20758	12.7003	-2.54	0.0272169	1	1	262987957	263000254	+	1026	protein_coding	ectonucleoside triphosphate diphosphohydrolase 7 [Source:RGD Symbol;Acc:1310638]	-
Sag	ENSRNOG00000018185	36.8188	35.24	55.0865	37.7358	132.756	102.473	42.3818	90.9883	-1.09873	0.0273274	0.366197	9	94928489	94972027	+	1489	protein_coding	S-antigen visual arrestin [Source:RGD Symbol;Acc:3619]	-
-	novel.672	2.69406	3.02057	0.903058	9.17897	13.3974	6.64175	2.2059	9.73939	-2.14284	0.0273437	1	4	155250922	155256470	-	280	-	- && - && -	-
AABR07051535.1	ENSRNOG00000049499	4.4901	5.03428	5.41835	15.2983	29.2308	6.64175	4.98091	17.0569	-1.76301	0.0274146	0.367036	3	16590244	16590851	+	405	protein_coding	-	-
AC094348.5	ENSRNOG00000057778	31.4307	18.1234	14.4489	5.09943	3.65385	12.3347	21.3344	7.02932	1.5797	0.0278776	0.370906	20	5125220	5125485	-	264	pseudogene	-	-
AABR07040906.1	ENSRNOG00000053818	0.89802	2.01371	0.903058	7.1392	12.1795	3.79529	1.2716	7.70466	-2.60351	0.0278943	1	X	113550392	113582564	+	1186	lincRNA	-	-
AC097037.2	ENSRNOG00000033186	2.69406	3.02057	0	11.2187	9.74359	7.59058	1.90488	9.51764	-2.3339	0.0285344	1	15	32916900	32917256	-	357	processed_pseudogene	-	-
Trmt61a	ENSRNOG00000011398	26.0426	31.2126	3.61223	5.09943	6.08974	4.74411	20.2891	5.31109	1.93609	0.0285441	0.374447	6	136150785	136250752	+	3871	protein_coding	tRNA methyltransferase 61A [Source:RGD Symbol;Acc:1359191]	-
LOC100909700	ENSRNOG00000048783	1500.59	201.371	180.612	216.216	91.3462	88.2404	627.525	131.934	2.24975	0.0286517	0.374447	1	81609433	81627710	-	2460	protein_coding	CD177 antigen-like [Source:RGD Symbol;Acc:6502482]	-
Cxcl12	ENSRNOG00000013589	381.659	651.436	734.186	1685.87	1634.49	398.505	589.094	1239.62	-1.07314	0.0286704	0.374447	4	149261044	149273891	+	5423	protein_coding	C-X-C motif chemokine ligand 12 [Source:RGD Symbol;Acc:3651]	-
AABR07051680.1	ENSRNOG00000050324	0.89802	6.04114	2.70917	11.2187	8.52564	18.0276	3.21611	12.5907	-1.99628	0.0290441	1	3	19205460	19205735	+	276	protein_coding	-	-
Txk	ENSRNOG00000025925	23.3485	51.3497	35.2192	85.6704	103.526	39.8505	36.6392	76.3489	-1.05844	0.0291099	0.377102	14	38030189	38085919	+	2501	protein_coding	TXK tyrosine kinase [Source:RGD Symbol;Acc:1306481]	-
AABR07030040.1	ENSRNOG00000048517	5.38812	11.0754	4.51529	2.03977	0	0	6.99294	0.679924	3.32736	0.0292151	1	10	63696608	63696686	+	79	miRNA	-	-
LOC103694079	ENSRNOG00000061059	96.0882	29.1988	6.3214	10.1989	15.8333	10.437	43.8695	12.1564	1.85735	0.0293313	0.377102	17	35129136	35130045	-	255	protein_coding	vacuolar ATPase assembly integral membrane protein Vma21-like [Source:RGD Symbol;Acc:9104485]	-
Atp13a4	ENSRNOG00000001714	4.4901	1.00686	2.70917	11.2187	24.359	3.79529	2.73538	13.1243	-2.2363	0.0293647	1	11	74834050	74968336	+	4284	protein_coding	ATPase 13A4 [Source:RGD Symbol;Acc:1306927]	-
AABR07057170.1	ENSRNOG00000057981	2.69406	16.1097	0.903058	1.01989	0	0	6.56894	0.339962	4.11062	0.0294085	1	7	58570579	58580844	+	345	protein_coding	-	-
AC128901.1	ENSRNOG00000028826	12.5723	16.1097	25.2856	7.1392	8.52564	2.84647	17.9892	6.17044	1.56519	0.0295226	0.377102	4	147121260	147122060	-	801	protein_coding	-	-
Skap1	ENSRNOG00000023881	34.1248	51.3497	30.704	73.4318	130.321	40.7993	38.7261	81.5172	-1.07078	0.0295411	0.377102	10	84309430	84619050	+	1522	protein_coding	src kinase associated phosphoprotein 1 [Source:RGD Symbol;Acc:708436]	-
Echdc2	ENSRNOG00000029333	12.5723	8.05485	15.352	5.09943	0	2.84647	11.993	2.64863	2.14182	0.0296094	1	5	127770570	127789567	+	1390	protein_coding	enoyl CoA hydratase domain containing 2 [Source:RGD Symbol;Acc:1308525]	-
Vom2r44	ENSRNOG00000010268	9.87822	14.096	9.93363	9.17897	57.2436	32.2599	11.3026	32.8942	-1.53764	0.0299627	0.378733	2	154604832	154639158	+	6950	protein_coding	vomeronasal 2 receptor 44 [Source:RGD Symbol;Acc:708515]	-
-	novel.1005	0.89802	3.02057	2.70917	4.07954	12.1795	14.2323	2.20925	10.1638	-2.21083	0.0301733	1	X	106667461	106668118	+	286	-	- && - && -	-
AC120568.1	ENSRNOG00000013605	16.1644	8.05485	21.6734	24.4773	35.3205	43.6458	15.2975	34.4812	-1.16676	0.0303984	0.380384	4	100374096	100380578	-	900	protein_coding	-	-
-	novel.915	7.18416	12.0823	16.255	22.4375	25.5769	32.2599	11.8405	26.7581	-1.17914	0.0305154	0.3812	8	122910793	122913589	-	376	-	- && - && -	-
Cel	ENSRNOG00000010406	7.18416	8.05485	2.70917	13.2585	19.4872	18.0276	5.98273	16.9244	-1.50493	0.0306594	0.382678	3	7134021	7141522	-	2062	protein_coding	carboxyl ester lipase [Source:RGD Symbol;Acc:2331]	-
Tgm1	ENSRNOG00000020136	66.4535	53.3634	39.7345	180.52	80.3846	61.6734	53.1838	107.526	-1.01612	0.0311017	0.384667	15	34378148	34392066	-	3377	protein_coding	transglutaminase 1 [Source:RGD Symbol;Acc:61838]	-
AC120486.9	ENSRNOG00000058238	2.69406	1.00686	7.22446	11.2187	24.359	8.5394	3.64179	14.7057	-1.99023	0.0311021	0.384667	20	2540864	2541440	-	455	processed_pseudogene	-	-
Fbln7	ENSRNOG00000017550	26.9406	14.096	18.9642	63.2329	29.2308	35.1064	20.0003	42.5234	-1.08744	0.031647	0.387905	3	121408146	121440787	+	1323	protein_coding	fibulin 7 [Source:RGD Symbol;Acc:1310131]	-
AABR07065814.6	ENSRNOG00000055537	14.3683	18.1234	124.622	7.1392	12.1795	23.7205	52.3712	14.3464	1.86474	0.0317797	0.389097	6	142404865	142405483	-	514	lincRNA	-	-
Klra1	ENSRNOG00000051489	0	2.01371	0.903058	6.11932	13.3974	2.84647	0.972257	7.45441	-2.95746	0.0317935	1	4	165005725	165026414	-	1189	protein_coding	killer cell lectin-like receptor, subfamily A, member 1 [Source:RGD Symbol;Acc:1359586]	-
Tcte1	ENSRNOG00000019961	11.6743	11.0754	18.0612	27.5369	40.1923	21.8229	13.6036	29.8507	-1.12296	0.0318253	0.389097	9	17846364	17866927	-	4905	protein_coding	t-complex-associated testis expressed 1 [Source:RGD Symbol;Acc:1305744]	-
AABR07016856.1	ENSRNOG00000061888	0.89802	1.00686	0	2.03977	9.74359	6.64175	0.634959	6.14171	-3.28436	0.0320032	1	15	2338415	2346171	-	877	lincRNA	-	-
Phykpl	ENSRNOG00000048357	22.4505	23.1577	8.12752	75.4716	49.9359	17.0788	17.9119	47.4954	-1.40733	0.0322362	0.390296	10	34938667	34960840	+	4699	protein_coding	5-phosphohydroxy-L-lysine phospho-lyase [Source:RGD Symbol;Acc:2293818]	-
Slc25a22	ENSRNOG00000049944	12.5723	25.1714	45.1529	16.3182	6.08974	5.69293	27.6322	9.36695	1.55636	0.0322371	0.390296	1	214410417	214414897	-	2426	protein_coding	solute carrier family 25 member 22 [Source:RGD Symbol;Acc:1307826]	-
AABR07060593.1	ENSRNOG00000008611	10.7762	13.0891	11.7397	11.2187	46.2821	34.1576	11.8684	30.5528	-1.3602	0.032385	0.391135	4	83095736	83096438	+	702	pseudogene	-	-
-	novel.243	15.2663	13.0891	15.352	17.3381	46.2821	34.1576	14.5692	32.5926	-1.15409	0.0324845	0.391172	13	95638423	95641355	+	461	-	- && - && -	-
Slc25a52	ENSRNOG00000033251	1.79604	6.04114	2.70917	6.11932	40.1923	4.74411	3.51545	17.0186	-2.27404	0.0332227	0.39642	14	47200961	47203288	-	2187	transcribed_processed_pseudogene	solute carrier family 25, member 52 [Source:RGD Symbol;Acc:1309563]	-
LOC108348062	ENSRNOG00000040153	96.9862	44.3017	45.1529	45.8949	332.5	109.115	62.1469	162.503	-1.38363	0.0333537	0.39642	6	108745895	108756130	+	771	protein_coding	eukaryotic translation initiation factor 3 subunit H [Source:RGD Symbol;Acc:11498408]	-
Sned1	ENSRNOG00000023548	505.585	546.723	300.718	315.145	49.9359	238.154	451.009	201.078	1.16351	0.0333766	0.39642	9	100380515	100437056	+	5597	protein_coding	sushi, nidogen and EGF-like domains 1 [Source:RGD Symbol;Acc:1566079]	-
AABR07065531.1	ENSRNOG00000041744	5.38812	5.03428	3.61223	1.01989	0	0	4.67821	0.339962	3.62721	0.0334168	1	6	133662524	133662603	+	80	miRNA	-	-
Neurl1	ENSRNOG00000020339	20.6545	12.0823	22.5764	67.3125	56.0257	15.1812	18.4377	46.1731	-1.31761	0.033912	0.400132	1	266952561	267038883	+	4198	protein_coding	neuralized E3 ubiquitin protein ligase 1 [Source:RGD Symbol;Acc:1307021]	-
Espn	ENSRNOG00000010270	32.3287	13.0891	10.8367	6.11932	0	7.59058	18.7515	4.56996	2.005	0.0340235	0.400137	5	169293904	169331163	-	2943	protein_coding	espin [Source:RGD Symbol;Acc:620652]	-
Fat1	ENSRNOG00000030954	5.38812	4.02743	74.9538	8.15909	1.21795	5.69293	28.1231	5.02332	2.47284	0.0341243	0.400137	16	50372128	50501921	-	15025	protein_coding	FAT atypical cadherin 1 [Source:RGD Symbol;Acc:621254]	-
LOC100911660	ENSRNOG00000047692	70.9436	55.3771	21.6734	13.2585	32.8846	3.79529	49.3314	16.6461	1.58405	0.0341476	0.400137	1	257614731	257791728	+	5123	protein_coding	lymphocyte-specific helicase-like [Source:RGD Symbol;Acc:6491699]	-
RF01191	ENSRNOG00000061024	20.6545	15.1028	18.9642	9.17897	7.30769	5.69293	18.2405	7.3932	1.30808	0.0342499	0.400137	5	57542044	57542120	-	77	snoRNA	predicted gene, 22888 [Source:MGI Symbol;Acc:MGI:5452665]	-
Fosb	ENSRNOG00000046667	89.802	39.2674	170.678	6.11932	70.641	6.64175	99.9158	27.8007	1.85713	0.0342829	0.400137	1	80214494	80221710	-	3741	protein_coding	FosB proto-oncogene, AP-1 transcription factor subunit [Source:RGD Symbol;Acc:1308198]	TF_bZIP
RF00100	ENSRNOG00000052575	3.59208	3.02057	0.903058	6.11932	10.9615	13.2835	2.50524	10.1215	-2.01957	0.0343199	1	6	99764734	99764965	+	232	misc_RNA	-	-
Ttc9	ENSRNOG00000007254	0.89802	1.00686	0.903058	6.11932	6.08974	5.69293	0.935978	5.96733	-2.67433	0.0343347	1	6	105364668	105399500	+	2308	protein_coding	tetratricopeptide repeat domain 9 [Source:RGD Symbol;Acc:1565985]	-
AABR07052430.1	ENSRNOG00000007605	50.2891	40.2743	39.7345	29.5767	24.359	11.3859	43.4326	21.7738	1.00414	0.0343879	0.401049	3	52997922	52998650	-	729	protein_coding	-	-
Actrt3	ENSRNOG00000027908	10.7762	6.04114	25.2856	39.7756	35.3205	27.5158	14.0343	34.204	-1.27707	0.0344547	0.401201	2	116416507	116418582	+	1231	protein_coding	actin-related protein T3 [Source:RGD Symbol;Acc:1561457]	-
Gfra2	ENSRNOG00000014010	68.2495	60.4114	12.6428	100.969	164.423	70.2128	47.1012	111.868	-1.24695	0.0346958	0.402752	15	52557607	52648972	+	2792	protein_coding	GDNF family receptor alpha 2 [Source:RGD Symbol;Acc:61809]	-
Cd151	ENSRNOG00000046094	6.28614	15.1028	14.4489	19.3778	13.3974	76.8546	11.946	36.5433	-1.62237	0.0349068	0.403945	1	214446659	214450666	+	1642	protein_coding	CD151 molecule (Raph blood group) [Source:RGD Symbol;Acc:621290]	-
AC141489.1	ENSRNOG00000033916	88.006	127.871	103.852	100.969	393.398	155.607	106.576	216.658	-1.02169	0.0350055	0.404313	5	159606647	159606989	+	343	protein_coding	-	-
RGD1306441	ENSRNOG00000031449	23.3485	36.2468	15.352	49.9744	30.4487	79.701	24.9824	53.3747	-1.10527	0.0351003	0.404313	15	80040842	80042337	+	1134	protein_coding	similar to RIKEN cDNA 4921530L21 [Source:RGD Symbol;Acc:1306441]	-
AC109986.1	ENSRNOG00000032130	3.59208	4.02743	5.41835	11.2187	19.4872	9.48822	4.34595	13.398	-1.61168	0.0356875	0.407177	1	183763482	183763664	-	183	protein_coding	6.8 kDa mitochondrial proteolipid [Source:UniProtKB/Swiss-Prot;Acc:D3Z9R8]	-
-	novel.146	16.1644	12.0823	2.70917	11.2187	57.2436	30.3623	10.3186	32.9416	-1.67092	0.0362399	0.408563	10	97181240	97199127	-	449	-	- && - && -	-
Nhs	ENSRNOG00000030759	55.6773	55.3771	68.6324	19.3778	14.6154	50.2876	59.8956	28.0936	1.07998	0.0363668	0.408779	X	34623405	34673742	+	5737	protein_coding	NHS actin remodeling regulator [Source:RGD Symbol;Acc:1561818]	-
AABR07069490.1	ENSRNOG00000039627	5.38812	5.03428	9.03058	7.1392	34.1026	18.9764	6.48433	20.0727	-1.61799	0.0364472	0.408779	8	24083433	24083792	+	360	processed_pseudogene	-	-
Faahl	ENSRNOG00000011019	0.89802	50.3428	15.352	1.01989	2.4359	7.59058	22.1976	3.68212	2.57359	0.0367567	0.410078	5	134331929	134348995	-	1740	protein_coding	fatty-acid amide hydrolase-like [Source:RGD Symbol;Acc:6491947]	-
Qprt	ENSRNOG00000016980	10.7762	15.1028	13.5459	34.6761	34.1026	17.0788	13.1417	28.6192	-1.11956	0.0367581	0.410078	1	198544262	198559568	-	1203	protein_coding	quinolinate phosphoribosyltransferase [Source:RGD Symbol;Acc:1310309]	-
LOC100364769	ENSRNOG00000029588	0	0	0.903058	3.05966	6.08974	3.79529	0.301019	4.3149	-3.68038	0.0368387	1	1	217699180	217735103	+	1311	protein_coding	LRRG00136-like [Source:RGD Symbol;Acc:2324580]	-
Cym	ENSRNOG00000018236	0.89802	0	1.80612	0	23.141	7.59058	0.901378	10.2439	-3.47668	0.0369495	1	2	209962848	209973205	-	1257	protein_coding	chymosin [Source:RGD Symbol;Acc:708486]	-
Phlda3	ENSRNOG00000009068	10.7762	15.1028	9.93363	23.4574	49.9359	15.1812	11.9376	29.5248	-1.29931	0.0370443	0.41054	13	52588917	52592001	+	1423	protein_coding	pleckstrin homology-like domain, family A, member 3 [Source:RGD Symbol;Acc:1310502]	-
Syt5	ENSRNOG00000018217	13.4703	10.0686	18.9642	36.7159	46.2821	16.13	14.1677	33.0426	-1.21043	0.0372035	0.411083	1	72860218	72867930	+	1820	protein_coding	synaptotagmin 5 [Source:RGD Symbol;Acc:3806]	-
Acbd7	ENSRNOG00000016480	0	0	0.903058	2.03977	10.9615	1.89764	0.301019	4.96632	-3.87332	0.0374776	1	17	78904873	78910671	-	982	protein_coding	acyl-CoA binding domain containing 7 [Source:RGD Symbol;Acc:1564164]	-
Tmem117	ENSRNOG00000006068	21.5525	20.1371	43.3468	58.1335	76.7308	37.0041	28.3455	57.2894	-1.00762	0.037622	0.411892	7	136182224	136403012	+	2229	protein_coding	transmembrane protein 117 [Source:RGD Symbol;Acc:1562562]	-
-	novel.526	3.59208	9.06171	8.12752	69.3522	7.30769	7.59058	6.9271	28.0835	-2.02514	0.0378826	0.412494	20	28390735	28401864	+	3495	-	- && P03355.4 RecName: Full=Gag-Pol polyprotein; Short=Pr180gag-pol; Contains: RecName: Full=Matrix protein p15; Short=MA; Contains: RecName: Full=RNA-binding phosphoprotein p12; AltName: Full=pp12; Contains: RecName: Full=Capsid protein p30; Short=CA; Contains: RecName: Full=Nucleocapsid protein p10; Short=NC-pol; Contains: RecName: Full=Protease p14; Short=PR; Contains: RecName: Full=Reverse tr…	-
AABR07048397.2	ENSRNOG00000049085	12.5723	13.0891	9.93363	3.05966	3.65385	4.74411	11.865	3.8192	1.62803	0.0381321	1	5	76756008	76756439	+	414	pseudogene	-	-
AABR07052585.2	ENSRNOG00000023227	3.59208	1.00686	0.903058	28.5568	2.4359	3.79529	1.834	11.596	-2.65553	0.0384159	1	3	63566184	63568464	-	1323	protein_coding	-	-
AABR07027752.1	ENSRNOG00000051891	19.7564	19.1303	33.4131	34.6761	88.9103	34.1576	24.1	52.5813	-1.11629	0.0385096	0.415928	17	43770250	43770561	-	312	protein_coding	histone cluster 1, H2ao [Source:NCBI gene;Acc:364723]	-
-	novel.766	9.87822	7.048	9.03058	22.4375	42.6282	8.5394	8.65227	24.535	-1.48989	0.0385235	0.415928	6	103088209	103092027	-	936	-	- && - && -	-
Hist2h4	ENSRNOG00000032224	10.7762	14.096	21.6734	26.517	60.8974	21.8229	15.5152	36.4125	-1.22078	0.03877	0.416073	2	198411955	198412350	-	396	protein_coding	histone cluster 2, H4 [Source:RGD Symbol;Acc:1307448]	-
-	novel.758	40.4109	30.2057	39.7345	28.5568	199.744	54.0829	36.7837	94.1278	-1.35047	0.0388729	0.416102	6	61037636	61070906	-	495	-	- && - && -	-
Pnpla2	ENSRNOG00000018736	21.5525	21.144	252.856	23.4574	46.2821	7.59058	98.5175	25.7767	1.94087	0.0390382	0.417254	1	214434626	214439720	+	2243	protein_coding	patatin-like phospholipase domain containing 2 [Source:RGD Symbol;Acc:1309044]	-
AABR07017701.1	ENSRNOG00000060201	0	0	0	2.03977	2.4359	5.69293	0	3.38953	-4.30763	0.0390518	1	15	30218106	30219999	-	1672	lincRNA	-	-
-	novel.935	10.7762	20.1371	18.9642	33.6562	52.3718	21.8229	16.6259	35.9503	-1.1075	0.0391328	0.417254	9	86129642	86132762	+	1111	-	- && - && -	-
Atn1	ENSRNOG00000060594	114.049	14.096	9.93363	13.2585	3.65385	18.0276	46.0261	11.6467	1.97365	0.0391775	0.417254	4	157267901	157274755	-	3555	protein_coding	atrophin 1 [Source:RGD Symbol;Acc:61832]	-
-	novel.174	79.9238	38.2605	55.0865	129.526	175.385	50.2876	57.757	118.399	-1.03079	0.0393162	0.418028	11	85947130	86037484	+	791	-	- && P01717.2 RecName: Full=Immunoglobulin lambda variable 3-25; AltName: Full=Ig lambda chain V-IV region Hil; Flags: Precursor && -	-
AC118772.2	ENSRNOG00000021357	2.69406	0	19.8673	1.01989	0	0	7.52044	0.339962	4.31553	0.0397778	1	10	70472370	70473486	+	1117	processed_pseudogene	-	-
Fgf1	ENSRNOG00000013867	5.38812	16.1097	18.0612	14.2784	24.359	77.8034	13.1863	38.8136	-1.56421	0.0397779	0.421094	18	32273770	32359824	+	4493	protein_coding	fibroblast growth factor 1 [Source:RGD Symbol;Acc:2605]	-
LOC685963	ENSRNOG00000048701	9.87822	12.0823	8.12752	10.1989	42.6282	25.6182	10.0293	26.1484	-1.37764	0.0398302	0.421094	3	164002482	164002694	+	213	protein_coding	similar to 60S ribosomal protein L38 [Source:RGD Symbol;Acc:1587812]	-
AC131806.3	ENSRNOG00000058218	13.4703	10.0686	17.1581	20.3977	47.5	23.7205	13.5657	30.5394	-1.1576	0.0399563	0.421698	19	22748202	22748642	-	441	processed_pseudogene	-	-
AABR07026424.1	ENSRNOG00000038106	8.08218	9.06171	15.352	30.5966	23.141	18.9764	10.832	24.238	-1.15858	0.0400431	0.42215	16	75873881	75874519	-	639	protein_coding	-	-
LOC108348175	ENSRNOG00000048297	209.239	169.152	406.376	216.216	57.2436	107.217	261.589	126.892	1.0421	0.0401237	0.422578	1	50828134	51052340	+	2489	protein_coding	protein quaking-like [Source:RGD Symbol;Acc:11514364]	-
AC120237.2	ENSRNOG00000062164	0	0	0	111.168	20.7051	0	0	43.9576	-7.99811	0.0407441	0.426827	1	221508159	221512116	+	683	antisense	-	-
LOC498222	ENSRNOG00000004341	10.7762	12.0823	13.5459	29.5767	25.5769	19.9253	12.1348	25.0263	-1.04215	0.0412045	0.42954	13	47454591	47467432	+	2866	protein_coding	similar to specifically androgen-regulated protein [Source:RGD Symbol;Acc:1565034]	-
RF00412	ENSRNOG00000051544	0.89802	0	0	1.01989	6.08974	6.64175	0.29934	4.58379	-3.77282	0.0416039	1	X	63292703	63292801	+	99	snoRNA	-	-
Rpl21	ENSRNOG00000049848	12.5723	12.0823	16.255	15.2983	42.6282	33.2088	13.6365	30.3784	-1.14859	0.0417361	0.430257	3	91870208	91870690	+	483	protein_coding	ribosomal protein L21 [Source:RGD Symbol;Acc:68390]	-
-	novel.921	35.0228	232.584	149.005	416.113	300.833	206.843	138.87	307.93	-1.14984	0.0420789	0.430997	9	14384109	14388062	+	2846	-	- && - && -	-
LOC688442	ENSRNOG00000053206	16.1644	15.1028	40.6376	14.2784	7.30769	3.79529	23.9683	8.46046	1.50629	0.0420997	0.430997	10	1563390	1567731	+	1393	lincRNA	similar to limkain b1 [Source:RGD Symbol;Acc:1588846]	-
-	novel.157	20.6545	39.2674	27.0917	74.4517	85.2564	25.6182	29.0045	61.7754	-1.08912	0.0421724	0.430997	11	30893383	30895569	+	706	-	- && - && -	-
Loxl1	ENSRNOG00000008680	3.59208	0	5.41835	19.3778	10.9615	7.59058	3.00348	12.6433	-2.0544	0.0422634	1	8	63067300	63092009	-	2793	protein_coding	lysyl oxidase-like 1 [Source:RGD Symbol;Acc:1308752]	-
Surf2	ENSRNOG00000047187	14.3683	12.0823	14.4489	106.068	40.1923	2.84647	13.6332	49.7023	-1.86503	0.0425739	0.432423	3	4872497	4876317	+	1158	protein_coding	surfeit 2 [Source:RGD Symbol;Acc:1565817]	-
AABR07015941.1	ENSRNOG00000058474	2.69406	2.01371	2.70917	12.2386	9.74359	5.69293	2.47232	9.22505	-1.89064	0.0426098	1	14	86952005	86952292	-	288	processed_pseudogene	-	-
AC131411.1	ENSRNOG00000052870	0.89802	4.02743	6.3214	0	0	0	3.74895	0	4.2695	0.0426515	1	14	11285145	11313617	-	900	lincRNA	-	-
Hyi	ENSRNOG00000037518	21.5525	23.1577	28.8978	23.4574	97.4359	43.6458	24.536	54.8464	-1.1535	0.0426528	0.432423	5	137189473	137192240	+	1039	protein_coding	hydroxypyruvate isomerase [Source:RGD Symbol;Acc:1561416]	-
RF00402	ENSRNOG00000054457	3.59208	5.03428	3.61223	7.1392	15.8333	14.2323	4.07953	12.4016	-1.60522	0.042924	0.433205	8	13871053	13871181	+	129	snoRNA	-	-
AABR07065693.2	ENSRNOG00000051768	0	0	0	4.07954	3.65385	1.89764	0	3.21034	-4.21918	0.0432533	1	6	139428999	139429783	+	405	protein_coding	-	-
Stox1	ENSRNOG00000023712	7.18416	8.05485	7.22446	2.03977	2.4359	0	7.48783	1.49189	2.37739	0.0433698	1	20	32276658	32353677	-	3310	protein_coding	storkhead box 1 [Source:RGD Symbol;Acc:1310622]	-
Ewsr1	ENSRNOG00000046950	102.374	78.5348	102.046	82.6108	98.6539	485.797	94.3182	222.354	-1.23848	0.0436831	0.434367	4	24612205	24640686	+	2195	protein_coding	EWS RNA-binding protein 1 [Source:RGD Symbol;Acc:1307258]	-
AC127084.4	ENSRNOG00000051042	7.18416	4.02743	1.80612	13.2585	9.74359	17.0788	4.33923	13.3603	-1.62671	0.0439517	0.43451	13	78907659	78908119	-	461	processed_pseudogene	-	-
Lypd6	ENSRNOG00000038980	3.59208	8.05485	6.3214	0	0	1.89764	5.98945	0.632548	3.14534	0.04403	1	3	35679750	35707410	+	3653	protein_coding	LY6/PLAUR domain containing 6 [Source:RGD Symbol;Acc:1587119]	-
AC242953.1	ENSRNOG00000062115	8.08218	2.01371	7.22446	7.1392	20.7051	26.567	5.77345	18.1371	-1.64112	0.0441457	0.434702	Y	984689	985340	+	652	processed_pseudogene	-	-
Wdr64	ENSRNOG00000038083	0	0	0	2.03977	3.65385	3.79529	0	3.16297	-4.20039	0.0443529	1	13	93751759	93874105	+	4037	protein_coding	WD repeat domain 64 [Source:RGD Symbol;Acc:1591103]	-
Ubald1	ENSRNOG00000046295	24.2465	28.192	12.6428	27.5369	8.52564	192.611	21.6938	76.2245	-1.81718	0.0449185	0.436836	10	10889488	10893467	+	531	protein_coding	UBA-like domain containing 1 [Source:RGD Symbol;Acc:1359443]	-
Txlnb	ENSRNOG00000060021	5.38812	15.1028	11.7397	25.4971	23.141	22.7717	10.7436	23.8033	-1.15552	0.0449805	0.437154	1	12915734	12961670	+	4068	protein_coding	taxilin beta [Source:RGD Symbol;Acc:1307979]	-
Mir146a	ENSRNOG00000035466	0	1.00686	0	2.03977	2.4359	8.5394	0.335619	4.33836	-3.70625	0.045192	1	10	28962476	28962570	-	95	miRNA	microRNA 146a [Source:RGD Symbol;Acc:2325382]	-
LOC100362216	ENSRNOG00000017557	22.4505	19.1303	18.0612	9.17897	7.30769	10.437	19.8806	8.97457	1.13868	0.0458998	0.440869	9	93061900	93068130	+	864	protein_coding	hypothetical protein LOC100362216 [Source:RGD Symbol;Acc:2318569]	-
Tnks2	ENSRNOG00000059776	41.3089	28.192	55.0865	28.5568	8.52564	20.8741	41.5291	19.3188	1.094	0.0459854	0.440869	AABR07024382.1	99089	150196	+	3498	protein_coding	tankyrase 2 [Source:RGD Symbol;Acc:1305026]	-
-	novel.775	9.87822	11.0754	8.12752	3.05966	1.21795	3.79529	9.69372	2.69096	1.81616	0.046137	1	6	140127042	140127689	-	490	-	- && P01772.2 RecName: Full=Immunoglobulin heavy variable 3-33; AltName: Full=Ig heavy chain V-III region HIL; AltName: Full=Ig heavy chain V-III region KOL; Flags: Precursor && -	-
-	novel.929	5.38812	3.02057	2.70917	12.2386	12.1795	9.48822	3.70595	11.3021	-1.60068	0.0461848	1	9	52988016	52990267	+	664	-	- && - && -	-
Coro2b	ENSRNOG00000015257	50.2891	45.3085	24.3826	15.2983	2.4359	26.567	39.9934	14.7671	1.4189	0.0467397	0.445007	8	67376294	67492037	-	1671	protein_coding	coronin 2B [Source:RGD Symbol;Acc:1561953]	-
AABR07017868.4	ENSRNOG00000056892	5.38812	2.01371	1.80612	1.01989	37.7564	9.48822	3.06932	16.0882	-2.37493	0.0468772	0.446005	15	31950986	31951982	+	805	protein_coding	-	-
LOC691921	ENSRNOG00000026982	140.091	93.6377	175.193	122.386	516.41	190.713	136.307	276.503	-1.01804	0.047097	0.447137	7	27221152	27224274	+	375	protein_coding	hypothetical protein LOC691921 [Source:RGD Symbol;Acc:1593359]	-
Olr1637	ENSRNOG00000025640	8.9802	8.05485	10.8367	11.2187	31.6667	23.7205	9.29058	22.202	-1.24806	0.0471159	0.447137	15	27996815	27997810	-	996	protein_coding	olfactory receptor 1637 [Source:RGD Symbol;Acc:1333368]	-
Tle1	ENSRNOG00000005882	17.9604	28.192	19.8673	12.2386	10.9615	6.64175	22.0066	9.94731	1.1503	0.0471907	0.447278	5	88546568	88629491	-	3250	protein_coding	TLE family member 1, transcriptional corepressor [Source:RGD Symbol;Acc:1309237]	-
AABR07003492.2	ENSRNOG00000062283	1.79604	6.04114	5.41835	0	0	0.948822	4.41851	0.316274	3.54225	0.0474787	1	1	112074735	112076013	-	1279	processed_pseudogene	-	-
RF00600	ENSRNOG00000058660	14.3683	15.1028	9.03058	6.11932	1.21795	4.74411	12.8339	4.02712	1.64186	0.0475185	0.448447	11	71799582	71799724	+	143	snoRNA	predicted gene, 25848 [Source:MGI Symbol;Acc:MGI:5455625]	-
Cldn7	ENSRNOG00000017325	26.0426	17.1166	11.7397	24.4773	40.1923	46.4923	18.2996	37.054	-1.01681	0.0475307	0.448447	10	56576428	56578626	+	1212	protein_coding	claudin 7 [Source:RGD Symbol;Acc:68432]	-
AABR07061036.1	ENSRNOG00000053228	1.79604	33.2263	23.4795	12.2386	119.359	74.9569	19.5006	68.8515	-1.8214	0.0475543	0.448447	4	103024092	103024841	-	423	protein_coding	-	-
RF00212	ENSRNOG00000057993	0.89802	1.00686	4.51529	2.03977	15.8333	14.2323	2.14005	10.7018	-2.30833	0.0475782	1	5	136021221	136021290	-	70	snoRNA	-	-
Slc28a1	ENSRNOG00000018940	2.69406	0	2.70917	7.1392	3.65385	17.0788	1.80108	9.29061	-2.35569	0.0476091	1	1	142950540	142992615	+	3273	protein_coding	solute carrier family 28 member 1 [Source:RGD Symbol;Acc:621223]	-
RF00015	ENSRNOG00000055625	0.89802	0	0	3.05966	4.8718	3.79529	0.29934	3.90891	-3.54086	0.0479295	1	1	251057787	251057932	-	146	snRNA	-	-
AABR07011951.1	ENSRNOG00000034093	31.4307	34.2331	34.3162	23.4574	6.08974	17.0788	33.3267	15.542	1.08432	0.0480549	0.451456	2	177651241	177653288	+	2048	protein_coding	-	-
Fam222a	ENSRNOG00000001198	23.3485	16.1097	14.4489	9.17897	8.52564	4.74411	17.9691	7.48291	1.27526	0.0481022	0.451616	12	47748165	47793534	-	1807	protein_coding	family with sequence similarity 222, member A [Source:RGD Symbol;Acc:1565883]	-
Fam3b	ENSRNOG00000001962	0.89802	3.02057	6.3214	16.3182	9.74359	9.48822	3.41333	11.85	-1.79562	0.0483224	1	11	37922292	37993207	-	1800	protein_coding	family with sequence similarity 3, member B [Source:RGD Symbol;Acc:1311662]	-
-	novel.465	63.7594	201.371	67.7293	223.355	359.295	115.756	110.953	232.802	-1.0695	0.0483575	0.452091	2	52825601	52830428	+	1505	-	- && - && -	-
LOC100912163	ENSRNOG00000049751	77.2297	134.919	146.295	106.068	24.359	39.8505	119.481	56.7592	1.07004	0.0484841	0.45264	17	53833023	53915076	-	3681	protein_coding	AT-rich interactive domain-containing protein 4B-like [Source:RGD Symbol;Acc:6488837]	ARID
Fxyd7	ENSRNOG00000021067	4.4901	1.00686	0	11.2187	14.6154	3.79529	1.83232	9.87647	-2.41174	0.0487431	1	1	89474601	89483988	-	714	protein_coding	FXYD domain-containing ion transport regulator 7 [Source:RGD Symbol;Acc:620830]	-
Tspan15	ENSRNOG00000046204	4.4901	7.048	4.51529	17.3381	15.8333	9.48822	5.35113	14.2199	-1.41221	0.0489694	0.453842	20	31813192	31857097	-	879	protein_coding	tetraspanin 15 [Source:RGD Symbol;Acc:1588304]	-
Eva1c	ENSRNOG00000002072	35.0228	16.1097	12.6428	63.2329	41.4103	30.3623	21.2584	45.0018	-1.07873	0.0492097	0.45458	11	31002451	31075809	+	1956	protein_coding	eva-1 homolog C [Source:RGD Symbol;Acc:1307569]	-
Akr1c14	ENSRNOG00000017672	9.87822	6.04114	15.352	28.5568	46.2821	9.48822	10.4238	28.109	-1.41762	0.0493986	0.455131	17	69806065	69827112	-	2332	protein_coding	aldo-keto reductase family 1, member C14 [Source:RGD Symbol;Acc:708361]	-
Rhox5	ENSRNOG00000046548	31.4307	16.1097	27.0917	61.1932	63.3333	25.6182	24.8774	50.0482	-1.00005	0.0494523	0.455131	X	123912361	123916988	+	783	protein_coding	Rhox homeobox family member 5 [Source:RGD Symbol;Acc:3295]	Homeobox
AABR07065676.1	ENSRNOG00000056495	3.59208	18.1234	5.41835	23.4574	30.4487	18.0276	9.04461	23.9779	-1.41657	0.0498246	0.455725	6	139177200	139177631	+	348	protein_coding	-	-
AABR07065811.1	ENSRNOG00000042569	309.817	166.131	295.3	108.108	32.8846	216.331	257.083	119.108	1.10679	0.0498371	0.455725	6	142059736	142060032	-	297	protein_coding	-	-
-	novel.893	2.69406	5.03428	4.51529	4.07954	23.141	14.2323	4.08121	13.8176	-1.75503	0.0499339	0.45591	8	38211472	38212678	-	342	-	- && - && -	-

## Sheet: up_DEG
gene_name	gene_id	NS 1	NS 2	NS 3	SHAM 1	SHAM 2	SHAM 3	NS	SHAM	log2FoldChange	pvalue	padj	gene_chr	gene_start	gene_end	gene_strand	gene_length	gene_biotype	gene_description	tf_family
AABR07065815.2	ENSRNOG00000050143	440.928	189.289	545.447	26.517	29.2308	31.3111	391.888	29.0196	3.75543	6.50753e-19	9.71444e-15	6	142635329	142676432	-	400	protein_coding	-	-
-	novel.782	233.485	291.988	343.162	49.9744	46.2821	74.0081	289.545	56.7549	2.34416	4.64688e-15	2.31229e-11	6	141246291	141258719	-	751	-	- && P18531.1 RecName: Full=Ig heavy chain V region 3-6; AltName: Full=Ig heavy chain V region M315; Flags: Precursor && -	-
AABR07065818.1	ENSRNOG00000055835	208.341	47.3223	234.795	3.05966	3.65385	2.84647	163.486	3.18666	5.69147	2.22544e-14	5.53688e-11	6	142756839	142757384	-	467	lincRNA	-	-
LOC103690006	ENSRNOG00000022082	65.5555	183.248	274.53	15.2983	13.3974	8.5394	174.444	12.4117	3.81838	1.5513e-11	2.89472e-08	4	117800628	117814658	-	1130	protein_coding	RNA/RNP complex-1-interacting phosphatase [Source:RGD Symbol;Acc:9168966]	-
-	novel.773	38.6149	37.2537	91.2088	1.01989	0	2.84647	55.6925	1.28878	5.34092	9.83401e-09	1.04859e-05	6	140178536	140179100	-	456	-	- && P01780.2 RecName: Full=Immunoglobulin heavy variable 3-7; AltName: Full=Ig heavy chain V-III region GAL; AltName: Full=Ig heavy chain V-III region GAR; AltName: Full=Ig heavy chain V-III region JON; Flags: Precursor && -	-
Rplp2	ENSRNOG00000037607	533.424	1520.35	1245.32	208.057	302.051	172.686	1099.7	227.598	2.27387	1.1894e-08	1.18369e-05	1	214428526	214430515	+	348	protein_coding	ribosomal protein lateral stalk subunit P2 [Source:RGD Symbol;Acc:621775]	-
LOC108348083	ENSRNOG00000060047	176.012	271.851	246.535	35.696	76.7308	27.5158	231.466	46.6475	2.32281	1.88745e-08	1.55816e-05	1	259641676	259674425	-	3389	protein_coding	delta-1-pyrroline-5-carboxylate synthase [Source:RGD Symbol;Acc:11512751]	-
AABR07065812.1	ENSRNOG00000049525	21.5525	29.1988	65.9232	0	0	0	38.8915	0	7.64587	1.98319e-08	1.55816e-05	6	142251680	142251976	-	297	protein_coding	-	-
Pcyt1b	ENSRNOG00000012358	81.7198	47.3223	56.8926	10.1989	10.9615	7.59058	61.9782	9.58366	2.70479	2.24758e-08	1.67759e-05	X	62727755	62818522	+	2316	protein_coding	phosphate cytidylyltransferase 1, choline, beta [Source:RGD Symbol;Acc:708434]	-
AABR07065768.3	ENSRNOG00000055620	130.213	113.775	164.356	33.6562	9.74359	33.2088	136.115	25.5362	2.39831	7.00739e-08	4.5481e-05	6	140406876	140407307	-	348	protein_coding	-	-
LOC103693189	ENSRNOG00000057009	120.335	71.4868	102.046	26.517	9.74359	19.9253	97.9557	18.7286	2.37328	8.19628e-08	5.09808e-05	9	3896337	3899315	+	522	protein_coding	protein tyrosine phosphatase type IVA 1 [Source:RGD Symbol;Acc:9374124]	-
Lama4	ENSRNOG00000000599	219.117	285.947	259.178	93.8295	73.0769	115.756	254.747	94.2209	1.4289	9.25724e-08	5.52769e-05	20	44060731	44209614	+	5947	protein_coding	laminin subunit alpha 4 [Source:RGD Symbol;Acc:1560062]	-
-	novel.780	88.904	65.4457	118.301	12.2386	13.3974	27.5158	90.8834	17.7173	2.34683	3.64404e-07	0.00019428	6	141115391	141119528	-	731	-	- && P01749.1 RecName: Full=Ig heavy chain V region 3; Flags: Precursor && -	-
Vpreb1	ENSRNOG00000052348	354.718	656.47	528.289	186.639	222.885	143.272	513.159	184.265	1.47936	1.15863e-06	0.000540501	11	88376256	88377133	+	791	protein_coding	V-set pre-B cell surrogate light chain 1 [Source:RGD Symbol;Acc:1588558]	-
Unc79	ENSRNOG00000008728	344.84	399.722	276.336	173.381	125.449	136.63	340.299	145.153	1.22714	1.28465e-06	0.000581131	6	126874193	127064626	+	7578	protein_coding	unc-79 homolog, NALCN channel complex subunit [Source:RGD Symbol;Acc:1311117]	-
Rasal1	ENSRNOG00000001374	539.71	506.449	642.074	251.912	321.539	208.741	562.744	260.73	1.11278	2.94197e-06	0.0012187	12	41416218	41448668	-	3238	protein_coding	RAS protein activator like 1 [Source:RGD Symbol;Acc:1311820]	-
Gpr27	ENSRNOG00000010880	211.933	144.987	159.841	76.4914	31.6667	52.1852	172.254	53.4478	1.68237	5.90171e-06	0.00195779	4	132137793	132138926	+	1134	protein_coding	G protein-coupled receptor 27 [Source:RGD Symbol;Acc:71067]	-
AABR07058985.2	ENSRNOG00000059271	47.5951	2.01371	35.2192	0	0	0	28.276	0	7.18702	9.11216e-06	0.00261589	4	104454	109989	+	3059	lincRNA	-	-
LOC100910308	ENSRNOG00000046308	29.6347	226.543	269.111	26.517	18.2692	23.7205	175.096	22.8356	2.93591	1.11777e-05	0.00309001	14	33968759	33977277	-	1083	protein_coding	multifunctional protein ADE2-like [Source:RGD Symbol;Acc:6499293]	-
Lingo1	ENSRNOG00000017193	107.762	68.4662	117.397	25.4971	18.2692	38.9017	97.8754	27.556	1.81811	1.15247e-05	0.00312802	8	61274017	61290240	-	2459	protein_coding	leucine rich repeat and Ig domain containing 1 [Source:RGD Symbol;Acc:1308668]	-
Plxnd1	ENSRNOG00000025209	3457.38	3875.39	2757.03	1810.3	1066.92	1688.9	3363.27	1522.04	1.14338	1.27882e-05	0.00340896	4	147854309	147893992	-	6105	protein_coding	plexin D1 [Source:RGD Symbol;Acc:1310796]	-
Epx	ENSRNOG00000008707	39117.8	37257.7	46237.5	24229.4	11940.8	16782.8	40871	17651	1.2113	1.61911e-05	0.00424037	10	75160690	75171774	-	2690	protein_coding	eosinophil peroxidase [Source:RGD Symbol;Acc:1311882]	-
Col1a1	ENSRNOG00000003897	183.196	269.838	102.046	56.0937	35.3205	10.437	185.026	33.9504	2.44899	1.79413e-05	0.00453945	10	82745801	82762789	+	5825	protein_coding	collagen type I alpha 1 chain [Source:RGD Symbol;Acc:61817]	-
-	novel.344	146.377	154.049	208.606	91.7897	48.718	52.1852	169.678	64.231	1.39905	5.03344e-05	0.0101539	15	28255112	28256054	-	783	-	- && P70709.1 RecName: Full=Eosinophil cationic protein; Short=ECP; AltName: Full=Eosinophil secondary granule ribonuclease 11; Short=EAR-11; AltName: Full=Ribonuclease 3; Short=RNase 3; Flags: Precursor && -	-
Tenm3	ENSRNOG00000012802	18.8584	24.1646	31.607	5.09943	0	1.89764	24.8767	2.33236	3.36882	7.87485e-05	0.0132085	16	46731403	46926245	+	7638	protein_coding	teneurin transmembrane protein 3 [Source:RGD Symbol;Acc:1306641]	-
Abl1	ENSRNOG00000009371	161.644	22.1508	76.7599	16.3182	3.65385	13.2835	86.8515	11.0852	2.95737	8.06617e-05	0.0133791	3	9410661	9448167	-	3439	protein_coding	ABL proto-oncogene 1, non-receptor tyrosine kinase [Source:RGD Symbol;Acc:1584969]	-
Fam50a	ENSRNOG00000045790	17.0624	102.699	204.091	8.15909	21.9231	8.5394	107.951	12.8739	3.08055	8.64361e-05	0.0141793	4	104949597	104956714	+	1311	protein_coding	family with sequence similarity 50, member A [Source:RGD Symbol;Acc:1560964]	-
LOC100910717	ENSRNOG00000052664	209.239	18.1234	154.423	17.3381	24.359	6.64175	127.262	16.1129	2.9917	0.00010869	0.0158436	1	255479261	255532143	+	6163	protein_coding	tankyrase-2-like [Source:RGD Symbol;Acc:6496922]	-
-	novel.781	64.6575	9.06171	44.2498	1.01989	7.30769	1.89764	39.323	3.40841	3.57755	0.000137899	0.0182243	6	141135625	141136159	-	457	-	- && P23083.2 RecName: Full=Immunoglobulin heavy variable 1-2; AltName: Full=Ig heavy chain V-I region ND; AltName: Full=Ig heavy chain V-I region V35; Flags: Precursor && -	-
AABR07044980.1	ENSRNOG00000061835	180.502	231.577	146.295	103.008	42.6282	65.4687	186.125	70.3685	1.39805	0.000209146	0.0242236	20	30041461	30263742	-	1907	lincRNA	-	-
Chst15	ENSRNOG00000016267	238.873	198.351	230.28	133.605	65.7692	103.422	222.501	100.932	1.13618	0.000221108	0.0252338	1	204245645	204322544	-	3505	protein_coding	carbohydrate sulfotransferase 15 [Source:RGD Symbol;Acc:628881]	-
Efcab5	ENSRNOG00000022536	26.0426	20.1371	32.5101	4.07954	6.08974	5.69293	26.2299	5.28741	2.31833	0.000221438	0.0252338	10	62981297	63085308	+	4050	protein_coding	EF-hand calcium binding domain 5 [Source:RGD Symbol;Acc:1309650]	-
LOC100361866	ENSRNOG00000053457	211.933	246.68	348.58	147.883	105.962	63.5711	269.064	105.805	1.34801	0.000233445	0.0257609	15	28240731	28241198	-	468	protein_coding	eosinophil cationic protein-like [Source:RGD Symbol;Acc:2319312]	-
Ceacam1	ENSRNOG00000020578	9882.71	6458.98	3597.78	3275.87	2030.32	2521.97	6646.49	2609.39	1.34881	0.000235353	0.0257609	1	82327955	82344345	-	3573	protein_coding	carcinoembryonic antigen related cell adhesion molecule 1 [Source:RGD Symbol;Acc:67396]	-
AABR07049578.1	ENSRNOG00000056344	133.805	96.6582	156.229	62.213	59.6795	59.7758	128.897	60.5561	1.09129	0.000280992	0.0293332	5	129344335	129344661	-	324	pseudogene	-	-
LOC100911807	ENSRNOG00000050492	144.581	6.04114	132.749	9.17897	6.08974	15.1812	94.4573	10.15	3.21043	0.000288992	0.0294199	8	118428289	118436894	-	1644	protein_coding	ATR-interacting protein-like [Source:RGD Symbol;Acc:6490448]	-
Ino80b	ENSRNOG00000008873	167.93	5.03428	176.999	10.1989	9.74359	17.0788	116.654	12.3404	3.23725	0.000321415	0.03136	4	113954613	113957774	-	1142	protein_coding	INO80 complex subunit B [Source:RGD Symbol;Acc:1562258]	-
Olfml2b	ENSRNOG00000003018	77.2297	99.6788	76.7599	18.3579	45.0641	13.2835	84.5561	25.5685	1.74353	0.000359461	0.0343977	13	88995316	89032487	+	3122	protein_coding	olfactomedin-like 2B [Source:RGD Symbol;Acc:1309257]	-
Smarcb1	ENSRNOG00000061740	810.014	193.316	82.1782	11.2187	48.718	11.3859	361.836	23.7742	3.93345	0.00037287	0.0348025	AABR07024104.1	33752	57957	+	3703	protein_coding	SWI/SNF related, matrix associated, actin dependent regulator of chromatin, subfamily b, member 1 [Source:RGD Symbol;Acc:1308761]	-
-	novel.21	30.5327	36.2468	3.61223	1.01989	2.4359	0.948822	23.4639	1.4682	4.03597	0.000410483	0.0374777	1	88532039	88536595	+	1742	-	- && P46935.3 RecName: Full=E3 ubiquitin-protein ligase NEDD4; AltName: Full=HECT-type E3 ubiquitin transferase NEDD4; AltName: Full=Neural precursor cell expressed developmentally down-regulated protein 4; Short=NEDD-4 && -	-
Rtl6	ENSRNOG00000021671	59.2693	67.4594	51.4743	30.5966	10.9615	13.2835	59.401	18.2805	1.69167	0.000480839	0.0414912	7	125465117	125465848	-	732	protein_coding	retrotransposon Gag like 6 [Source:RGD Symbol;Acc:1306472]	-
Miox	ENSRNOG00000008694	26.9406	43.2948	33.4131	9.17897	7.30769	12.3347	34.5495	9.60712	1.83046	0.000509605	0.0426993	7	130308532	130313727	+	2686	protein_coding	myo-inositol oxygenase [Source:RGD Symbol;Acc:628739]	-
Insrr	ENSRNOG00000057702	38.6149	50.3428	38.8315	9.17897	8.52564	19.9253	42.5964	12.5433	1.74438	0.000638068	0.0484984	2	187162017	187181395	+	5426	protein_coding	insulin receptor-related receptor [Source:RGD Symbol;Acc:67399]	-
-	novel.351	4.4901	23.1577	24.3826	0	1.21795	0.948822	17.3435	0.722257	4.61787	0.000643267	0.0484984	16	1389211	1397340	+	821	-	- && - && -	-
LOC684471	ENSRNOG00000048793	5.38812	10.0686	8.12752	0	0	0	7.8614	0	5.33646	0.00097322	1	10	34414854	34415792	+	939	protein_coding	similar to olfactory receptor 1394 [Source:RGD Symbol;Acc:1590296]	-
-	novel.531	139.193	113.775	130.04	61.1932	20.7051	63.5711	127.669	48.4898	1.38733	0.00102429	0.0670641	20	50077187	50092105	+	2366	-	- && - && -	-
AABR07012779.1	ENSRNOG00000037118	0.89802	50.3428	27.9948	2.03977	1.21795	0	26.4119	1.08591	4.62587	0.00103552	0.0672552	2	208397955	208400158	-	428	transcribed_unprocessed_pseudogene	-	-
Dlk1	ENSRNOG00000019584	305.327	282.927	280.851	195.818	69.4231	111.012	289.702	125.418	1.2049	0.00118458	0.0730718	6	133552821	133583751	+	1608	protein_coding	delta like non-canonical Notch ligand 1 [Source:RGD Symbol;Acc:619931]	-
LOC103690018	ENSRNOG00000023386	11.6743	101.693	4.51529	5.09943	2.4359	1.89764	39.294	3.14432	3.6388	0.00121448	0.0743022	3	57286892	57300840	+	1398	protein_coding	Golgi reassembly-stacking protein 2-like [Source:RGD Symbol;Acc:9411173]	-
LOC680121	ENSRNOG00000009920	2110.35	1922.09	2049.94	1512.49	580.962	654.687	2027.46	916.047	1.14591	0.00164353	0.0882538	11	13499164	13501263	+	2100	protein_coding	similar to heat shock protein 8 [Source:RGD Symbol;Acc:1595502]	-
Pla2g4c	ENSRNOG00000026764	299.041	284.94	142.683	114.227	36.5385	111.012	242.221	87.2593	1.46819	0.00170065	0.0887669	1	75428027	75620911	+	4292	protein_coding	phospholipase A2 group IVC [Source:RGD Symbol;Acc:1594658]	-
Adamts7	ENSRNOG00000028036	158.95	101.693	93.0149	63.2329	23.141	51.2364	117.886	45.8701	1.35461	0.00174189	0.0902879	8	97535777	97575655	+	6115	protein_coding	ADAM metallopeptidase with thrombospondin type 1 motif, 7 [Source:RGD Symbol;Acc:1306713]	-
Olr1587	ENSRNOG00000050941	79.9238	84.5759	62.311	36.7159	23.141	41.7482	75.6036	33.8684	1.14735	0.00176918	0.0910702	13	92136290	92137228	+	939	protein_coding	olfactory receptor 1587 [Source:RGD Symbol;Acc:1334407]	-
Zfp575	ENSRNOG00000024065	54.7792	59.4045	46.959	17.3381	20.7051	29.4135	53.7143	22.4856	1.24914	0.00182344	0.0925863	1	81447987	81450094	-	1138	protein_coding	zinc finger protein 575 [Source:RGD Symbol;Acc:1305025]	zf-C2H2
Evc2	ENSRNOG00000007025	14.3683	378.578	486.748	13.2585	0	11.3859	293.231	8.21479	5.15127	0.00195118	0.0961297	14	78129749	78211931	-	4060	protein_coding	EvC ciliary complex subunit 2 [Source:RGD Symbol;Acc:1310417]	-
Mroh2a	ENSRNOG00000042182	368.188	116.795	263.693	101.989	56.0257	121.449	249.559	93.1545	1.41914	0.00205917	0.0985232	9	95309759	95347384	+	5385	protein_coding	maestro heat-like repeat family member 2A [Source:RGD Symbol;Acc:1565687]	-
Bach2	ENSRNOG00000006170	1840.94	1785.16	968.078	1036.2	619.936	613.888	1531.39	756.676	1.01685	0.00211001	0.099171	5	47546014	47807166	+	3754	protein_coding	BTB domain and CNC homolog 2 [Source:RGD Symbol;Acc:1562865]	TF_bZIP
Foxo1	ENSRNOG00000013397	758.827	667.546	545.447	482.406	204.615	263.773	657.273	316.931	1.05129	0.00212982	0.099171	2	141451234	141527016	+	2560	protein_coding	forkhead box O1 [Source:RGD Symbol;Acc:620283]	Fork_head
LOC103690064	ENSRNOG00000049822	8.9802	13.0891	6.3214	1.01989	0	0	9.46358	0.339962	4.64133	0.00213368	1	18	35850132	35876585	+	1434	protein_coding	m7GpppN-mRNA hydrolase-like [Source:RGD Symbol;Acc:9339896]	-
Ptgs2	ENSRNOG00000002525	172.42	130.891	265.499	100.969	101.09	70.2128	189.603	90.7571	1.06613	0.00216357	0.099171	13	67351087	67359335	+	4373	protein_coding	prostaglandin-endoperoxide synthase 2 [Source:RGD Symbol;Acc:620349]	-
LOC103690033	ENSRNOG00000052977	192.176	225.536	183.321	130.545	28.0128	44.5946	200.344	67.7176	1.56141	0.00228865	0.102598	17	14541949	14557792	-	1503	protein_coding	isoleucine--tRNA ligase, cytoplasmic-like [Source:RGD Symbol;Acc:9226700]	-
AABR07006894.1	ENSRNOG00000051771	61.0654	103.706	77.663	36.7159	13.3974	39.8505	80.8115	29.988	1.41663	0.00242388	0.105513	1	263002286	263013858	-	5399	lincRNA	-	-
AABR07038849.1	ENSRNOG00000051341	22.4505	33.2263	26.1887	8.15909	8.52564	9.48822	27.2885	8.72432	1.64039	0.00250535	0.106161	X	62820485	62821199	+	715	lincRNA	-	-
RF00092	ENSRNOG00000051501	22.4505	10.0686	13.5459	0	1.21795	3.79529	15.355	1.67108	3.16377	0.00250706	0.106161	14	107604133	107604245	+	113	snoRNA	-	-
Gtpbp6	ENSRNOG00000048168	48.4931	210.433	115.591	21.4176	59.6795	9.48822	124.839	30.1951	2.05767	0.00287476	0.11419	12	52637000	52640839	+	1542	protein_coding	GTP binding protein 6 (putative) [Source:RGD Symbol;Acc:1305954]	-
Exoc7	ENSRNOG00000009617	64.6575	198.351	150.811	72.4119	10.9615	14.2323	137.94	32.5353	2.07984	0.00287617	0.11419	10	105242152	105259795	-	2085	protein_coding	exocyst complex component 7 [Source:RGD Symbol;Acc:620236]	-
AABR07062799.2	ENSRNOG00000060463	53.8812	59.4045	34.3162	26.517	13.3974	16.13	49.2006	18.6815	1.38932	0.00317369	0.122105	6	9483594	9491667	+	375	protein_coding	-	-
-	novel.822	1.79604	40.2743	38.8315	5.09943	0	0.948822	26.9673	2.01608	3.71527	0.00322173	0.123635	7	133195655	133200098	+	2177	-	- && P21445.2 RecName: Full=Envelope glycoprotein; AltName: Full=Env polyprotein; Contains: RecName: Full=Surface protein; Short=SU; AltName: Full=Glycoprotein 70; Short=gp70; Contains: RecName: Full=Transmembrane protein; Short=TM; AltName: Full=Envelope protein p15E; Contains: RecName: Full=R-peptide; AltName: Full=p2E; Flags: Precursor && -	-
Sh3pxd2a	ENSRNOG00000020353	792.952	764.204	432.565	438.551	188.782	315.958	663.24	314.43	1.07544	0.00334745	0.126449	1	267046361	267245636	-	3678	protein_coding	SH3 and PX domains 2A [Source:RGD Symbol;Acc:1311185]	-
Ccdc187	ENSRNOG00000027392	382.557	476.243	271.82	242.733	76.7308	165.095	376.873	161.52	1.21964	0.00344169	0.128124	3	3724656	3747440	-	3123	protein_coding	coiled-coil domain containing 187 [Source:RGD Symbol;Acc:1565512]	-
LOC100911917	ENSRNOG00000005059	14.3683	81.5554	3.61223	3.05966	6.08974	1.89764	33.1786	3.68235	3.19023	0.0034582	0.128418	3	4861753	4866833	-	1333	protein_coding	mediator of RNA polymerase II transcription subunit 22-like [Source:RGD Symbol;Acc:6489628]	-
-	novel.778	73.6377	133.912	167.969	41.8153	51.1539	72.1105	125.173	55.0265	1.18287	0.00360365	0.131208	6	140935343	140936919	-	1496	-	- && P01753.2 RecName: Full=Ig heavy chain V region 186-1; Flags: Precursor && -	-
Fxyd2	ENSRNOG00000016469	192.176	496.38	367.544	130.545	205.833	158.453	352.034	164.944	1.09457	0.00367338	0.133098	8	49710477	49716955	+	258	protein_coding	FXYD domain-containing ion transport regulator 2 [Source:RGD Symbol;Acc:2173]	-
LOC100911224	ENSRNOG00000055843	3.59208	36.2468	4.51529	1.01989	0	0.948822	14.7847	0.656236	4.42617	0.00371509	1	1	63286802	63293635	-	1870	protein_coding	zinc finger protein interacting with ribonucleoprotein K-like [Source:RGD Symbol;Acc:6494420]	zf-C2H2
Ust	ENSRNOG00000016381	108.66	85.5828	90.3058	61.1932	18.2692	36.0552	94.8497	38.5059	1.29304	0.00374768	0.133972	1	2333778	2627747	-	2038	protein_coding	uronyl-2-sulfotransferase [Source:RGD Symbol;Acc:1304743]	-
Lhx2	ENSRNOG00000010551	13.4703	13.0891	7.22446	2.03977	1.21795	0	11.2613	1.08591	3.40458	0.00395561	1	3	22640545	22658446	+	1903	protein_coding	LIM homeobox 2 [Source:RGD Symbol;Acc:71076]	Homeobox
Iqcd	ENSRNOG00000001378	10.7762	4.02743	10.8367	1.01989	0	0	8.54679	0.339962	4.50107	0.0040303	1	12	41490801	41497610	-	1374	protein_coding	IQ motif containing D [Source:RGD Symbol;Acc:1560757]	-
RGD1565472	ENSRNOG00000046991	7.18416	11.0754	21.6734	3.05966	0	0.948822	13.311	1.33616	3.27375	0.00404647	1	11	39766584	39767802	-	483	protein_coding	similar to RIKEN cDNA 2310003P10 [Source:RGD Symbol;Acc:1565472]	-
LOC679149	ENSRNOG00000048039	33.2268	67.4594	18.9642	0	14.6154	3.79529	39.8834	6.13689	2.73141	0.00411727	0.13977	19	426	6293	-	1425	protein_coding	similar to carboxylesterase 2 (intestine, liver) [Source:RGD Symbol;Acc:1591847]	-
Clcn2	ENSRNOG00000050854	47.5951	89.6102	93.918	36.7159	6.08974	29.4135	77.0411	24.073	1.66584	0.00489365	0.156095	11	82862695	82876051	+	3044	protein_coding	chloride voltage-gated channel 2 [Source:RGD Symbol;Acc:2361]	-
Tmem198	ENSRNOG00000020061	34.1248	24.1646	18.9642	5.09943	8.52564	10.437	25.7512	8.0207	1.68144	0.00526298	0.162662	9	82674202	82679626	+	1592	protein_coding	transmembrane protein 198 [Source:RGD Symbol;Acc:2319152]	-
Rasd2	ENSRNOG00000014761	69.1476	47.3223	44.2498	20.3977	7.30769	29.4135	53.5732	19.0396	1.47556	0.00569093	0.170959	19	14653198	14663914	+	3461	protein_coding	RASD family, member 2 [Source:RGD Symbol;Acc:628594]	-
Pgr	ENSRNOG00000006831	63.7594	57.3908	57.7957	24.4773	6.08974	32.2599	59.6487	20.9423	1.49271	0.0057032	0.170959	8	7128656	7187796	+	3058	protein_coding	progesterone receptor [Source:RGD Symbol;Acc:3317]	ESR-like
LOC688655	ENSRNOG00000005811	563.957	517.524	483.136	402.855	107.18	117.654	521.539	209.229	1.3168	0.0058905	0.174818	6	34553367	34555306	-	1938	pseudogene	similar to heat shock protein 8 [Source:RGD Symbol;Acc:1586445]	-
Jcad	ENSRNOG00000027938	49.3911	40.2743	26.1887	18.3579	1.21795	9.48822	38.618	9.68804	1.97552	0.00633469	0.180542	17	55670331	55709740	-	4502	protein_coding	junctional cadherin 5 associated [Source:RGD Symbol;Acc:1562037]	-
-	novel.992	49.3911	44.3017	42.4437	25.4971	18.2692	20.8741	45.3788	21.5468	1.07018	0.00655746	0.183314	KL568414.1	338	15616	+	3036	-	- && P63009.2 RecName: Full=AP-2 complex subunit beta; AltName: Full=AP105B; AltName: Full=Adaptor protein complex AP-2 subunit beta; AltName: Full=Adaptor-related protein complex 2 subunit beta; AltName: Full=Beta-2-adaptin; AltName: Full=Beta-adaptin; AltName: Full=Clathrin assembly protein complex 2 beta large chain; AltName: Full=Plasma membrane adaptor HA2/AP2 adaptin beta subunit && PF09066…	-
RF00598	ENSRNOG00000056264	7.18416	3.02057	6.3214	0	0	0	5.50871	0	4.8284	0.00688668	1	12	30545897	30545985	-	89	snoRNA	-	-
Myo1b	ENSRNOG00000048152	38.6149	36.2468	37.9284	21.4176	9.74359	16.13	37.5967	15.7637	1.24176	0.00776428	0.203342	9	54558202	54766054	+	3609	protein_coding	myosin Ib [Source:RGD Symbol;Acc:70994]	-
-	novel.891	45.799	29.1988	15.352	13.2585	6.08974	8.5394	30.1166	9.29589	1.68725	0.00883603	0.218747	8	32071973	32075290	-	399	-	- && P11369.2 RecName: Full=LINE-1 retrotransposable element ORF2 protein; Short=ORF2p; AltName: Full=Long interspersed element-1; Short=L1; AltName: Full=Retrovirus-related Pol polyprotein LINE-1; Includes: RecName: Full=Reverse transcriptase; Includes: RecName: Full=Endonuclease && -	-
Echs1	ENSRNOG00000018522	2.69406	8.05485	128.234	5.09943	6.08974	6.64175	46.3277	5.94364	2.96312	0.00968507	0.230957	1	212570195	212579057	-	1497	protein_coding	enoyl-CoA hydratase, short chain 1 [Source:RGD Symbol;Acc:69330]	-
Abhd15	ENSRNOG00000015002	126.621	165.124	96.6272	75.4716	32.8846	78.7522	129.457	62.3695	1.04572	0.00991772	0.232786	10	62643453	62648844	-	3098	protein_coding	abhydrolase domain containing 15 [Source:RGD Symbol;Acc:1304598]	-
MGC94199	ENSRNOG00000049287	31.4307	6.04114	38.8315	9.17897	0	1.89764	25.4344	3.69221	2.76559	0.0100752	0.235758	5	23358841	23377651	+	1940	protein_coding	similar to RIKEN cDNA 2610301B20; EST AI428449 [Source:RGD Symbol;Acc:1549749]	-
Dsg3	ENSRNOG00000016632	1751.14	1405.57	587.89	680.264	437.244	725.849	1248.2	614.452	1.02196	0.0102042	0.238013	18	15650526	15688284	-	6384	protein_coding	desmoglein 3 [Source:RGD Symbol;Acc:1592103]	-
Stac	ENSRNOG00000008865	64.6575	72.4937	5.41835	0	12.1795	9.48822	47.5232	7.22257	2.72573	0.0106664	0.243042	8	119821901	119889661	-	1104	protein_coding	SH3 and cysteine rich domain [Source:RGD Symbol;Acc:1305745]	-
Nxph4	ENSRNOG00000025059	30.5327	46.3154	37.9284	23.4574	13.3974	11.3859	38.2588	16.0802	1.24709	0.011108	0.248195	7	70833663	70842405	-	1564	protein_coding	neurexophilin 4 [Source:RGD Symbol;Acc:628723]	-
Rfxap	ENSRNOG00000028382	130.213	38.2605	38.8315	27.5369	29.2308	18.0276	69.1017	24.9318	1.47624	0.011552	0.251749	2	144213403	144217600	-	1653	protein_coding	regulatory factor X-associated protein [Source:RGD Symbol;Acc:1565351]	-
Snip1	ENSRNOG00000046920	8.9802	90.6171	3.61223	5.09943	4.8718	5.69293	34.4032	5.22139	2.71487	0.0119756	0.257932	15	19275256	19282873	-	2448	protein_coding	Smad nuclear interacting protein 1 [Source:RGD Symbol;Acc:1359268]	-
-	novel.784	8.9802	12.0823	17.1581	0	4.8718	0	12.7402	1.62393	3.07676	0.013075	1	6	141807729	141808252	-	416	-	- && P01805.1 RecName: Full=Ig heavy chain V region IR2; Flags: Precursor && -	-
-	novel.939	287.367	306.084	262.79	73.4318	60.8974	236.257	285.414	123.529	1.20442	0.0131134	0.273427	9	100353846	100376219	+	4405	-	- && H7BZ55.3 PUTATIVE PSEUDOGENE: RecName: Full=Putative ciliary rootlet coiled-coil protein 2 && -	-
AABR07072897.1	ENSRNOG00000054411	39.5129	33.2263	43.3468	22.4375	9.74359	18.9764	38.6953	17.0525	1.16954	0.0134758	0.274458	3	80855405	80855466	-	62	miRNA	-	-
NEWGENE_1310561	ENSRNOG00000013250	153.561	8.05485	18.9642	8.15909	20.7051	3.79529	60.1935	10.8865	2.48111	0.0138569	0.275783	1	91173473	91178801	-	657	protein_coding	programmed cell death 5 [Source:RGD Symbol;Acc:11480964]	-
LOC100911215	ENSRNOG00000053873	3.59208	3.02057	58.6987	3.05966	3.65385	0.948822	21.7705	2.55411	3.11187	0.0139296	0.275783	KL568458.1	144999	165353	-	2777	protein_coding	T-cell surface glycoprotein CD5-like [Source:RGD Symbol;Acc:6494271]	-
Casp6	ENSRNOG00000009508	22.4505	24.1646	20.7703	9.17897	9.74359	7.59058	22.4618	8.83771	1.35114	0.0143731	0.276854	2	230186198	230198555	+	1907	protein_coding	caspase 6 [Source:RGD Symbol;Acc:70967]	-
-	novel.77	78.1278	4.02743	1.80612	0	4.8718	2.84647	27.9871	2.57275	3.46383	0.0144646	0.278255	1	197742844	197744556	-	667	-	- && - && -	-
Ppara	ENSRNOG00000021463	26.0426	35.24	20.7703	14.2784	9.74359	8.5394	27.351	10.8538	1.32991	0.0149606	0.282647	7	126619196	126681752	+	2129	protein_coding	peroxisome proliferator activated receptor alpha [Source:RGD Symbol;Acc:3369]	THR-like
LOC108349745	ENSRNOG00000046153	7.18416	61.4182	4.51529	5.09943	1.21795	4.74411	24.3726	3.68716	2.70166	0.0152315	0.284932	1	69823107	69835185	-	1299	protein_coding	spindle assembly abnormal protein 6 homolog [Source:RGD Symbol;Acc:11495786]	-
Trpm5	ENSRNOG00000020484	30.5327	60.4114	105.658	31.6165	26.7949	25.6182	65.5339	28.0098	1.22634	0.0170143	0.302198	1	216257820	216274930	-	3471	protein_coding	transient receptor potential cation channel, subfamily M, member 5 [Source:RGD Symbol;Acc:1310620]	-
Myh9	ENSRNOG00000004860	246.956	57.3908	51.4743	55.0738	14.6154	45.5435	118.607	38.4109	1.62251	0.0181206	0.309463	7	118741110	118792625	-	6221	protein_coding	myosin, heavy chain 9 [Source:RGD Symbol;Acc:3140]	-
LOC679739	ENSRNOG00000023387	54.7792	169.152	10.8367	2.03977	32.8846	13.2835	78.2559	16.0693	2.29206	0.0181488	0.309463	1	31264755	31273159	+	639	protein_coding	NADH dehydrogenase (ubiquinone) Fe-S protein 6 [Source:RGD Symbol;Acc:1584802]	-
Cacna1s	ENSRNOG00000046231	12.5723	13.0891	19.8673	3.05966	7.30769	2.84647	15.1762	4.40461	1.81872	0.0182456	0.309548	13	52889737	52964155	+	5553	protein_coding	calcium voltage-gated channel subunit alpha1 S [Source:RGD Symbol;Acc:70983]	-
Lgr5	ENSRNOG00000004221	68.2495	54.3703	35.2192	24.4773	31.6667	7.59058	52.613	21.2448	1.32134	0.0199019	0.320471	7	58448277	58587787	-	3130	protein_coding	leucine rich repeat containing G protein coupled receptor 5 [Source:RGD Symbol;Acc:1307733]	-
Slc25a27	ENSRNOG00000010592	17.0624	4.02743	17.1581	4.07954	2.4359	0.948822	12.7493	2.48809	2.37113	0.0199044	1	9	19880473	19907458	+	3906	protein_coding	solute carrier family 25, member 27 [Source:RGD Symbol;Acc:620787]	-
RGD1559622	ENSRNOG00000025219	23.3485	49.336	39.7345	21.4176	13.3974	15.1812	37.473	16.6654	1.1619	0.0212022	0.326295	2	149715198	149754776	-	2411	protein_coding	similar to hypothetical protein C130079G13 [Source:RGD Symbol;Acc:1559622]	-
AABR07060519.1	ENSRNOG00000059013	3.59208	8.05485	20.7703	2.03977	2.4359	0.948822	10.8058	1.80816	2.60416	0.0213451	1	4	77413672	77446624	-	2240	lincRNA	-	-
AABR07058831.1	ENSRNOG00000002475	37.7169	221.508	196.867	25.4971	91.3462	44.5946	152.031	53.8127	1.50208	0.0213653	0.327456	7	138895079	138895597	-	519	processed_pseudogene	-	-
Cib3	ENSRNOG00000014600	8.08218	7.048	6.3214	2.03977	0	0	7.15053	0.679924	3.36269	0.0220709	1	16	19323516	19332830	+	564	protein_coding	calcium and integrin binding family member 3 [Source:RGD Symbol;Acc:1590245]	-
Fam84a	ENSRNOG00000004084	5.38812	7.048	3.61223	1.01989	0	0	5.34945	0.339962	3.81857	0.0222508	1	6	39358985	39363458	-	3719	protein_coding	family with sequence similarity 84, member A [Source:RGD Symbol;Acc:1305779]	-
Abi3bp	ENSRNOG00000001627	21.5525	20.1371	22.5764	7.1392	12.1795	6.64175	21.422	8.65348	1.32733	0.0222671	0.335761	11	46208075	46369577	-	3547	protein_coding	ABI family member 3 binding protein [Source:RGD Symbol;Acc:1562717]	-
Slc4a4	ENSRNOG00000003134	80.8218	93.6377	44.2498	45.8949	6.08974	28.4647	72.9031	26.8164	1.43293	0.0228741	0.337415	14	20479323	20920286	-	4620	protein_coding	solute carrier family 4 member 4 [Source:RGD Symbol;Acc:68936]	-
Hmgcs2	ENSRNOG00000019120	10.7762	1.00686	2.70917	0	0	0	4.83076	0	4.63996	0.0242006	1	2	200452624	200479423	+	2012	protein_coding	3-hydroxy-3-methylglutaryl-CoA synthase 2 [Source:RGD Symbol;Acc:2804]	-
-	novel.522	58.3713	43.2948	41.5406	31.6165	6.08974	20.8741	47.7356	19.5268	1.27667	0.0246215	0.350041	20	14545976	14547331	+	1356	-	- && Q6PAJ1.3 RecName: Full=Breakpoint cluster region protein && PF09036:Bcr-Abl oncoprotein oligomerisation domain	-
RGD1306271	ENSRNOG00000013729	32.3287	54.3703	37.9284	20.3977	2.4359	20.8741	41.5425	14.5692	1.49211	0.0246471	0.350041	4	65834035	65962539	-	8919	protein_coding	similar to KIAA1549 protein [Source:RGD Symbol;Acc:1306271]	-
Jun	ENSRNOG00000026293	2633	1572.71	3414.46	561.957	2217.89	706.872	2540.06	1162.24	1.12847	0.0246535	0.350041	5	114011189	114014277	-	3089	protein_coding	Jun proto-oncogene, AP-1 transcription factor subunit [Source:RGD Symbol;Acc:2943]	TF_bZIP
Pex5	ENSRNOG00000049203	550.486	161.097	206.8	173.381	136.41	145.17	306.128	151.654	1.01357	0.0255427	0.354369	4	156983915	157009674	-	3281	protein_coding	peroxisomal biogenesis factor 5 [Source:RGD Symbol;Acc:1307612]	-
Nkx1-2	ENSRNOG00000017006	10.7762	4.02743	8.12752	2.03977	0	0.948822	7.64373	0.996198	2.8941	0.0257334	1	1	204603116	204605552	-	918	protein_coding	NK1 homeobox 2 [Source:RGD Symbol;Acc:1306744]	Homeobox
LOC103690050	ENSRNOG00000000916	2.69406	13.0891	5.41835	1.01989	0	0.948822	7.06718	0.656236	3.35815	0.0258503	1	12	7208850	7271872	+	1767	protein_coding	katanin p60 ATPase-containing subunit A-like 1 [Source:RGD Symbol;Acc:9405013]	-
-	novel.859	108.66	414.825	110.173	98.9289	105.962	74.9569	211.219	93.2825	1.17891	0.0259803	0.357781	7	139570836	139586647	-	2622	-	- && Q9WVM1.1 RecName: Full=Rac GTPase-activating protein 1; AltName: Full=Male germ cell RacGap; Short=MgcRacGAP && PF00130:Phorbol esters/diacylglycerol binding domain (C1 domain)|PF00620:RhoGAP domain	RhoGAP
LOC100910275	ENSRNOG00000049965	190.38	11.0754	18.9642	10.1989	0	7.59058	73.4733	5.92981	3.62283	0.0266813	0.361444	6	138353145	138401621	-	2046	protein_coding	integral membrane protein DGCR2/IDD-like [Source:RGD Symbol;Acc:6499160]	-
AC094348.5	ENSRNOG00000057778	31.4307	18.1234	14.4489	5.09943	3.65385	12.3347	21.3344	7.02932	1.5797	0.0278776	0.370906	20	5125220	5125485	-	264	pseudogene	-	-
Trmt61a	ENSRNOG00000011398	26.0426	31.2126	3.61223	5.09943	6.08974	4.74411	20.2891	5.31109	1.93609	0.0285441	0.374447	6	136150785	136250752	+	3871	protein_coding	tRNA methyltransferase 61A [Source:RGD Symbol;Acc:1359191]	-
LOC100909700	ENSRNOG00000048783	1500.59	201.371	180.612	216.216	91.3462	88.2404	627.525	131.934	2.24975	0.0286517	0.374447	1	81609433	81627710	-	2460	protein_coding	CD177 antigen-like [Source:RGD Symbol;Acc:6502482]	-
AABR07030040.1	ENSRNOG00000048517	5.38812	11.0754	4.51529	2.03977	0	0	6.99294	0.679924	3.32736	0.0292151	1	10	63696608	63696686	+	79	miRNA	-	-
LOC103694079	ENSRNOG00000061059	96.0882	29.1988	6.3214	10.1989	15.8333	10.437	43.8695	12.1564	1.85735	0.0293313	0.377102	17	35129136	35130045	-	255	protein_coding	vacuolar ATPase assembly integral membrane protein Vma21-like [Source:RGD Symbol;Acc:9104485]	-
AABR07057170.1	ENSRNOG00000057981	2.69406	16.1097	0.903058	1.01989	0	0	6.56894	0.339962	4.11062	0.0294085	1	7	58570579	58580844	+	345	protein_coding	-	-
AC128901.1	ENSRNOG00000028826	12.5723	16.1097	25.2856	7.1392	8.52564	2.84647	17.9892	6.17044	1.56519	0.0295226	0.377102	4	147121260	147122060	-	801	protein_coding	-	-
Echdc2	ENSRNOG00000029333	12.5723	8.05485	15.352	5.09943	0	2.84647	11.993	2.64863	2.14182	0.0296094	1	5	127770570	127789567	+	1390	protein_coding	enoyl CoA hydratase domain containing 2 [Source:RGD Symbol;Acc:1308525]	-
AABR07065814.6	ENSRNOG00000055537	14.3683	18.1234	124.622	7.1392	12.1795	23.7205	52.3712	14.3464	1.86474	0.0317797	0.389097	6	142404865	142405483	-	514	lincRNA	-	-
Slc25a22	ENSRNOG00000049944	12.5723	25.1714	45.1529	16.3182	6.08974	5.69293	27.6322	9.36695	1.55636	0.0322371	0.390296	1	214410417	214414897	-	2426	protein_coding	solute carrier family 25 member 22 [Source:RGD Symbol;Acc:1307826]	-
Sned1	ENSRNOG00000023548	505.585	546.723	300.718	315.145	49.9359	238.154	451.009	201.078	1.16351	0.0333766	0.39642	9	100380515	100437056	+	5597	protein_coding	sushi, nidogen and EGF-like domains 1 [Source:RGD Symbol;Acc:1566079]	-
AABR07065531.1	ENSRNOG00000041744	5.38812	5.03428	3.61223	1.01989	0	0	4.67821	0.339962	3.62721	0.0334168	1	6	133662524	133662603	+	80	miRNA	-	-
Espn	ENSRNOG00000010270	32.3287	13.0891	10.8367	6.11932	0	7.59058	18.7515	4.56996	2.005	0.0340235	0.400137	5	169293904	169331163	-	2943	protein_coding	espin [Source:RGD Symbol;Acc:620652]	-
Fat1	ENSRNOG00000030954	5.38812	4.02743	74.9538	8.15909	1.21795	5.69293	28.1231	5.02332	2.47284	0.0341243	0.400137	16	50372128	50501921	-	15025	protein_coding	FAT atypical cadherin 1 [Source:RGD Symbol;Acc:621254]	-
LOC100911660	ENSRNOG00000047692	70.9436	55.3771	21.6734	13.2585	32.8846	3.79529	49.3314	16.6461	1.58405	0.0341476	0.400137	1	257614731	257791728	+	5123	protein_coding	lymphocyte-specific helicase-like [Source:RGD Symbol;Acc:6491699]	-
RF01191	ENSRNOG00000061024	20.6545	15.1028	18.9642	9.17897	7.30769	5.69293	18.2405	7.3932	1.30808	0.0342499	0.400137	5	57542044	57542120	-	77	snoRNA	predicted gene, 22888 [Source:MGI Symbol;Acc:MGI:5452665]	-
Fosb	ENSRNOG00000046667	89.802	39.2674	170.678	6.11932	70.641	6.64175	99.9158	27.8007	1.85713	0.0342829	0.400137	1	80214494	80221710	-	3741	protein_coding	FosB proto-oncogene, AP-1 transcription factor subunit [Source:RGD Symbol;Acc:1308198]	TF_bZIP
AABR07052430.1	ENSRNOG00000007605	50.2891	40.2743	39.7345	29.5767	24.359	11.3859	43.4326	21.7738	1.00414	0.0343879	0.401049	3	52997922	52998650	-	729	protein_coding	-	-
Nhs	ENSRNOG00000030759	55.6773	55.3771	68.6324	19.3778	14.6154	50.2876	59.8956	28.0936	1.07998	0.0363668	0.408779	X	34623405	34673742	+	5737	protein_coding	NHS actin remodeling regulator [Source:RGD Symbol;Acc:1561818]	-
Faahl	ENSRNOG00000011019	0.89802	50.3428	15.352	1.01989	2.4359	7.59058	22.1976	3.68212	2.57359	0.0367567	0.410078	5	134331929	134348995	-	1740	protein_coding	fatty-acid amide hydrolase-like [Source:RGD Symbol;Acc:6491947]	-
AABR07048397.2	ENSRNOG00000049085	12.5723	13.0891	9.93363	3.05966	3.65385	4.74411	11.865	3.8192	1.62803	0.0381321	1	5	76756008	76756439	+	414	pseudogene	-	-
Pnpla2	ENSRNOG00000018736	21.5525	21.144	252.856	23.4574	46.2821	7.59058	98.5175	25.7767	1.94087	0.0390382	0.417254	1	214434626	214439720	+	2243	protein_coding	patatin-like phospholipase domain containing 2 [Source:RGD Symbol;Acc:1309044]	-
Atn1	ENSRNOG00000060594	114.049	14.096	9.93363	13.2585	3.65385	18.0276	46.0261	11.6467	1.97365	0.0391775	0.417254	4	157267901	157274755	-	3555	protein_coding	atrophin 1 [Source:RGD Symbol;Acc:61832]	-
AC118772.2	ENSRNOG00000021357	2.69406	0	19.8673	1.01989	0	0	7.52044	0.339962	4.31553	0.0397778	1	10	70472370	70473486	+	1117	processed_pseudogene	-	-
LOC108348175	ENSRNOG00000048297	209.239	169.152	406.376	216.216	57.2436	107.217	261.589	126.892	1.0421	0.0401237	0.422578	1	50828134	51052340	+	2489	protein_coding	protein quaking-like [Source:RGD Symbol;Acc:11514364]	-
LOC688442	ENSRNOG00000053206	16.1644	15.1028	40.6376	14.2784	7.30769	3.79529	23.9683	8.46046	1.50629	0.0420997	0.430997	10	1563390	1567731	+	1393	lincRNA	similar to limkain b1 [Source:RGD Symbol;Acc:1588846]	-
AC131411.1	ENSRNOG00000052870	0.89802	4.02743	6.3214	0	0	0	3.74895	0	4.2695	0.0426515	1	14	11285145	11313617	-	900	lincRNA	-	-
Stox1	ENSRNOG00000023712	7.18416	8.05485	7.22446	2.03977	2.4359	0	7.48783	1.49189	2.37739	0.0433698	1	20	32276658	32353677	-	3310	protein_coding	storkhead box 1 [Source:RGD Symbol;Acc:1310622]	-
Lypd6	ENSRNOG00000038980	3.59208	8.05485	6.3214	0	0	1.89764	5.98945	0.632548	3.14534	0.04403	1	3	35679750	35707410	+	3653	protein_coding	LY6/PLAUR domain containing 6 [Source:RGD Symbol;Acc:1587119]	-
LOC100362216	ENSRNOG00000017557	22.4505	19.1303	18.0612	9.17897	7.30769	10.437	19.8806	8.97457	1.13868	0.0458998	0.440869	9	93061900	93068130	+	864	protein_coding	hypothetical protein LOC100362216 [Source:RGD Symbol;Acc:2318569]	-
Tnks2	ENSRNOG00000059776	41.3089	28.192	55.0865	28.5568	8.52564	20.8741	41.5291	19.3188	1.094	0.0459854	0.440869	AABR07024382.1	99089	150196	+	3498	protein_coding	tankyrase 2 [Source:RGD Symbol;Acc:1305026]	-
-	novel.775	9.87822	11.0754	8.12752	3.05966	1.21795	3.79529	9.69372	2.69096	1.81616	0.046137	1	6	140127042	140127689	-	490	-	- && P01772.2 RecName: Full=Immunoglobulin heavy variable 3-33; AltName: Full=Ig heavy chain V-III region HIL; AltName: Full=Ig heavy chain V-III region KOL; Flags: Precursor && -	-
Coro2b	ENSRNOG00000015257	50.2891	45.3085	24.3826	15.2983	2.4359	26.567	39.9934	14.7671	1.4189	0.0467397	0.445007	8	67376294	67492037	-	1671	protein_coding	coronin 2B [Source:RGD Symbol;Acc:1561953]	-
Tle1	ENSRNOG00000005882	17.9604	28.192	19.8673	12.2386	10.9615	6.64175	22.0066	9.94731	1.1503	0.0471907	0.447278	5	88546568	88629491	-	3250	protein_coding	TLE family member 1, transcriptional corepressor [Source:RGD Symbol;Acc:1309237]	-
AABR07003492.2	ENSRNOG00000062283	1.79604	6.04114	5.41835	0	0	0.948822	4.41851	0.316274	3.54225	0.0474787	1	1	112074735	112076013	-	1279	processed_pseudogene	-	-
RF00600	ENSRNOG00000058660	14.3683	15.1028	9.03058	6.11932	1.21795	4.74411	12.8339	4.02712	1.64186	0.0475185	0.448447	11	71799582	71799724	+	143	snoRNA	predicted gene, 25848 [Source:MGI Symbol;Acc:MGI:5455625]	-
AABR07011951.1	ENSRNOG00000034093	31.4307	34.2331	34.3162	23.4574	6.08974	17.0788	33.3267	15.542	1.08432	0.0480549	0.451456	2	177651241	177653288	+	2048	protein_coding	-	-
Fam222a	ENSRNOG00000001198	23.3485	16.1097	14.4489	9.17897	8.52564	4.74411	17.9691	7.48291	1.27526	0.0481022	0.451616	12	47748165	47793534	-	1807	protein_coding	family with sequence similarity 222, member A [Source:RGD Symbol;Acc:1565883]	-
LOC100912163	ENSRNOG00000049751	77.2297	134.919	146.295	106.068	24.359	39.8505	119.481	56.7592	1.07004	0.0484841	0.45264	17	53833023	53915076	-	3681	protein_coding	AT-rich interactive domain-containing protein 4B-like [Source:RGD Symbol;Acc:6488837]	ARID
AABR07065811.1	ENSRNOG00000042569	309.817	166.131	295.3	108.108	32.8846	216.331	257.083	119.108	1.10679	0.0498371	0.455725	6	142059736	142060032	-	297	protein_coding	-	-

## Sheet: down_DEG
gene_name	gene_id	NS 1	NS 2	NS 3	SHAM 1	SHAM 2	SHAM 3	NS	SHAM	log2FoldChange	pvalue	padj	gene_chr	gene_start	gene_end	gene_strand	gene_length	gene_biotype	gene_description	tf_family
AABR07065699.1	ENSRNOG00000050102	9.87822	22.1508	11.7397	151.963	124.231	263.773	14.5896	179.989	-3.63703	2.1188e-15	1.58147e-11	6	139560028	139560489	+	354	protein_coding	-	-
AABR07060952.1	ENSRNOG00000061169	26.9406	51.3497	26.1887	203.977	314.231	491.49	34.8263	336.566	-3.27815	8.03297e-15	2.9979e-11	4	101639641	101640459	+	453	protein_coding	-	-
AABR07065789.1	ENSRNOG00000006333	95.1902	44.3017	77.663	391.636	523.718	909.92	72.3849	608.425	-3.06947	1.2695e-14	3.79021e-11	6	141290922	141291347	-	348	protein_coding	-	-
AABR07051548.2	ENSRNOG00000057376	127.519	177.207	195.963	732.278	475	760.955	166.896	656.078	-1.97616	2.34063e-12	4.99157e-09	3	16753703	16754189	+	282	protein_coding	-	-
AABR07065778.2	ENSRNOG00000047308	5.38812	1.00686	7.22446	235.594	42.6282	140.426	4.53981	139.549	-4.92643	1.94223e-11	3.22152e-08	6	141008140	141008427	-	288	protein_coding	-	-
-	novel.761	9.87822	14.096	3.61223	333.503	34.1026	316.907	9.19548	228.171	-4.64041	8.02865e-10	1.19852e-06	6	91475055	91476683	-	970	-	- && P83883.2 RecName: Full=60S ribosomal protein L36a; AltName: Full=60S ribosomal protein L44 >P83884.2 RecName: Full=60S ribosomal protein L36a; AltName: Full=60S ribosomal protein L44 >P83881.2 RecName: Full=60S ribosomal protein L36a; AltName: Full=60S ribosomal protein L44; AltName: Full=Cell growth-inhibiting gene 15 protein; AltName: Full=Cell migration-inducing gene 6 protein >P83882.2 R…	-
AABR07065651.1	ENSRNOG00000031848	3.59208	8.05485	6.3214	44.875	53.5898	59.7758	5.98945	52.7468	-3.15037	1.72119e-09	2.33581e-06	6	138735742	138736203	-	354	protein_coding	-	-
Mpped1	ENSRNOG00000010834	0	1.00686	0	56.0937	138.846	35.1064	0.335619	76.6821	-7.83488	4.38768e-09	5.45828e-06	7	124680294	124751405	+	3854	protein_coding	metallophosphoesterase domain containing 1 [Source:RGD Symbol;Acc:1308244]	-
-	novel.718	1243.76	1651.24	1636.34	2879.14	4000.96	3671.94	1510.45	3517.35	-1.21951	1.48684e-08	1.30562e-05	5	148451678	148467777	-	8619	-	- && - && -	-
-	novel.488	119.437	137.939	140.877	275.369	289.872	302.674	132.751	289.305	-1.12458	2.52926e-08	1.79794e-05	2	225868535	225873347	+	4813	-	- && - && -	-
AABR07027870.1	ENSRNOG00000059510	127.519	140.96	135.459	267.21	310.577	380.478	134.646	319.422	-1.24753	6.53575e-08	4.4348e-05	17	47721977	47817248	+	3080	protein_coding	-	-
AABR07065699.5	ENSRNOG00000058753	0.89802	1.00686	0	48.9545	32.8846	36.0552	0.634959	39.2981	-5.97956	1.42828e-07	8.20051e-05	6	139523337	139524186	+	396	protein_coding	-	-
AC128792.2	ENSRNOG00000057558	1387.44	1836.51	1907.26	3237.12	4996.03	3902.5	1710.4	4045.22	-1.2418	1.75324e-07	9.6935e-05	1	101449902	101450071	+	165	pseudogene	-	-
Rec114	ENSRNOG00000009332	76.3317	103.706	124.622	219.275	617.5	389.966	101.553	408.914	-2.0086	5.0045e-07	0.000257611	8	63445644	63533546	-	948	protein_coding	REC114 meiotic recombination protein [Source:RGD Symbol;Acc:1311874]	-
Rps19l2	ENSRNOG00000048199	421.172	578.943	788.369	1411.52	2158.21	1409	596.161	1659.58	-1.47671	8.83954e-07	0.000439855	9	16802319	16807966	-	474	protein_coding	ribosomal protein S19-like2 [Source:RGD Symbol;Acc:68440]	-
AABR07061068.2	ENSRNOG00000060654	0.89802	0	0	20.3977	28.0128	44.5946	0.29934	31.0017	-6.53527	9.35237e-07	0.000450362	4	103524324	103525051	+	396	protein_coding	-	-
-	novel.892	8.9802	11.0754	8.12752	36.7159	51.1539	45.5435	9.39438	44.4711	-2.24534	2.29357e-06	0.00100701	8	38099567	38101750	-	2184	-	- && - && -	-
AABR07051562.1	ENSRNOG00000042083	105.966	124.85	105.658	202.957	485.962	351.064	112.158	346.661	-1.62727	2.53981e-06	0.00108327	3	17080904	17081510	-	402	protein_coding	-	-
LOC100365810	ENSRNOG00000045885	304.429	340.318	551.768	570.116	3584.42	2513.43	398.838	2222.66	-2.47821	4.19288e-06	0.00160491	8	105087994	105088401	-	408	protein_coding	40S ribosomal protein S17-like [Source:RGD Symbol;Acc:2318277]	-
-	novel.54	132.907	143.98	152.617	242.733	304.487	335.883	143.168	294.368	-1.04015	5.00409e-06	0.00183591	1	7010027	7019849	-	4050	-	- && - && -	-
Apopt1	ENSRNOG00000011542	2.69406	4.02743	10.8367	12.2386	181.474	88.2404	5.85273	93.9845	-3.99941	5.04234e-06	0.00183591	6	136185487	136210940	+	1109	protein_coding	apoptogenic 1, mitochondrial [Source:RGD Symbol;Acc:1304719]	-
AABR07065699.3	ENSRNOG00000057421	0	1.00686	0	27.5369	34.1026	13.2835	0.335619	24.9743	-6.21521	5.50776e-06	0.00191168	6	139551751	139552182	+	348	protein_coding	-	-
Rragd	ENSRNOG00000007331	83.5159	87.5965	59.6018	251.912	143.718	229.615	76.9047	208.415	-1.44168	6.59731e-06	0.00205176	5	48224994	48260685	+	1443	protein_coding	Ras-related GTP binding D [Source:RGD Symbol;Acc:1310007]	-
LOC100134871	ENSRNOG00000061299	204005	255963	273989	427185	1.29458e+06	656386	244653	792716	-1.69607	8.01614e-06	0.0023933	1	168957460	168958836	+	623	protein_coding	beta globin minor gene [Source:RGD Symbol;Acc:2290038]	-
Hba-a1	ENSRNOG00000029886	908343	1.09957e+06	1.12755e+06	1.68649e+06	3.59066e+06	2.23217e+06	1.04515e+06	2.50311e+06	-1.26001	2.08956e-05	0.00519883	10	15602794	15603649	-	556	protein_coding	hemoglobin alpha, adult chain 1 [Source:RGD Symbol;Acc:2782]	-
AABR07058788.4	ENSRNOG00000058206	24.2465	24.1646	21.6734	63.2329	58.4616	78.7522	23.3615	66.8156	-1.52003	2.22181e-05	0.00534954	7	137515388	137526685	+	551	lincRNA	-	-
AABR07039448.1	ENSRNOG00000032807	124.825	127.871	167.969	174.4	1495.64	670.817	140.221	780.286	-2.4757	2.38337e-05	0.00564744	X	77298974	77299218	-	245	processed_pseudogene	-	-
AY172581.18	ENSRNOG00000032609	44.901	53.3634	27.0917	76.4914	250.897	182.174	41.7854	169.854	-2.0235	2.45632e-05	0.00572936	MT	5081	5152	-	72	Mt_tRNA	-	-
Igfbp2	ENSRNOG00000016957	0	0	0	58.1335	6.08974	4.74411	0	22.9891	-7.06476	2.63213e-05	0.006045	9	80118029	80144789	+	1280	protein_coding	insulin-like growth factor binding protein 2 [Source:RGD Symbol;Acc:2873]	-
-	novel.964	55.6773	50.3428	48.7651	99.9488	116.923	129.04	51.5951	115.304	-1.16017	3.01238e-05	0.00681346	9	103539935	103557554	-	573	-	- && - && -	-
AY172581.24	ENSRNOG00000043866	15424.4	17940.2	16576.5	38507.8	44829	23574.4	16647	35637.1	-1.0981	3.09426e-05	0.00689419	MT	1094	2664	+	1571	Mt_rRNA	-	-
Hba-a2	ENSRNOG00000047321	295624	393873	408339	600507	1.39736e+06	805942	365945	934604	-1.35273	3.45008e-05	0.00746417	10	15589364	15590220	-	557	protein_coding	hemoglobin alpha, adult chain 2 [Source:RGD Symbol;Acc:1359364]	-
Hbb	ENSRNOG00000058105	500785	632448	636284	1.05712e+06	1.65832e+06	976957	589839	1.2308e+06	-1.0612	3.55306e-05	0.00757715	1	168971274	168972725	-	660	protein_coding	hemoglobin subunit beta [Source:RGD Symbol;Acc:2783]	-
Cd247	ENSRNOG00000003298	42.207	63.432	43.3468	127.486	169.295	99.6263	49.6619	132.136	-1.41161	3.6174e-05	0.0076057	13	83996080	84071400	+	1707	protein_coding	Cd247 molecule [Source:RGD Symbol;Acc:2305]	-
AC099453.2	ENSRNOG00000051299	47.5951	73.5005	68.6324	116.267	169.295	167.941	63.2427	151.168	-1.25829	5.29092e-05	0.0103925	5	78365749	78366405	-	657	lincRNA	-	-
AABR07065714.1	ENSRNOG00000059121	13.4703	31.2126	36.1223	109.128	75.5128	85.394	26.9351	90.0115	-1.74415	5.42391e-05	0.0104808	6	139783839	139911839	-	653	protein_coding	-	-
Hbb-b1	ENSRNOG00000047098	18224.4	28632	28150.1	42390.5	93242.5	54171.1	25002.2	63268.1	-1.33942	5.59447e-05	0.0104808	1	168945449	168965566	+	1354	protein_coding	hemoglobin, beta adult major chain [Source:RGD Symbol;Acc:1595848]	-
LOC103694855	ENSRNOG00000060629	10296.7	13949	18233.6	28292.7	39295.9	25080.2	14159.8	30889.6	-1.1253	5.9039e-05	0.0106363	AABR07024041.1	23532	31048	-	683	protein_coding	hemoglobin subunit beta-2-like [Source:RGD Symbol;Acc:9285450]	-
Trmt9b	ENSRNOG00000011253	203.851	139.953	135.459	531.361	643.077	237.205	159.754	470.548	-1.55706	5.91378e-05	0.0106363	16	59317699	59366824	-	2491	protein_coding	tRNA methyltransferase 9B (putative) [Source:RGD Symbol;Acc:1304810]	-
Camk2n1	ENSRNOG00000016322	0.89802	1.00686	0.903058	36.7159	24.359	6.64175	0.935978	22.5722	-4.59177	6.50937e-05	0.0115681	5	156876706	156878486	+	409	protein_coding	calcium/calmodulin-dependent protein kinase II inhibitor 1 [Source:RGD Symbol;Acc:708430]	-
-	novel.692	70.0456	76.5211	52.3773	129.526	140.064	152.76	66.3147	140.783	-1.08853	6.99198e-05	0.0122796	5	159399207	159404465	+	2388	-	- && - && -	-
Irf7	ENSRNOG00000017414	3020.04	4160.33	3447.87	6302.9	9647.37	5756.5	3542.75	7235.59	-1.03018	7.19114e-05	0.0124825	1	214248837	214252456	-	1973	protein_coding	interferon regulatory factor 7 [Source:RGD Symbol;Acc:1307828]	IRF
-	novel.790	136.499	45.3085	158.938	382.457	250.897	834.963	113.582	489.439	-2.10682	7.42169e-05	0.0127346	6	141987160	141987693	-	430	-	- && P01805.1 RecName: Full=Ig heavy chain V region IR2; Flags: Precursor && -	-
-	novel.109	1466.47	1272.67	2252.23	1752.16	11853.1	8188.33	1663.79	7264.53	-2.12633	9.01933e-05	0.0144857	10	103198382	103202092	+	380	-	- && P63174.2 RecName: Full=60S ribosomal protein L38 >P63173.2 RecName: Full=60S ribosomal protein L38 >Q32PB9.4 RecName: Full=60S ribosomal protein L38 && PF01781:Ribosomal L38e protein family	-
LOC103694857	ENSRNOG00000054582	50603.4	61770.6	68217	100932	199836	108116	60197	136295	-1.17896	9.39347e-05	0.0147606	AABR07024041.1	18003	19379	-	623	protein_coding	hemoglobin subunit beta-2 [Source:RGD Symbol;Acc:9218369]	-
-	novel.666	68.2495	81.5554	100.239	187.659	144.936	190.713	83.3481	174.436	-1.06747	9.99796e-05	0.0149914	4	118437361	118443626	-	3318	-	- && - && -	-
LOC100912578	ENSRNOG00000059883	13.4703	41.2811	21.6734	172.361	371.474	28.4647	25.4749	190.767	-2.90606	0.000100425	0.0149914	3	74226407	74229066	-	2084	lincRNA	stress-70 protein, mitochondrial-like [Source:RGD Symbol;Acc:6486342]	-
-	novel.550	43.105	49.336	29.8009	76.4914	119.359	127.142	40.7473	107.664	-1.40385	0.000104365	0.0154254	3	16549419	16549959	+	374	-	- && P01615.2 RecName: Full=Immunoglobulin kappa variable 2D-28; AltName: Full=Ig kappa chain V-II region FR; AltName: Full=Ig kappa chain V-II region GM607; AltName: Full=Ig kappa chain V-II region MIL; AltName: Full=Ig kappa chain V-II region TEW; Flags: Precursor >A0A075B6P5.1 RecName: Full=Immunoglobulin kappa variable 2-28; Flags: Precursor && -	-
Terc	ENSRNOG00000051777	10.7762	4.02743	6.3214	26.517	87.6923	26.567	7.04169	46.9255	-2.72181	0.000109317	0.0158436	2	116432691	116433110	+	420	misc_RNA	telomerase RNA component [Source:RGD Symbol;Acc:727802]	-
AC135409.1	ENSRNOG00000038864	25.1446	28.192	45.1529	29.5767	482.308	197.355	32.8298	236.413	-2.84657	0.000110674	0.015886	8	50604768	50605053	+	255	protein_coding	-	-
AABR07065656.9	ENSRNOG00000058426	0	0	0	9.17897	9.74359	11.3859	0	10.1028	-5.87791	0.000111261	1	6	138852141	138852571	-	348	protein_coding	-	-
Cd52	ENSRNOG00000015403	1108.16	1407.59	1661.63	2179.5	5279.81	2975.51	1392.46	3478.27	-1.32056	0.000120252	0.0169366	5	152322916	152324469	-	529	protein_coding	CD52 molecule [Source:RGD Symbol;Acc:620627]	-
LOC100911104	ENSRNOG00000061813	246.956	469.195	163.453	743.497	826.987	767.597	293.201	779.36	-1.41136	0.00012694	0.0175459	KL567988.1	20093	23908	-	853	protein_coding	lymphocyte antigen 6B-like [Source:RGD Symbol;Acc:6495044]	-
LOC297756	ENSRNOG00000007238	88.904	58.3977	74.0507	104.028	415.321	257.131	73.7841	258.827	-1.80829	0.000131458	0.017852	5	2799565	2803855	-	690	protein_coding	ribosomal protein S8-like [Source:RGD Symbol;Acc:1359575]	-
AABR07034730.2	ENSRNOG00000050898	203.851	348.372	321.489	545.639	753.91	534.187	291.237	611.245	-1.06941	0.000137952	0.0182243	11	85532526	85533034	+	387	protein_coding	-	-
AC095947.3	ENSRNOG00000049105	218.219	260.776	353.999	524.221	1063.27	511.415	277.664	699.635	-1.33222	0.000162137	0.0206892	10	70109549	70109623	+	75	processed_pseudogene	-	-
AABR07065645.2	ENSRNOG00000047785	0	3.02057	0	24.4773	17.0513	14.2323	1.00686	18.587	-4.2827	0.000176381	0.0219418	6	138564828	138565404	-	399	protein_coding	-	-
LOC690468	ENSRNOG00000030747	12.5723	13.0891	23.4795	24.4773	126.667	98.6775	16.3803	83.2738	-2.34203	0.000180873	0.0223147	2	199479007	199479309	-	303	protein_coding	similar to 60S ribosomal protein L38 [Source:RGD Symbol;Acc:1596041]	-
Efnb3	ENSRNOG00000010320	7.18416	8.05485	9.93363	40.7954	28.0128	29.4135	8.39088	32.7406	-1.96527	0.000186698	0.0228445	10	56161432	56167426	-	3143	protein_coding	ephrin B3 [Source:RGD Symbol;Acc:2541]	-
Mapk12	ENSRNOG00000031233	46.6971	57.3908	46.0559	123.406	110.833	89.1893	50.0479	107.81	-1.10792	0.000197233	0.0235543	7	130109663	130120579	-	2189	protein_coding	mitogen-activated protein kinase 12 [Source:RGD Symbol;Acc:70975]	-
Hscb	ENSRNOG00000037508	460.684	490.339	589.697	730.238	1712.44	1080.71	513.573	1174.46	-1.19278	0.000237671	0.0257609	12	51878153	51888669	+	954	protein_coding	HscB mitochondrial iron-sulfur cluster co-chaperone [Source:RGD Symbol;Acc:1311005]	-
RGD1564606	ENSRNOG00000029670	151.765	252.721	177.902	244.773	887.885	663.227	194.13	598.628	-1.6247	0.000243455	0.026146	2	38230757	38231227	+	471	protein_coding	similar to 60S ribosomal protein L23a [Source:RGD Symbol;Acc:1564606]	-
ATP8	ENSRNOG00000033299	103.272	110.754	126.428	180.52	316.667	213.485	113.485	236.89	-1.05908	0.000285605	0.0294035	MT	7758	7961	+	204	protein_coding	ATPase subunit 8 [Source:NCBI gene;Acc:26196]	-
Snca	ENSRNOG00000008656	804.626	1281.73	904.864	1587.96	2759.87	1844.51	997.073	2064.11	-1.04971	0.000289706	0.0294199	4	90782374	90882285	-	1215	protein_coding	synuclein alpha [Source:RGD Symbol;Acc:3729]	-
Bex4	ENSRNOG00000060103	148.173	167.138	151.714	224.375	522.5	333.037	155.675	359.971	-1.20804	0.000301239	0.0303845	KL568122.1	30542	30898	+	357	protein_coding	brain expressed, X-linked 4 [Source:RGD Symbol;Acc:1564749]	-
-	novel.74	28.7367	29.1988	23.4795	52.0142	97.4359	68.3152	27.1383	72.5884	-1.41582	0.000305213	0.0305787	1	142230799	142237604	-	2070	-	- && - && -	-
Sirpd	ENSRNOG00000031024	8.9802	7.048	5.41835	227.435	18.2692	9.48822	7.14885	85.064	-3.57331	0.000352913	0.033989	2	76923591	76940969	+	984	protein_coding	signal-regulatory protein delta [Source:RGD Symbol;Acc:2321536]	-
Nfib	ENSRNOG00000009795	16.1644	24.1646	18.9642	60.1733	52.3718	45.5435	19.7644	52.6962	-1.41853	0.000367069	0.0348025	5	100439082	100647727	-	2708	protein_coding	nuclear factor I/B [Source:RGD Symbol;Acc:62015]	CTF/NFI
AABR07034315.1	ENSRNOG00000033603	33.2268	55.3771	52.3773	61.1932	445.769	146.119	46.9937	217.694	-2.21059	0.000374703	0.0348025	11	64472072	64472479	+	408	protein_coding	-	-
Rps29	ENSRNOG00000004196	6005.96	7197.01	8945.69	7489.02	49607.1	23890.4	7382.89	26995.5	-1.87045	0.00037768	0.0348025	6	91455333	91456696	-	305	protein_coding	ribosomal protein S29 [Source:RGD Symbol;Acc:3596]	-
-	novel.123	23.3485	18.1234	48.7651	82.6108	80.3846	98.6775	30.079	87.2243	-1.53272	0.000436363	0.038918	10	29896397	29898439	-	1438	-	- && - && -	-
Brms1	ENSRNOG00000020117	27.8386	30.2057	18.0612	148.903	267.949	19.9253	25.3685	145.592	-2.51967	0.000484829	0.041595	1	220325352	220334615	+	1260	protein_coding	BRMS1, transcriptional repressor and anoikis regulator [Source:RGD Symbol;Acc:1311057]	-
RF00055	ENSRNOG00000060502	23.3485	22.1508	24.3826	42.8352	66.9872	70.2128	23.294	60.0117	-1.36361	0.000498492	0.0422812	10	34151395	34151474	+	80	snoRNA	small nucleolar RNA, C/D box 96A [Source:MGI Symbol;Acc:MGI:3819568]	-
-	novel.970	4.4901	4.02743	4.51529	8.15909	62.1154	27.5158	4.34427	32.5968	-2.89928	0.000511111	0.0426993	AABR07024265.1	1	325	+	232	-	- && O35685.1 RecName: Full=Nuclear migration protein nudC; AltName: Full=Nuclear distribution protein C homolog; AltName: Full=Silica-induced gene 92 protein; Short=SIG-92 && -	-
AABR07072356.1	ENSRNOG00000022144	540.608	563.84	722.446	711.88	2792.76	1624.38	608.965	1709.67	-1.48898	0.000531273	0.0436767	13	107580629	107581385	+	757	protein_coding	-	-
Atp5if1	ENSRNOG00000013300	2687.77	3198.78	3288.03	3992.85	12476.7	6444.4	3058.2	7637.97	-1.32044	0.0005325	0.0436767	5	150719569	150723321	-	517	protein_coding	ATP synthase inhibitory factor subunit 1 [Source:RGD Symbol;Acc:2181]	-
Cox5b	ENSRNOG00000016660	1695.46	1377.38	1658.92	1825.6	5710.96	4147.3	1577.25	3894.62	-1.30392	0.000535752	0.0437033	9	43259709	43262040	+	484	protein_coding	cytochrome c oxidase subunit 5B [Source:RGD Symbol;Acc:620608]	-
LOC100360781	ENSRNOG00000034180	884.55	903.15	1098.12	966.852	5643.98	2951.79	961.939	3187.54	-1.72828	0.000540007	0.043811	10	64336200	64336546	+	347	protein_coding	ribosomal protein L37-like [Source:RGD Symbol;Acc:2321477]	-
Rps28	ENSRNOG00000042886	1722.4	1776.09	2466.25	1814.38	13728.7	6549.72	1988.25	7364.27	-1.88898	0.000594231	0.0468881	7	18682071	18683440	-	339	protein_coding	ribosomal protein S28 [Source:RGD Symbol;Acc:621046]	-
RGD1562402	ENSRNOG00000040273	279.284	234.598	348.58	282.508	1482.24	1036.11	287.487	933.622	-1.69885	0.000616934	0.047446	1	93242050	93242493	+	444	protein_coding	similar to 60S ribosomal protein L27a [Source:RGD Symbol;Acc:1562402]	-
Myl9	ENSRNOG00000020246	260.426	281.92	409.085	759.815	1566.28	415.584	317.144	913.894	-1.52611	0.000617372	0.047446	3	152857592	152863960	+	1104	protein_coding	myosin light chain 9 [Source:RGD Symbol;Acc:1311235]	-
-	novel.667	369.086	247.687	465.075	851.605	515.192	1062.68	360.616	809.826	-1.16731	0.000641401	0.0484984	4	120643877	120650077	-	6201	-	- && P03388.1 RecName: Full=Envelope glycoprotein; AltName: Full=Env polyprotein; Contains: RecName: Full=Surface protein; Short=SU; AltName: Full=Glycoprotein 70; Short=gp70; Contains: RecName: Full=Transmembrane protein; Short=TM; AltName: Full=Envelope protein p15E; Contains: RecName: Full=R-peptide; AltName: Full=p2E; Flags: Precursor && -	-
-	novel.241	7.18416	15.1028	10.8367	29.5767	54.8077	32.2599	11.0412	38.8814	-1.81708	0.000733386	0.0536769	13	90041221	90050082	+	594	-	- && - && -	-
AY172581.9	ENSRNOG00000030478	6152.34	7106.39	7169.37	10290.6	22079	10739.7	6809.37	14369.8	-1.07739	0.000740328	0.0536769	MT	68	1025	+	958	Mt_rRNA	-	-
Mt2A	ENSRNOG00000043098	141.887	93.6377	139.071	185.619	455.513	263.773	124.865	301.635	-1.2697	0.000740718	0.0536769	19	11307967	11308740	-	382	protein_coding	metallothionein 2A [Source:RGD Symbol;Acc:1592345]	-
AABR07067526.1	ENSRNOG00000060633	7.18416	25.1714	31.607	36.7159	199.744	82.5475	21.3209	106.336	-2.31703	0.000755634	0.0544933	9	51129104	51129916	+	810	pseudogene	-	-
Sec61g	ENSRNOG00000005203	3057.76	4243.9	4145.94	5883.72	11306.2	6098.08	3815.87	7762.67	-1.02447	0.000767042	0.05505	14	99774589	99780964	-	443	protein_coding	Sec61 translocon gamma subunit [Source:RGD Symbol;Acc:1596170]	-
AABR07065705.4	ENSRNOG00000059199	0	0	0	17.3381	9.74359	1.89764	0	9.65977	-5.80972	0.000818623	1	6	139746888	139747737	-	396	protein_coding	-	-
Serp2	ENSRNOG00000038228	20.6545	10.0686	23.4795	44.875	75.5128	45.5435	18.0675	55.3104	-1.60259	0.000857203	0.0595178	15	58687786	58711872	-	976	protein_coding	stress-associated endoplasmic reticulum protein family member 2 [Source:RGD Symbol;Acc:1566076]	-
RF00026	ENSRNOG00000058615	1.79604	2.01371	6.3214	23.4574	15.8333	20.8741	3.37705	20.0549	-2.56335	0.000877927	0.0601178	1	197983358	197983464	-	107	snRNA	predicted gene, 25579 [Source:MGI Symbol;Acc:MGI:5455356]	-
AABR07044404.1	ENSRNOG00000061639	141.887	155.056	120.107	164.202	656.475	360.552	139.017	393.743	-1.50111	0.000884635	0.0603006	20	4673843	4792450	-	3043	protein_coding	-	-
-	novel.874	1.79604	3.02057	1.80612	5.09943	42.6282	18.0276	2.20758	21.9184	-3.31266	0.000908936	0.0616754	8	70246039	70246336	+	298	-	- && - && -	-
Dbndd2	ENSRNOG00000014571	77.2297	109.747	92.1119	225.395	326.41	124.296	93.0297	225.367	-1.27496	0.000917744	0.0619913	3	160935709	160938467	+	1163	protein_coding	dysbindin domain containing 2 [Source:RGD Symbol;Acc:1559521]	-
Cald1	ENSRNOG00000010233	246.058	262.79	251.953	696.582	636.987	297.93	253.6	543.833	-1.09996	0.000960831	0.0643197	4	62220736	62291489	+	4465	protein_coding	caldesmon 1 [Source:RGD Symbol;Acc:2256]	-
AABR07065651.6	ENSRNOG00000051694	0	0	0	4.07954	8.52564	10.437	0	7.68074	-5.48166	0.000968829	1	6	138744049	138744480	-	348	protein_coding	-	-
S100a8	ENSRNOG00000011557	70587.1	83749.3	107057	101541	384235	204103	87131	229960	-1.40012	0.000995971	0.0655298	2	190073815	190074354	+	377	protein_coding	S100 calcium binding protein A8 [Source:RGD Symbol;Acc:620265]	-
Pet100	ENSRNOG00000050169	259.528	262.79	250.147	321.264	696.667	532.289	257.488	516.74	-1.00405	0.000996468	0.0655298	12	2170630	2173251	+	1197	protein_coding	PET100 homolog [Source:RGD Symbol;Acc:1585222]	-
Rasl10a	ENSRNOG00000008951	169.726	151.028	174.29	361.04	523.718	208.741	165.015	364.5	-1.14123	0.00104587	0.0675875	14	85311089	85314270	+	2533	protein_coding	RAS-like, family 10, member A [Source:RGD Symbol;Acc:1306100]	-
N5	ENSRNOG00000054042	21.5525	27.1851	24.3826	46.9148	77.9487	54.0829	24.3734	59.6488	-1.28788	0.00105933	0.0681625	4	57588724	57590923	-	2158	pseudogene	DNA binding protein N5 [Source:RGD Symbol;Acc:620408]	-
-	novel.614	6.28614	8.05485	10.8367	41.8153	34.1026	18.9764	8.39256	31.6314	-1.91035	0.00108294	0.0693824	3	142817344	142818667	-	577	-	- && - && -	-
Ccndbp1	ENSRNOG00000011379	1328.17	1809.32	2155.6	3863.33	4648.91	2262.94	1764.36	3591.73	-1.02539	0.00109661	0.0699355	3	112950890	112961614	+	1592	protein_coding	cyclin D1 binding protein 1 [Source:RGD Symbol;Acc:1304669]	-
RF00494	ENSRNOG00000057204	0	0	3.61223	2.03977	45.0641	35.1064	1.20408	27.4034	-4.48462	0.00112036	0.0705682	8	13877994	13878073	-	80	snoRNA	-	-
-	novel.312	503.789	965.575	555.38	1429.88	2468.78	971.594	674.915	1623.42	-1.2662	0.00116507	0.0721664	14	46642039	46645182	-	820	-	- && - && -	-
AABR07065699.4	ENSRNOG00000058352	32.3287	85.5828	47.8621	120.347	110.833	225.82	55.2579	152.333	-1.46824	0.00124877	0.075779	6	139486775	139487576	+	429	protein_coding	-	-
Elob	ENSRNOG00000004814	218.219	314.139	370.254	327.383	1635.71	784.676	300.871	915.922	-1.60564	0.00125438	0.0758115	10	13163036	13168217	-	589	protein_coding	elongin B [Source:RGD Symbol;Acc:621200]	-
AABR07051731.1	ENSRNOG00000053899	79.9238	44.3017	83.0813	89.75	249.68	220.127	69.1023	186.519	-1.4297	0.00127523	0.0764525	3	20375699	20376173	+	345	protein_coding	-	-
Ahsp	ENSRNOG00000020165	17312	22074.3	22664	27632.8	76696.7	36797.2	20683.5	47042.2	-1.18547	0.001291	0.0769842	1	199720038	199721010	+	557	protein_coding	alpha hemoglobin stabilizing protein [Source:RGD Symbol;Acc:1306725]	-
Pf4	ENSRNOG00000028015	1262.62	1658.29	2095.09	2584.39	7121.35	2757.28	1672	4154.34	-1.31288	0.00129441	0.0769842	14	18848549	18849258	-	318	protein_coding	platelet factor 4 [Source:RGD Symbol;Acc:3305]	-
Mgst3	ENSRNOG00000004245	2672.51	3053.8	3847.93	3803.15	10946.9	6891.29	3191.41	7213.79	-1.17649	0.00132862	0.0783935	13	85601499	85622314	-	600	protein_coding	microsomal glutathione S-transferase 3 [Source:RGD Symbol;Acc:1306373]	-
-	novel.597	25.1446	21.144	24.3826	37.7358	126.667	58.827	23.557	74.4098	-1.65271	0.0013681	0.0804057	3	17383580	17428513	-	353	-	- && A0A075B6S6.1 RecName: Full=Immunoglobulin kappa variable 2D-30; Flags: Precursor && -	-
AABR07065750.1	ENSRNOG00000045984	14.3683	39.2674	25.2856	29.5767	243.59	592.065	26.3071	288.41	-3.45594	0.00141853	0.0830423	6	140215386	140216072	-	414	protein_coding	-	-
Ctla2a	ENSRNOG00000039971	148.173	185.262	215.831	299.846	538.333	283.698	183.089	373.959	-1.02861	0.00146709	0.0838824	17	4169838	4171723	+	837	protein_coding	cytotoxic T lymphocyte-associated protein 2 alpha [Source:RGD Symbol;Acc:1565540]	-
Nrgn	ENSRNOG00000010688	290.959	355.42	332.325	699.642	1091.28	388.068	326.235	726.331	-1.15394	0.00147776	0.0838824	8	40015049	40023193	-	1373	protein_coding	neurogranin [Source:RGD Symbol;Acc:61833]	-
Ly49s6	ENSRNOG00000053337	34.1248	50.3428	27.9948	90.7698	95	66.4175	37.4875	84.0625	-1.16695	0.00148082	0.0838824	4	164428797	164453222	-	2811	protein_coding	Ly49 stimulatory receptor 6 [Source:RGD Symbol;Acc:1549735]	-
AC129365.1	ENSRNOG00000061358	146.377	55.3771	68.6324	178.48	258.205	215.383	90.1289	217.356	-1.26732	0.00155962	0.0866435	2	147477431	147480010	+	2577	pseudogene	-	-
ND3	ENSRNOG00000033615	3016.45	3925.73	4706.74	4457.92	18304.6	8418.9	3882.97	10393.8	-1.42044	0.00156283	0.0866435	MT	9451	9798	+	348	protein_coding	NADH dehydrogenase subunit 3 [Source:NCBI gene;Acc:26199]	-
AABR07067829.1	ENSRNOG00000046349	669.923	713.861	733.283	548.699	4018.01	2274.33	705.689	2280.35	-1.692	0.00162969	0.088093	9	66626525	66627007	-	483	protein_coding	-	-
AABR07065823.3	ENSRNOG00000050708	133.805	69.4731	146.295	166.241	270.385	487.694	116.524	308.107	-1.40232	0.00163463	0.088093	6	142903147	142903440	-	294	protein_coding	-	-
Ctla4	ENSRNOG00000054129	8.08218	12.0823	9.93363	31.6165	31.6667	26.567	10.0327	29.9501	-1.58078	0.00172981	0.0899744	9	67699379	67706065	+	1883	protein_coding	cytotoxic T-lymphocyte-associated protein 4 [Source:RGD Symbol;Acc:61975]	-
AABR07034729.1	ENSRNOG00000042193	120.335	202.378	202.285	263.131	313.013	767.597	174.999	447.913	-1.35709	0.00188855	0.0936618	11	85263536	85430845	+	397	protein_coding	-	-
-	novel.259	16.1644	26.1783	25.2856	49.9744	102.308	41.7482	22.5427	64.6768	-1.51615	0.00197184	0.0965103	13	49182864	49184615	-	1606	-	- && - && -	-
-	novel.415	0	4.02743	2.70917	14.2784	6.08974	51.2364	2.24553	23.8682	-3.43389	0.00201392	0.0982009	17	31892900	31894999	-	454	-	- && P01615.2 RecName: Full=Immunoglobulin kappa variable 2D-28; AltName: Full=Ig kappa chain V-II region FR; AltName: Full=Ig kappa chain V-II region GM607; AltName: Full=Ig kappa chain V-II region MIL; AltName: Full=Ig kappa chain V-II region TEW; Flags: Precursor >A0A075B6P5.1 RecName: Full=Immunoglobulin kappa variable 2-28; Flags: Precursor && -	-
Klrb1c	ENSRNOG00000007811	23.3485	28.192	31.607	66.2926	88.9103	44.5946	27.7158	66.5992	-1.25931	0.00203718	0.0984458	4	162541751	162553705	+	1617	protein_coding	killer cell lectin-like receptor subfamily B member 1C [Source:RGD Symbol;Acc:1583336]	-
Ly6l	ENSRNOG00000048148	16.1644	22.1508	17.1581	39.7756	43.8462	48.3899	18.4911	44.0039	-1.25571	0.00207832	0.0991221	7	116444687	116447400	+	1223	lincRNA	lymphocyte antigen 6 family member L [Source:RGD Symbol;Acc:1597652]	-
AABR07044364.1	ENSRNOG00000000787	55.6773	50.3428	48.7651	70.3721	129.103	123.347	51.5951	107.607	-1.0586	0.00208793	0.099171	20	3242470	3249189	+	920	protein_coding	-	-
AABR07060792.1	ENSRNOG00000057220	29.6347	40.2743	86.6935	73.4318	370.256	134.733	52.2008	192.807	-1.88237	0.00210647	0.099171	4	93888502	93888792	+	291	protein_coding	-	-
-	novel.533	27.8386	20.1371	19.8673	39.7756	244.808	34.1576	22.6143	106.247	-2.22762	0.00214975	0.099171	20	130368	131368	-	483	-	- && P16391.2 RecName: Full=RT1 class I histocompatibility antigen, AA alpha chain; Flags: Precursor && PF06623:MHC_I C-terminus	-
Ndufa3	ENSRNOG00000060293	286.468	302.057	381.993	318.204	1529.74	815.987	323.506	887.978	-1.45618	0.0021602	0.099171	1	64172540	64175099	-	276	protein_coding	NADH:ubiquinone oxidoreductase subunit A3 [Source:RGD Symbol;Acc:1588687]	-
AABR07036007.1	ENSRNOG00000053790	472.359	455.099	507.518	443.65	2269.04	1235.37	478.325	1316.02	-1.45975	0.00216838	0.099171	12	30441055	30444565	+	459	protein_coding	-	-
Mcpt1l4	ENSRNOG00000031792	535.22	550.751	442.498	521.162	2887.76	1093.99	509.49	1500.97	-1.55846	0.00218248	0.099171	15	35001838	35020760	+	1066	protein_coding	mast cell protease 1-like 4 [Source:RGD Symbol;Acc:1303300]	-
Atp5me	ENSRNOG00000000064	381.659	473.223	536.416	411.014	2277.56	1305.58	463.766	1331.39	-1.52119	0.00221954	0.100404	14	2325308	2326436	+	289	protein_coding	ATP synthase membrane subunit e [Source:RGD Symbol;Acc:621377]	-
-	novel.716	1626.31	2566.48	2391.3	2880.16	8011.67	3921.48	2194.7	4937.77	-1.16975	0.00226144	0.10199	5	138223879	138224385	-	507	-	- && - && -	-
Aif1	ENSRNOG00000000853	730.989	1048.14	797.4	1188.17	3192.24	1406.15	858.842	1928.86	-1.16705	0.00227502	0.102294	20	5161333	5166448	-	1799	protein_coding	allograft inflammatory factor 1 [Source:RGD Symbol;Acc:61924]	-
Cd2	ENSRNOG00000015821	55.6773	53.3634	74.9538	105.048	230.192	101.524	61.3315	145.588	-1.24248	0.00231699	0.10333	2	203666637	203680083	-	1215	protein_coding	Cd2 molecule [Source:RGD Symbol;Acc:2297]	-
LOC100364116	ENSRNOG00000030426	114.947	134.919	208.606	135.645	942.693	444.049	152.824	507.462	-1.73055	0.00237326	0.104833	20	8484311	8484676	+	366	protein_coding	ribosomal protein S20-like [Source:RGD Symbol;Acc:2321641]	-
Mt1	ENSRNOG00000038047	195.768	133.912	192.351	206.017	657.692	383.324	174.011	415.678	-1.2546	0.00238961	0.105227	17	78793336	78793724	+	389	protein_coding	metallothionein 1 [Source:RGD Symbol;Acc:3117]	-
-	novel.803	8.08218	1.00686	6.3214	10.1989	52.3718	30.3623	5.13681	30.9777	-2.57416	0.00240854	0.105439	7	12457852	12458798	+	337	-	- && - && -	-
AABR07065778.3	ENSRNOG00000048159	71.8416	56.384	33.4131	204.997	54.8077	243.847	53.8796	167.884	-1.64207	0.00247507	0.106161	6	141062124	141062581	-	351	protein_coding	-	-
LOC102556337	ENSRNOG00000048016	99.6803	87.5965	113.785	753.696	68.2051	321.651	100.354	381.184	-1.92584	0.00247755	0.106161	9	88493593	88517827	+	954	protein_coding	mitochondrial fission factor-like [Source:RGD Symbol;Acc:7706142]	-
-	novel.808	1.79604	5.03428	12.6428	7.1392	82.8205	45.5435	6.49104	45.1677	-2.79349	0.0024823	0.106161	7	37219066	37223446	+	231	-	- && - && -	-
AC111943.1	ENSRNOG00000052860	29.6347	28.192	40.6376	44.875	85.2564	131.886	32.8214	87.3392	-1.41228	0.0024859	0.106161	4	119890206	119890333	-	128	miRNA	-	-
LOC108348061	ENSRNOG00000013484	5.38812	16.1097	18.0612	36.7159	74.2949	30.3623	13.1863	47.1244	-1.83479	0.00250273	0.106161	9	27368272	27452902	-	1453	protein_coding	glutathione S-transferase alpha-3 [Source:RGD Symbol;Acc:11504935]	-
Bicdl1	ENSRNOG00000056955	49.3911	70.48	39.7345	157.062	149.808	71.1616	53.2019	126.011	-1.24419	0.00250733	0.106161	12	46615649	46703287	+	3410	protein_coding	BICD family like cargo adaptor 1 [Source:RGD Symbol;Acc:1310292]	-
Klra22	ENSRNOG00000053772	14.3683	12.0823	9.03058	39.7756	51.1539	20.8741	11.8271	37.2678	-1.64892	0.00262427	0.109619	4	164384704	164406146	-	1180	protein_coding	killer cell lectin-like receptor subfamily A, member 22 [Source:RGD Symbol;Acc:3023]	-
AABR07065684.1	ENSRNOG00000056043	1.79604	0	1.80612	9.17897	13.3974	12.3347	1.20072	11.637	-3.2405	0.00264375	1	6	139293130	139293926	+	423	protein_coding	-	-
Ms4a4c	ENSRNOG00000020997	43.105	68.4662	57.7957	169.301	113.269	84.4452	56.4556	122.338	-1.11728	0.00264744	0.110087	1	227640680	227661311	+	1092	protein_coding	membrane-spanning 4-domains, subfamily A, member 4C [Source:RGD Symbol;Acc:1583863]	-
LOC100361934	ENSRNOG00000034182	16.1644	8.05485	18.0612	21.4176	82.8205	48.3899	14.0935	50.876	-1.84194	0.00267847	0.110569	X	42328840	42329232	-	393	protein_coding	NADH dehydrogenase (ubiquinone) 1 beta subcomplex 4 [Source:RGD Symbol;Acc:2319146]	-
Pdia5	ENSRNOG00000032327	74.5357	46.3154	82.1782	124.426	110.833	195.457	67.6764	143.572	-1.08524	0.00268127	0.110569	11	68493035	68578995	+	1738	protein_coding	protein disulfide isomerase family A, member 5 [Source:RGD Symbol;Acc:1359236]	-
Uqcrb	ENSRNOG00000032204	421.172	476.243	545.447	488.525	1802.56	1138.59	480.954	1143.23	-1.24875	0.00271096	0.111177	1	94718402	94718876	+	475	protein_coding	ubiquinol-cytochrome c reductase binding protein [Source:RGD Symbol;Acc:1311971]	-
LOC688583	ENSRNOG00000050910	212.831	106.727	237.504	298.827	522.5	361.501	185.687	394.276	-1.0842	0.00274043	0.111279	17	36690249	36694325	+	1616	protein_coding	similar to High mobility group protein 4 (HMG-4) (High mobility group protein 2a) (HMG-2a) [Source:RGD Symbol;Acc:1587596]	HMG
-	novel.787	23.3485	39.2674	6.3214	91.7897	120.577	43.6458	22.9791	85.3375	-1.89553	0.00277188	0.111533	6	141915201	141915673	-	393	-	- && P01753.2 RecName: Full=Ig heavy chain V region 186-1; Flags: Precursor && -	-
AABR07042821.1	ENSRNOG00000054489	207.443	214.46	251.05	350.841	314.231	931.743	224.318	532.272	-1.24752	0.0029201	0.115627	19	10984053	10984433	+	378	pseudogene	-	-
Isg15	ENSRNOG00000021802	196.666	460.133	337.744	463.028	1403.08	648.045	331.514	838.05	-1.33779	0.0029794	0.116336	5	173624310	173626248	-	1314	protein_coding	ISG15 ubiquitin-like modifier [Source:RGD Symbol;Acc:1310312]	-
Rgs10	ENSRNOG00000042592	408.599	464.161	554.477	673.125	1594.3	723.951	475.746	997.124	-1.06684	0.00298319	0.116336	1	199782078	199823386	-	841	protein_coding	regulator of G-protein signaling 10 [Source:RGD Symbol;Acc:3562]	-
Atp5mg	ENSRNOG00000028884	1432.34	1684.47	2035.49	1934.72	6695.07	3347.44	1717.44	3992.41	-1.21686	0.0030007	0.116652	8	49220443	49227273	-	477	protein_coding	ATP synthase membrane subunit g [Source:RGD Symbol;Acc:1303259]	-
Gpx3	ENSRNOG00000052564	41.3089	52.3565	76.7599	145.844	200.962	74.0081	56.8085	140.271	-1.3006	0.00304556	0.117783	10	40247436	40255422	+	1468	protein_coding	glutathione peroxidase 3 [Source:RGD Symbol;Acc:69224]	-
AABR07053749.2	ENSRNOG00000053070	129.315	139.953	143.586	113.207	593.141	442.151	137.618	382.833	-1.4754	0.00330414	0.125188	3	124004419	124005426	+	888	lincRNA	-	-
-	novel.879	28.7367	56.384	38.8315	46.9148	172.949	131.886	41.3174	117.25	-1.50519	0.00339746	0.12751	8	103637355	103642918	+	1109	-	- && - && -	-
Tdrd9	ENSRNOG00000053631	4.4901	2.01371	1.80612	22.4375	4.8718	28.4647	2.76998	18.5913	-2.74921	0.0034293	0.127982	6	136536736	136649859	+	4155	protein_coding	tudor domain containing 9 [Source:RGD Symbol;Acc:1306942]	-
-	novel.137	47.5951	41.2811	33.4131	97.9091	159.551	52.1852	40.7631	103.215	-1.33572	0.00347565	0.128746	10	85451021	85454087	-	3067	-	- && - && -	-
Pdcd5	ENSRNOG00000050827	7.18416	5.03428	27.9948	235.594	503.013	6.64175	13.4044	248.416	-4.21016	0.00350825	0.129311	1	91961020	91966418	-	643	protein_coding	programmed cell death 5 [Source:RGD Symbol;Acc:1310561]	-
-	novel.569	19.7564	26.1783	14.4489	34.6761	54.8077	59.7758	20.1279	49.7532	-1.30991	0.00355864	0.130524	3	58010055	58010691	+	356	-	- && Q3TLH4.3 RecName: Full=Protein PRRC2C; AltName: Full=BAT2 domain-containing protein 1; AltName: Full=HLA-B-associated transcript 2-like 2; AltName: Full=Proline-rich and coiled-coil-containing protein 2C && -	-
Chchd10	ENSRNOG00000028356	17.9604	30.2057	27.9948	144.824	159.551	15.1812	25.387	106.519	-2.06795	0.00366052	0.132954	20	13665031	13667333	-	1122	protein_coding	coiled-coil-helix-coiled-coil-helix domain containing 10 [Source:RGD Symbol;Acc:1359417]	-
-	novel.507	8.9802	2.01371	9.03058	28.5568	28.0128	19.9253	6.67483	25.4983	-1.9168	0.00370996	0.133535	2	200100374	200106700	-	553	-	- && - && -	-
Bnip3	ENSRNOG00000017243	26.9406	26.1783	19.8673	58.1335	95	36.0552	24.3287	63.0629	-1.36829	0.00371229	0.133535	1	211248098	211265282	-	1618	protein_coding	BCL2 interacting protein 3 [Source:RGD Symbol;Acc:620800]	-
AABR07027872.1	ENSRNOG00000055197	63.7594	78.5348	96.6272	143.804	287.436	111.961	79.6405	181.067	-1.18168	0.0037998	0.134628	17	47870611	47878555	+	1241	protein_coding	-	-
Dpm3	ENSRNOG00000029077	37.7169	39.2674	65.0201	46.9148	270.385	134.733	47.3348	150.677	-1.66756	0.00386334	0.136019	2	188583664	188584179	+	394	protein_coding	dolichyl-phosphate mannosyltransferase subunit 3 [Source:RGD Symbol;Acc:1561807]	-
AABR07033045.1	ENSRNOG00000000713	1.79604	1.00686	3.61223	11.2187	17.0513	11.3859	2.13838	13.2186	-2.6068	0.00390936	1	11	2785908	2786363	-	456	processed_pseudogene	-	-
Rpl36a	ENSRNOG00000011494	2444.41	2976.27	3746.79	2975.01	12699.6	6810.64	3055.82	7495.07	-1.29432	0.00392444	0.137521	X	105402867	105405580	+	669	protein_coding	ribosomal protein L36a [Source:RGD Symbol;Acc:1306640]	-
AABR07029198.1	ENSRNOG00000003542	188.584	173.179	175.193	193.778	572.436	380.478	178.986	382.231	-1.0933	0.00398386	0.138305	10	12994683	12995457	+	294	protein_coding	host cell factor C1 regulator 1 [Source:NCBI gene;Acc:287097]	-
M6pr	ENSRNOG00000059373	44.901	27.1851	49.6682	47.9346	221.667	99.6263	40.5848	123.076	-1.59561	0.00402433	0.138978	4	155088317	155092827	+	1036	protein_coding	mannose-6-phosphate receptor, cation dependent [Source:RGD Symbol;Acc:1359355]	-
Rbpms2	ENSRNOG00000015896	126.621	121.83	100.239	257.011	316.667	133.784	116.23	235.821	-1.01864	0.00403118	0.138978	8	71167305	71200536	+	2234	protein_coding	RNA binding protein, mRNA processing factor 2 [Source:RGD Symbol;Acc:1561222]	-
Cxcl14	ENSRNOG00000011984	13.4703	31.2126	52.3773	155.023	107.18	47.4411	32.3534	103.214	-1.6727	0.00406836	0.139038	17	9109731	9117750	+	1612	protein_coding	C-X-C motif chemokine ligand 14 [Source:RGD Symbol;Acc:1307406]	-
AABR07002674.1	ENSRNOG00000059266	8.08218	3.02057	7.22446	19.3778	46.2821	14.2323	6.10907	26.6307	-2.10486	0.00407019	0.139038	1	80190219	80191618	-	547	lincRNA	-	-
-	novel.553	131.111	122.836	176.096	173.381	281.346	463.974	143.348	306.234	-1.09546	0.00420947	0.141211	3	17383154	17428535	+	548	-	- && A0A075B6S6.1 RecName: Full=Immunoglobulin kappa variable 2D-30; Flags: Precursor && -	-
AC119116.1	ENSRNOG00000031315	210.137	259.769	382.896	277.409	1242.31	698.333	284.267	739.35	-1.37839	0.00429069	0.142654	10	57251253	57251573	+	321	protein_coding	ribosomal protein L36a-like [Source:NCBI gene;Acc:81769]	-
AABR07065651.7	ENSRNOG00000052050	0	1.00686	0	11.2187	4.8718	6.64175	0.335619	7.57743	-4.50442	0.00447422	1	6	138639759	138640187	-	345	protein_coding	-	-
Rps27	ENSRNOG00000016961	3252.63	3929.76	4819.62	3659.35	17832	8936.01	4000.67	10142.4	-1.34205	0.00447768	0.147918	2	189572176	189573280	-	342	protein_coding	ribosomal protein S27 [Source:RGD Symbol;Acc:621045]	-
AABR07036087.1	ENSRNOG00000000964	14.3683	20.1371	11.7397	29.5767	138.846	22.7717	15.4151	63.7315	-2.04421	0.00468286	0.150984	12	34003895	34004671	-	777	processed_pseudogene	FSHD region 1-like 1 [Source:NCBI gene;Acc:689484]	-
Lpl	ENSRNOG00000012181	61.9634	91.6239	82.1782	270.27	179.039	90.1381	78.5885	179.815	-1.19423	0.00473728	0.15241	16	22537056	22561496	-	3671	protein_coding	lipoprotein lipase [Source:RGD Symbol;Acc:3017]	-
Erich3	ENSRNOG00000009533	2.69406	0	0.903058	9.17897	14.6154	9.48822	1.19904	11.0942	-3.17083	0.00478413	1	2	260997497	261032821	+	1566	protein_coding	glutamate rich 3 [Source:MGI Symbol;Acc:MGI:1919095]	-
AC120310.1	ENSRNOG00000055942	32.3287	32.2194	37.0254	46.9148	165.641	65.4687	33.8578	92.6748	-1.44729	0.00478442	0.153266	17	14686554	14687408	-	855	protein_coding	-	-
AABR07065705.3	ENSRNOG00000056828	0.89802	4.02743	0	9.17897	24.359	9.48822	1.64182	14.3421	-3.1579	0.00489789	1	6	139710313	139710905	-	330	protein_coding	-	-
Bag5l1	ENSRNOG00000011527	0.89802	1.00686	0	2.03977	51.1539	0.948822	0.634959	18.0475	-4.83634	0.00495742	0.157456	6	136276057	136279399	-	1701	protein_coding	BCL2-associated athanogene 5-like 1 [Source:RGD Symbol;Acc:9457021]	-
Thrsp	ENSRNOG00000012404	1.79604	11.0754	4.51529	27.5369	62.1154	8.5394	5.79558	32.7306	-2.50372	0.00499735	0.157718	1	162381253	162385575	-	1232	protein_coding	thyroid hormone responsive [Source:RGD Symbol;Acc:3859]	-
AABR07049516.1	ENSRNOG00000008516	763.317	769.238	1062.9	848.545	2880.45	1959.32	865.151	1896.1	-1.13175	0.00505508	0.158868	5	125345343	125345726	-	384	protein_coding	-	-
-	novel.194	18.8584	22.1508	17.1581	27.5369	69.4231	52.1852	19.3891	49.7151	-1.35583	0.00506927	0.158979	12	6355438	6366491	+	606	-	- && - && -	-
LOC100359515	ENSRNOG00000062228	30.5327	53.3634	30.704	64.2528	88.9103	82.5475	38.2	78.5702	-1.04398	0.00520369	0.162465	10	64762907	64790306	-	3005	unprocessed_pseudogene	rCG35337-like [Source:RGD Symbol;Acc:2323679]	-
Hbe1	ENSRNOG00000029286	33.2268	43.2948	18.0612	62.213	91.3462	62.6222	31.5276	72.0605	-1.19346	0.00521582	0.162465	1	169003788	169005190	-	566	protein_coding	hemoglobin subunit epsilon 1 [Source:RGD Symbol;Acc:1305115]	-
LOC100911727	ENSRNOG00000047206	154.459	378.578	400.055	521.162	705.192	662.278	311.031	629.544	-1.01749	0.00526261	0.162662	1	75233703	75264293	+	2499	protein_coding	DNA ligase 1-like [Source:RGD Symbol;Acc:6491367]	-
-	novel.215	12.5723	7.048	11.7397	14.2784	47.5	44.5946	10.4533	35.4577	-1.75458	0.00528729	0.163076	12	11798747	11801879	-	2285	-	- && - && -	-
-	novel.878	29.6347	28.192	60.5049	75.4716	103.526	81.5987	39.4438	86.8653	-1.13421	0.00536859	0.164563	8	103324721	103326465	+	1309	-	- && - && -	-
Tmem256	ENSRNOG00000037540	475.053	491.346	577.054	549.719	1858.59	952.617	514.484	1120.31	-1.12215	0.00539832	0.164945	10	56445647	56447138	+	951	protein_coding	transmembrane protein 256 [Source:RGD Symbol;Acc:1563438]	-
Ccl24	ENSRNOG00000031162	17.9604	27.1851	12.6428	90.7698	75.5128	20.8741	19.2628	62.3856	-1.69644	0.00540313	0.164945	12	24148567	24152625	+	1522	protein_coding	C-C motif chemokine ligand 24 [Source:RGD Symbol;Acc:1310245]	-
Treml1	ENSRNOG00000040109	168.828	148.008	166.163	282.508	541.987	190.713	160.999	338.403	-1.06943	0.00553339	0.167363	9	14597172	14599594	-	871	protein_coding	triggering receptor expressed on myeloid cells-like 1 [Source:RGD Symbol;Acc:1565175]	-
Rgs6	ENSRNOG00000008082	19.7564	29.1988	33.4131	54.054	59.6795	55.0317	27.4561	56.255	-1.03491	0.0058309	0.173947	6	106496992	106602139	+	5737	protein_coding	regulator of G-protein signaling 6 [Source:RGD Symbol;Acc:3569]	-
-	novel.393	78.1278	109.747	113.785	113.207	319.103	217.28	100.553	216.53	-1.10522	0.00594541	0.175543	17	80388455	80389149	+	626	-	- && - && -	-
Kcnj8	ENSRNOG00000013463	2.69406	10.0686	3.61223	25.4971	34.1026	11.3859	5.45829	23.6619	-2.12526	0.0059502	0.175543	4	176782498	176789304	-	2527	protein_coding	potassium voltage-gated channel subfamily J member 8 [Source:RGD Symbol;Acc:2960]	-
AABR07002938.1	ENSRNOG00000037415	20.6545	29.1988	20.7703	34.6761	63.3333	62.6222	23.5412	53.5439	-1.18744	0.00603273	0.177626	1	89869772	89871299	-	1524	pseudogene	-	-
Hspe1	ENSRNOG00000051624	411.293	448.051	492.166	516.062	1550.45	747.672	450.504	938.061	-1.05745	0.0061645	0.179691	9	61692154	61694599	+	267	protein_coding	heat shock protein family E member 1 [Source:RGD Symbol;Acc:2844]	-
Rmnd5b	ENSRNOG00000047396	78.1278	17.1166	12.6428	53.0341	311.795	100.575	35.9624	155.135	-2.10544	0.00617975	0.179691	10	34979923	34990943	-	1854	protein_coding	required for meiotic nuclear division 5 homolog B [Source:RGD Symbol;Acc:1559511]	-
Gpr4	ENSRNOG00000016362	22.4505	24.1646	43.3468	212.136	54.8077	39.8505	29.9873	102.265	-1.7697	0.00628903	0.180542	1	80135391	80136880	+	1490	protein_coding	G protein-coupled receptor 4 [Source:RGD Symbol;Acc:1311604]	-
Timp1	ENSRNOG00000010208	44.901	43.2948	36.1223	55.0738	107.18	88.2404	41.4394	83.4979	-1.00804	0.00635501	0.180542	X	1364786	1369384	-	740	protein_coding	TIMP metallopeptidase inhibitor 1 [Source:RGD Symbol;Acc:621675]	-
AC126148.1	ENSRNOG00000057502	179.604	190.296	216.734	201.937	627.244	402.301	195.545	410.494	-1.06868	0.00635652	0.180542	1	222525624	222525890	-	255	pseudogene	-	-
AABR07060145.1	ENSRNOG00000032847	3.59208	1.00686	0	5.09943	21.9231	14.2323	1.53298	13.7516	-3.14889	0.00649066	1	4	59014204	59014416	-	213	protein_coding	-	-
-	novel.560	51.1872	105.72	226.667	171.341	520.064	389.017	127.858	360.141	-1.49325	0.00653722	0.183306	3	19296409	19297068	+	536	-	- && P01597.2 RecName: Full=Immunoglobulin kappa variable 1-39; AltName: Full=Ig kappa chain V-I region DEE; AltName: Full=Ig kappa chain V-I region Hau; AltName: Full=Ig kappa chain V-I region Mev; AltName: Full=Ig kappa chain V-I region OU; AltName: Full=Ig kappa chain V-I region Walker; Flags: Precursor >P04432.2 RecName: Full=Immunoglobulin kappa variable 1D-39; AltName: Full=Ig kappa chain V…	-
AC142181.1	ENSRNOG00000033815	70.0456	65.4457	65.9232	129.526	259.423	77.8034	67.1382	155.584	-1.20863	0.0066992	0.185333	4	70572942	70821260	+	846	protein_coding	-	-
Kitlg	ENSRNOG00000005386	19.7564	38.2605	35.2192	101.989	91.3462	38.9017	31.0787	77.4122	-1.31613	0.006729	0.185333	7	42269784	42351054	+	5372	protein_coding	KIT ligand [Source:RGD Symbol;Acc:3086]	-
Rpl21	ENSRNOG00000029410	850.425	924.294	1178.49	877.102	3292.12	2349.28	984.403	2172.83	-1.14207	0.00674856	0.18553	13	30799969	30800451	-	483	protein_coding	ribosomal protein L21 [Source:RGD Symbol;Acc:68390]	-
Clec1b	ENSRNOG00000057335	151.765	202.378	257.371	405.915	583.398	235.308	203.838	408.207	-1.00051	0.00700373	0.191307	4	163162211	163170466	+	958	protein_coding	C-type lectin domain family 1, member B [Source:RGD Symbol;Acc:1563517]	-
AC127784.2	ENSRNOG00000061943	59.2693	44.3017	144.489	72.4119	998.718	622.427	82.6867	564.519	-2.77078	0.00700998	0.191307	7	121342679	121343013	+	335	processed_pseudogene	-	-
Prodh2	ENSRNOG00000057578	0	3.02057	6.3214	15.2983	28.0128	12.3347	3.11399	18.5486	-2.56883	0.00704289	0.191854	1	88955135	88968501	+	1428	protein_coding	proline dehydrogenase 2 [Source:RGD Symbol;Acc:1306761]	-
Pin4	ENSRNOG00000050051	230.791	250.707	264.596	245.793	941.475	486.746	248.698	558.004	-1.16496	0.00708065	0.192532	X	72004482	72011664	+	465	protein_coding	peptidylprolyl cis/trans isomerase, NIMA-interacting 4 [Source:RGD Symbol;Acc:1590326]	-
Cox17	ENSRNOG00000038951	551.384	641.368	700.773	607.852	2411.54	1225.88	631.175	1415.09	-1.16442	0.00717038	0.193679	11	64962666	64968437	-	422	protein_coding	cytochrome c oxidase copper chaperone COX17 [Source:RGD Symbol;Acc:620548]	-
AABR07038948.2	ENSRNOG00000055020	471.461	435.969	127.331	476.287	897.628	1198.36	344.92	857.426	-1.31402	0.00740854	0.196788	X	64721424	64722492	+	1069	processed_pseudogene	-	-
AABR07058410.2	ENSRNOG00000053874	18.8584	22.1508	14.4489	40.7954	57.2436	31.3111	18.4861	43.1167	-1.2182	0.00761668	0.200179	7	114895729	114910264	-	232	lincRNA	-	-
-	novel.125	17.9604	7.048	26.1887	17.3381	104.744	67.3664	17.0657	63.1493	-1.88035	0.0077369	0.202981	10	39127265	39193961	-	538	-	- && - && -	-
-	novel.772	524.444	522.559	633.946	509.943	2327.5	1101.58	560.316	1313.01	-1.22813	0.00784748	0.204445	6	136525837	136531482	-	512	-	- && D3Z9R8.1 RecName: Full=6.8 kDa mitochondrial proteolipid && PF08039:Mitochondrial proteolipid	-
Cavin2	ENSRNOG00000025895	284.672	311.119	375.672	651.707	1006.03	325.446	323.821	661.06	-1.02859	0.00787421	0.204784	9	55243255	55256340	-	3189	protein_coding	caveolae associated protein 2 [Source:RGD Symbol;Acc:1359345]	-
Ndufaf8	ENSRNOG00000042653	174.216	166.131	226.667	169.301	835.513	400.403	189.005	468.406	-1.30818	0.00799092	0.206381	10	109278712	109280863	+	453	protein_coding	NADH:ubiquinone oxidoreductase complex assembly factor 8 [Source:RGD Symbol;Acc:1590963]	-
AABR07034739.1	ENSRNOG00000050000	4447	5004.08	5775.96	4338.59	20534.6	10423.8	5075.68	11765.7	-1.21287	0.00840505	0.212595	11	86092468	86092779	+	312	protein_coding	Ig lambda-2 chain C region [Source:UniProtKB/Swiss-Prot;Acc:P20767]	-
LOC108348155	ENSRNOG00000050981	129.315	118.809	79.4691	508.923	115.705	201.15	109.198	275.259	-1.33495	0.00856287	0.215196	12	21356475	21362205	-	1233	protein_coding	paired immunoglobulin-like type 2 receptor beta-2 [Source:RGD Symbol;Acc:11434352]	-
-	novel.861	21.5525	17.1166	17.1581	40.7954	41.4103	36.0552	18.609	39.4203	-1.07942	0.00866068	0.216781	7	140726200	140728553	-	990	-	- && - && -	-
Kctd14	ENSRNOG00000012494	12.5723	8.05485	15.352	28.5568	56.0257	20.8741	11.993	35.1522	-1.53749	0.00877427	0.218371	1	162419262	162424825	+	1893	protein_coding	potassium channel tetramerization domain containing 14 [Source:RGD Symbol;Acc:1306430]	-
Tctex1d2	ENSRNOG00000001758	44.901	36.2468	37.9284	55.0738	130.321	70.2128	39.6921	85.2024	-1.09569	0.0088886	0.219684	11	71593302	71601662	-	883	protein_coding	Tctex1 domain containing 2 [Source:RGD Symbol;Acc:1563597]	-
Uqcrb	ENSRNOG00000024967	240.669	285.947	358.514	238.653	1373.85	645.199	295.044	752.566	-1.35029	0.00892307	0.220171	7	71264514	71269869	-	1029	protein_coding	ubiquinol-cytochrome c reductase binding protein [Source:RGD Symbol;Acc:1311971]	-
-	novel.1016	4.4901	2.01371	6.3214	38.7557	15.8333	7.59058	4.27507	20.7265	-2.2678	0.00896188	0.220764	X	59932417	59936828	-	515	-	- && - && -	-
-	novel.486	17.9604	32.2194	22.5764	65.2727	46.2821	43.6458	24.2521	51.7335	-1.09879	0.00917175	0.224095	2	202816639	202818044	+	1406	-	- && - && -	-
LOC100909548	ENSRNOG00000014992	134.703	169.152	116.494	129.526	358.077	415.584	140.116	301.062	-1.10387	0.00936453	0.226732	X	88312675	88321834	-	2276	protein_coding	cation-dependent mannose-6-phosphate receptor-like [Source:RGD Symbol;Acc:6502964]	-
Cox7c	ENSRNOG00000030237	1329.97	1585.8	1801.6	1502.29	5890	2865.44	1572.46	3419.25	-1.1205	0.00943781	0.227883	2	14699882	14701903	-	474	protein_coding	cytochrome c oxidase subunit 7C [Source:RGD Symbol;Acc:2300145]	-
AABR07014855.1	ENSRNOG00000054855	3.59208	6.04114	0.903058	2.03977	52.3718	21.8229	3.51209	25.4115	-2.85994	0.00946245	0.227883	14	33960443	33961685	-	646	lincRNA	-	-
AC095947.1	ENSRNOG00000030291	33.2268	26.1783	46.959	47.9346	179.039	61.6734	35.4547	96.2155	-1.43412	0.00961496	0.230651	10	70100661	70101169	+	315	processed_pseudogene	-	-
Pck1	ENSRNOG00000028616	0.89802	2.01371	0	11.2187	7.30769	7.59058	0.970578	8.70567	-3.20333	0.00964475	1	3	171213936	171219871	+	2621	protein_coding	phosphoenolpyruvate carboxykinase 1 [Source:RGD Symbol;Acc:3267]	-
AC126572.7	ENSRNOG00000059466	3.59208	7.048	9.03058	6.11932	49.9359	31.3111	6.55688	29.1221	-2.14732	0.00966488	0.230844	12	13210874	13212407	+	491	lincRNA	-	-
Rbpjl	ENSRNOG00000026295	8.9802	10.0686	6.3214	39.7756	26.7949	13.2835	8.45672	26.618	-1.65491	0.00970319	0.230966	3	160852164	160864534	+	2592	protein_coding	recombination signal binding protein for immunoglobulin kappa J region-like [Source:RGD Symbol;Acc:1304786]	CSL
AABR07065693.3	ENSRNOG00000056285	9.87822	48.3291	25.2856	56.0937	66.9872	108.166	27.831	77.0822	-1.47684	0.00971908	0.230966	6	139405966	139406844	+	498	protein_coding	-	-
Snap25	ENSRNOG00000006037	0.89802	0	0	14.2784	17.0513	0	0.29934	10.4432	-4.95751	0.00974072	1	3	129599353	129788400	+	2115	protein_coding	synaptosomal-associated protein 25 [Source:MGI Symbol;Acc:MGI:98331]	-
AABR07065823.2	ENSRNOG00000030235	70.9436	83.5691	76.7599	79.5511	164.423	241.95	77.0909	161.975	-1.07237	0.00987685	0.232191	6	142932678	142933110	-	351	protein_coding	-	-
AABR07065640.1	ENSRNOG00000047622	0	0	0.903058	2.03977	10.9615	7.59058	0.301019	6.86396	-4.35065	0.0100592	1	6	138506718	138507294	-	399	protein_coding	-	-
AABR07065693.1	ENSRNOG00000045786	0	2.01371	0	5.09943	2.4359	26.567	0.671238	11.3674	-4.15282	0.0100927	1	6	139412169	139412745	+	399	protein_coding	-	-
AABR07060957.1	ENSRNOG00000054012	1.79604	0	1.80612	55.0738	1.21795	1.89764	1.20072	19.3965	-3.99638	0.0101772	0.237755	4	101687327	101688066	+	360	protein_coding	-	-
Rnase3	ENSRNOG00000031445	40.4109	33.2263	43.3468	17.3381	341.026	441.202	38.9946	266.522	-2.77266	0.0104902	0.241291	15	28216744	28217614	-	711	protein_coding	ribonuclease A family member 3 [Source:RGD Symbol;Acc:621580]	-
Mir24-2	ENSRNOG00000035501	2.69406	5.03428	4.51529	8.15909	24.359	17.0788	4.08121	16.5323	-2.01674	0.0105478	0.241895	19	25318863	25318970	+	108	miRNA	microRNA 24-2 [Source:RGD Symbol;Acc:2325349]	-
Timm8a1	ENSRNOG00000011226	97.8842	107.734	126.428	105.048	261.859	323.548	110.682	230.152	-1.05612	0.0105504	0.241895	X	105352402	105355716	-	472	protein_coding	translocase of inner mitochondrial membrane 8A1 [Source:RGD Symbol;Acc:621801]	-
-	novel.546	37.7169	31.2126	33.4131	28.5568	160.769	93.9334	34.1142	94.4198	-1.46508	0.0105651	0.241895	3	7733427	7742264	+	463	-	- && - && -	-
LOC108351482	ENSRNOG00000029443	12.5723	21.144	19.8673	21.4176	92.5641	42.697	17.8612	52.2262	-1.54377	0.0108561	0.246293	7	76980040	76980210	+	171	protein_coding	40S ribosomal protein S29 [Source:RGD Symbol;Acc:11511017]	-
Cdh4	ENSRNOG00000052405	7.18416	5.03428	27.9948	90.7698	20.7051	44.5946	13.4044	52.0232	-1.95402	0.0109845	0.248191	3	175144495	175279761	+	2657	protein_coding	cadherin 4 [Source:NCBI gene;Acc:114588]	-
Fam183a	ENSRNOG00000002873	12.5723	15.1028	28.8978	43.8551	140.064	18.9764	18.8577	67.6319	-1.83611	0.0110498	0.248191	10	44736545	44746549	-	583	protein_coding	family with sequence similarity 183 member A [Source:RGD Symbol;Acc:1561932]	-
LOC103689983	ENSRNOG00000031367	9.87822	6.04114	6.3214	12.2386	98.6539	7.59058	7.41359	39.4944	-2.40421	0.0111178	0.248195	X	158623240	158655198	-	1223	protein_coding	hypoxanthine-guanine phosphoribosyltransferase [Source:RGD Symbol;Acc:9163824]	-
S100a4	ENSRNOG00000011821	1599.37	1735.82	1823.27	1464.56	6099.49	3453.71	1719.49	3672.59	-1.09469	0.0111395	0.248195	2	189997129	189999604	+	653	protein_coding	S100 calcium-binding protein A4 [Source:RGD Symbol;Acc:3245]	-
-	novel.240	2.69406	10.0686	9.93363	65.2727	4.8718	38.9017	7.56542	36.3487	-2.27257	0.0111947	0.248683	13	89671284	89677317	+	1280	-	- && P46935.3 RecName: Full=E3 ubiquitin-protein ligase NEDD4; AltName: Full=HECT-type E3 ubiquitin transferase NEDD4; AltName: Full=Neural precursor cell expressed developmentally down-regulated protein 4; Short=NEDD-4 && -	-
Selenok	ENSRNOG00000014624	523.546	673.587	773.92	667.005	2215.45	1150.92	657.018	1344.46	-1.03263	0.0113048	0.250239	16	6035926	6044239	+	723	protein_coding	selenoprotein K [Source:RGD Symbol;Acc:1303129]	-
AABR07072207.1	ENSRNOG00000011155	226.301	178.214	318.779	209.077	851.346	580.679	241.098	547.034	-1.18108	0.0113526	0.250697	10	105564535	105565162	+	624	pseudogene	-	-
RGD1359334	ENSRNOG00000021656	0	0	0	5.09943	3.65385	4.74411	0	4.49913	-4.71247	0.0113604	1	2	196411964	196415530	-	1205	protein_coding	similar to hypothetical protein FLJ20519 [Source:RGD Symbol;Acc:1359334]	-
Art2b	ENSRNOG00000019687	12.5723	17.1166	20.7703	44.875	69.4231	20.8741	16.8197	45.0574	-1.4146	0.0117054	0.254719	1	166667169	166677026	-	2050	protein_coding	ADP-ribosyltransferase 2b [Source:RGD Symbol;Acc:3521]	-
-	novel.566	190.38	340.318	254.662	253.952	701.539	630.967	261.787	528.819	-1.01449	0.0117987	0.255632	3	20660883	20661536	+	545	-	- && P01594.2 RecName: Full=Immunoglobulin kappa variable 1-33; AltName: Full=Ig kappa chain V-I region AU; AltName: Full=Ig kappa chain V-I region Ka; Flags: Precursor >P01593.2 RecName: Full=Immunoglobulin kappa variable 1D-33; AltName: Full=Ig kappa chain V-I region AG; AltName: Full=Ig kappa chain V-I region Bi; AltName: Full=Ig kappa chain V-I region Lay; AltName: Full=Ig kappa chain V-I reg…	-
Lcn5	ENSRNOG00000058597	0	0	0.903058	14.2784	2.4359	3.79529	0.301019	6.83653	-4.35687	0.0120547	1	3	2877293	2881305	+	718	protein_coding	lipocalin 5 [Source:RGD Symbol;Acc:69320]	-
Igip	ENSRNOG00000049067	19.7564	22.1508	23.4795	32.6364	102.308	36.0552	21.7956	56.9998	-1.37958	0.0120571	0.258603	18	29124428	29124589	+	162	protein_coding	IgA-inducing protein [Source:RGD Symbol;Acc:2323374]	-
Sh2d1a	ENSRNOG00000006263	9.87822	25.1714	17.1581	37.7358	56.0257	32.2599	17.4026	42.0071	-1.27251	0.012632	0.267476	X	128897181	128925407	+	1207	protein_coding	SH2 domain containing 1A [Source:RGD Symbol;Acc:1562408]	-
AABR07048013.1	ENSRNOG00000049451	11.6743	9.06171	10.8367	15.2983	65.7692	21.8229	10.5242	34.2968	-1.69297	0.0130187	0.273184	5	56769347	56771522	-	408	protein_coding	-	-
Gng7	ENSRNOG00000019857	16.1644	14.096	23.4795	46.9148	28.0128	44.5946	17.9133	39.8407	-1.15539	0.0130297	0.273184	7	11582984	11628929	+	2898	protein_coding	G protein subunit gamma 7 [Source:RGD Symbol;Acc:61860]	-
-	novel.511	19.7564	13.0891	22.5764	28.5568	51.1539	44.5946	18.474	41.4351	-1.1575	0.0130899	0.273427	2	220411471	220413055	-	854	-	- && - && -	-
AABR07051741.1	ENSRNOG00000057548	25.1446	18.1234	33.4131	32.6364	58.4616	89.1893	25.5604	60.0957	-1.23227	0.0132003	0.273427	3	20641664	20641978	+	315	protein_coding	-	-
RT1-M6-1	ENSRNOG00000022107	32.3287	46.3154	29.8009	26.517	157.115	116.705	36.1483	100.113	-1.46917	0.0132526	0.273427	20	2057689	2079467	+	2408	protein_coding	RT1 class I, locus M6, gene 1 [Source:RGD Symbol;Acc:1598232]	-
AABR07054490.1	ENSRNOG00000061347	13.4703	20.1371	18.0612	31.6165	57.2436	30.3623	17.2229	39.7408	-1.20106	0.01328	0.273427	3	156581106	156615811	-	1377	lincRNA	-	-
AABR07073045.1	ENSRNOG00000060344	12.5723	118.809	59.6018	108.108	255.769	213.485	63.6611	192.454	-1.59787	0.0134822	0.274458	4	120413653	120414118	-	466	protein_coding	-	-
-	novel.281	13.4703	12.0823	13.5459	16.3182	54.8077	35.1064	13.0328	35.4108	-1.43435	0.0134949	0.274458	14	34887910	34888700	+	791	-	- && - && -	-
-	novel.833	31.4307	50.3428	43.3468	54.054	143.718	74.0081	41.7068	90.5933	-1.11602	0.0136681	0.275783	7	11120079	11144850	-	1727	-	- && - && -	-
Cpne7	ENSRNOG00000015397	44.901	21.144	90.3058	136.665	80.3846	167.941	52.1169	128.33	-1.29915	0.0137998	0.275783	19	55929609	55946250	+	2422	protein_coding	copine 7 [Source:RGD Symbol;Acc:1307466]	-
Cd40lg	ENSRNOG00000000871	10.7762	9.06171	7.22446	30.5966	28.0128	15.1812	9.0208	24.5969	-1.44208	0.0139082	0.275783	X	159703578	159716562	+	2584	protein_coding	CD40 ligand [Source:RGD Symbol;Acc:708418]	-
Rpph1	ENSRNOG00000054493	0.89802	3.02057	1.80612	4.07954	41.4103	2.84647	1.90824	16.1121	-3.07755	0.0141023	0.276666	15	27738972	27739269	-	298	ribozyme	ribonuclease P RNA component H1 [Source:RGD Symbol;Acc:3580]	-
Tomm7	ENSRNOG00000043114	554.079	515.511	654.717	483.426	1947.5	1168.95	574.769	1199.96	-1.06149	0.01415	0.276666	4	7835949	7842789	+	376	protein_coding	translocase of outer mitochondrial membrane 7 [Source:RGD Symbol;Acc:1591393]	-
Ndufa5	ENSRNOG00000005698	489.421	617.203	611.37	529.321	2340.9	934.59	572.665	1268.27	-1.1467	0.0143597	0.276854	4	51590413	51598771	-	546	protein_coding	NADH:ubiquinone oxidoreductase subunit A5 [Source:RGD Symbol;Acc:3155]	-
AABR07039648.1	ENSRNOG00000002789	11.6743	7.048	11.7397	15.2983	41.4103	28.4647	10.154	28.3911	-1.47167	0.0145653	0.279147	X	81816553	81817101	-	450	protein_coding	-	-
Mff	ENSRNOG00000015428	106.864	54.3703	44.2498	70.3721	472.564	98.6775	68.4948	213.871	-1.64021	0.014665	0.279948	9	90880614	90908852	+	2185	protein_coding	mitochondrial fission factor [Source:RGD Symbol;Acc:1310230]	-
Mepe	ENSRNOG00000002154	0	0	0	3.05966	12.1795	0.948822	0	5.39599	-4.95871	0.0146692	1	14	6782012	6793558	-	1746	protein_coding	matrix extracellular phosphoglycoprotein [Source:RGD Symbol;Acc:71036]	-
AC098008.3	ENSRNOG00000051318	0	0	0	3.05966	6.08974	3.79529	0	4.3149	-4.64373	0.0147042	1	1	167654236	167655496	+	1261	processed_pseudogene	-	-
Klrd1	ENSRNOG00000060246	29.6347	50.3428	55.9896	111.168	108.397	55.9805	45.3224	91.8485	-1.01736	0.0149373	0.282647	4	163358009	163369854	+	1744	protein_coding	killer cell lectin like receptor D1 [Source:RGD Symbol;Acc:2978]	-
AABR07021996.1	ENSRNOG00000051880	915.083	1123.65	1078.25	932.176	3681.86	1824.58	1039	2146.21	-1.04638	0.0149445	0.282647	13	101936929	101974632	+	3623	lincRNA	-	-
-	novel.542	36.8188	184.255	174.29	1889.85	362.949	197.355	131.788	816.717	-2.63185	0.0151124	0.284038	20	28390735	28401880	-	8036	-	- && P10272.1 RecName: Full=Pol polyprotein; Contains: RecName: Full=Protease; Contains: RecName: Full=Reverse transcriptase/ribonuclease H; Short=RT; Contains: RecName: Full=Integrase; Short=IN && -	-
AC110488.1	ENSRNOG00000011990	8.9802	5.03428	0.903058	13.2585	26.7949	18.9764	4.97251	19.6766	-1.97956	0.0151592	0.28413	5	57729952	57738210	-	397	lincRNA	-	-
Gpat2	ENSRNOG00000013906	0	0	0	11.2187	1.21795	2.84647	0	5.09439	-4.89444	0.0154006	1	3	119994537	120003090	+	2617	protein_coding	glycerol-3-phosphate acyltransferase 2, mitochondrial [Source:RGD Symbol;Acc:1304904]	-
Trpv5	ENSRNOG00000015394	25.1446	60.4114	55.9896	108.108	58.4616	145.17	47.1818	103.913	-1.14438	0.0154904	0.287304	4	70947717	70974006	-	4830	protein_coding	transient receptor potential cation channel, subfamily V, member 5 [Source:RGD Symbol;Acc:620636]	-
AABR07002792.2	ENSRNOG00000062225	6.28614	4.02743	2.70917	9.17897	28.0128	13.2835	4.34091	16.8251	-1.94179	0.0155299	0.287304	1	85433213	85433367	+	155	processed_pseudogene	-	-
AABR07035539.1	ENSRNOG00000039249	118.539	153.042	130.04	104.028	616.282	263.773	133.874	328.028	-1.29186	0.0157189	0.288624	12	19159468	19159901	-	434	protein_coding	-	-
Adm	ENSRNOG00000027030	2.69406	0	1.80612	11.2187	10.9615	6.64175	1.50006	9.60735	-2.64566	0.0158901	1	1	175445088	175447259	+	1387	protein_coding	adrenomedullin [Source:RGD Symbol;Acc:2047]	-
-	novel.986	3.59208	3.02057	2.70917	13.2585	12.1795	10.437	3.10727	11.9583	-1.94187	0.0159546	1	KL568156.1	894004	894224	-	221	-	- && - && -	-
LOC100360573	ENSRNOG00000020093	1651.46	1920.08	2268.48	1777.66	6737.69	3354.09	1946.67	3956.48	-1.02307	0.0159796	0.290199	19	38619764	38620298	+	399	protein_coding	ribosomal protein S12-like [Source:RGD Symbol;Acc:2321884]	-
LOC108348050	ENSRNOG00000050713	10.7762	12.0823	9.03058	17.3381	153.462	3.79529	10.6297	58.1983	-2.44915	0.0161738	0.291643	11	15081774	15089850	+	747	protein_coding	ubiquitin carboxyl-terminal hydrolase 25-like [Source:RGD Symbol;Acc:11392568]	-
Cdkn1a	ENSRNOG00000000521	54.7792	30.2057	41.5406	53.0341	126.667	82.5475	42.1752	87.4161	-1.04516	0.0162715	0.292537	20	6351458	6358864	+	1950	protein_coding	cyclin-dependent kinase inhibitor 1A [Source:RGD Symbol;Acc:69328]	-
AABR07051533.2	ENSRNOG00000043155	164.338	175.193	117.397	169.301	526.154	237.205	152.309	310.887	-1.02793	0.0165291	0.296213	3	16536907	16537433	-	351	protein_coding	-	-
-	novel.299	0	4.02743	1.80612	8.15909	13.3974	11.3859	1.94451	10.9808	-2.52364	0.0169593	1	14	5744019	5747140	-	515	-	- && Q99P81.2 RecName: Full=ATP-binding cassette sub-family G member 3 && -	-
Tceal5	ENSRNOG00000046280	1.79604	1.00686	3.61223	7.1392	9.74359	15.1812	2.13838	10.688	-2.3117	0.0170023	1	X	106746701	106747303	-	603	protein_coding	transcription elongation factor A like 5 [Source:RGD Symbol;Acc:1594149]	-
-	novel.46	8.08218	12.0823	19.8673	16.3182	54.8077	41.7482	13.3439	37.6247	-1.49056	0.0170249	0.302198	1	234636727	234639616	+	1110	-	- && - && -	-
Gpihbp1	ENSRNOG00000007475	9.87822	13.0891	18.0612	37.7358	31.6667	24.6694	13.6762	31.3573	-1.19497	0.0172168	0.304357	7	116632506	116634293	+	820	protein_coding	glycosylphosphatidylinositol anchored high density lipoprotein binding protein 1 [Source:RGD Symbol;Acc:1564237]	-
-	novel.81	8.08218	11.0754	21.6734	37.7358	86.4744	13.2835	13.6103	45.8312	-1.74363	0.0173891	0.305035	1	227093932	227108555	-	823	-	- && - && -	-
Rpl21	ENSRNOG00000000957	2275.58	2987.34	3754.01	2889.34	12013.8	4586.61	3005.65	6496.6	-1.11192	0.0176244	0.307159	12	9996951	9998779	-	483	protein_coding	ribosomal protein L21 [Source:RGD Symbol;Acc:68390]	-
-	novel.577	15.2663	17.1166	22.5764	18.3579	76.7308	49.3387	18.3198	48.1425	-1.38836	0.0176557	0.307185	3	95007781	95008916	+	785	-	- && - && -	-
Cplx1	ENSRNOG00000000060	0.89802	1.00686	0.903058	10.1989	2.4359	10.437	0.935978	7.6906	-3.05373	0.0180941	1	14	2194933	2226598	+	2140	protein_coding	complexin 1 [Source:RGD Symbol;Acc:70944]	-
-	novel.641	3.59208	25.1714	20.7703	185.619	9.74359	37.9529	16.5113	77.7719	-2.23968	0.0181332	0.309463	4	111941802	111944977	+	1477	-	- && - && -	-
AC120246.2	ENSRNOG00000055053	25.1446	47.3223	54.1835	52.0142	101.09	109.115	42.2168	87.4062	-1.05053	0.0181384	0.309463	19	25839421	25839848	+	423	pseudogene	-	-
Prr35	ENSRNOG00000020212	2.69406	9.06171	0.903058	17.3381	9.74359	27.5158	4.21961	18.1992	-2.13589	0.0183928	0.310597	10	15308828	15311189	-	2084	protein_coding	proline rich 35 [Source:RGD Symbol;Acc:1598335]	-
AABR07028795.2	ENSRNOG00000061547	0	0	1.80612	5.09943	0	35.1064	0.602038	13.4019	-4.45969	0.0187957	1	17	86636188	86640422	-	1775	lincRNA	-	-
LOC100911830	ENSRNOG00000062143	47.5951	54.3703	76.7599	47.9346	274.039	127.142	59.5751	149.705	-1.32657	0.0188788	0.31559	16	69903323	69941579	+	1360	processed_pseudogene	tubulin alpha-1C chain-like [Source:RGD Symbol;Acc:6490604]	-
-	novel.416	39.5129	54.3703	35.2192	108.108	171.731	35.1064	43.0341	104.982	-1.2842	0.0191148	0.316698	17	47696552	47703646	-	3570	-	- && P06335.1 RecName: Full=T-cell receptor gamma chain C region 5/10-13 && -	-
AABR07065802.1	ENSRNOG00000047599	73.6377	57.3908	16.255	154.003	99.8718	91.0869	49.0945	114.987	-1.2288	0.0191625	0.316978	6	141831336	141831632	-	297	protein_coding	-	-
Rpl41	ENSRNOG00000042233	12281.3	14650.8	17519.3	13773.6	52667.8	23333.4	14817.1	29924.9	-1.01406	0.0192169	0.317121	7	2972900	2973977	-	443	protein_coding	ribosomal protein L41 [Source:RGD Symbol;Acc:621210]	-
AABR07065651.8	ENSRNOG00000058562	0	11.0754	0.903058	40.7954	10.9615	21.8229	3.99283	24.5266	-2.644	0.0192556	0.317121	6	138685363	138685656	-	294	protein_coding	-	-
Cyp39a1	ENSRNOG00000010519	26.0426	10.0686	20.7703	38.7557	64.5513	31.3111	18.9605	44.8727	-1.23068	0.0193663	0.317121	9	19804079	19880346	-	3195	protein_coding	cytochrome P450, family 39, subfamily a, polypeptide 1 [Source:RGD Symbol;Acc:1307471]	-
LOC108351584	ENSRNOG00000037087	101.476	134.919	155.326	138.704	433.59	212.536	130.574	261.61	-1.00066	0.0194352	0.317121	7	127081426	127081704	-	279	protein_coding	uncharacterized LOC108351584 [Source:RGD Symbol;Acc:11406985]	-
Ppp1r27	ENSRNOG00000036690	13.4703	21.144	16.255	28.5568	40.1923	37.0041	16.9564	35.2511	-1.05814	0.0194756	0.317393	10	109727850	109729019	-	789	protein_coding	protein phosphatase 1, regulatory subunit 27 [Source:RGD Symbol;Acc:1308861]	-
Nos1	ENSRNOG00000001130	1.79604	4.02743	1.80612	27.5369	4.8718	7.59058	2.54319	13.3331	-2.40849	0.0195326	1	12	44213943	44520341	-	6828	protein_coding	nitric oxide synthase 1 [Source:RGD Symbol;Acc:3184]	-
AABR07044569.1	ENSRNOG00000053658	3.59208	4.02743	7.22446	14.2784	9.74359	26.567	4.94799	16.863	-1.77523	0.0199901	0.321219	20	10680622	10684291	-	1703	lincRNA	-	-
RF00438	ENSRNOG00000054517	10.7762	17.1166	27.9948	29.5767	56.0257	43.6458	18.6292	43.0827	-1.20519	0.0200137	0.321253	1	22759963	22760089	+	127	snoRNA	small nucleolar RNA, H/ACA box 33 [Source:MGI Symbol;Acc:MGI:3819501]	-
AABR07006025.1	ENSRNOG00000019293	0	0	0	2.03977	12.1795	0.948822	0	5.05603	-4.86393	0.02031	1	1	214015219	214024153	-	1014	protein_coding	-	-
Cd3d	ENSRNOG00000015994	32.3287	43.2948	53.2804	95.8693	194.872	35.1064	42.968	108.616	-1.33408	0.0205085	0.321411	8	49282460	49287110	+	721	protein_coding	CD3d molecule [Source:RGD Symbol;Acc:2304]	-
Ms4a4a	ENSRNOG00000050024	20.6545	25.1714	27.0917	44.875	73.0769	33.2088	24.3059	50.3869	-1.04445	0.0205088	0.321411	1	227592635	227607042	+	1051	protein_coding	membrane spanning 4-domains A4A [Source:RGD Symbol;Acc:1307006]	-
Ly6g6f	ENSRNOG00000027225	63.7594	53.3634	82.1782	110.148	239.936	73.0593	66.4337	141.048	-1.08145	0.0205447	0.321411	20	5071062	5076586	-	1418	protein_coding	lymphocyte antigen 6 family member G6F [Source:RGD Symbol;Acc:1303333]	-
AABR07031089.1	ENSRNOG00000037220	217.321	225.536	346.774	214.176	915.898	545.573	263.21	558.549	-1.08461	0.0208613	0.324056	10	112564256	112565146	-	891	protein_coding	-	-
Hsd17b13	ENSRNOG00000002212	21.5525	24.1646	45.1529	45.8949	79.1667	60.7246	30.29	61.9287	-1.02652	0.0210003	0.324862	14	7113544	7128218	+	1297	protein_coding	hydroxysteroid (17-beta) dehydrogenase 13 [Source:RGD Symbol;Acc:1359553]	-
AABR07058441.1	ENSRNOG00000048850	6.28614	12.0823	16.255	25.4971	57.2436	17.0788	11.5412	33.2732	-1.51956	0.0211542	0.326229	7	116373323	116504853	-	1598	lincRNA	-	-
Gpm6a	ENSRNOG00000010731	0	0	0	4.07954	8.52564	0.948822	0	4.518	-4.70415	0.0213141	1	16	39367692	39719187	-	3382	protein_coding	glycoprotein m6a [Source:RGD Symbol;Acc:631368]	-
-	novel.49	7.18416	5.03428	11.7397	12.2386	49.9359	17.0788	7.98606	26.4178	-1.71075	0.0219457	0.332595	1	251757335	251761391	+	601	-	- && - && -	-
LOC100910650	ENSRNOG00000055586	35.0228	52.3565	55.9896	95.8693	169.295	47.4411	47.7896	104.202	-1.12081	0.0225582	0.336619	11	71211768	71216983	+	420	protein_coding	uncharacterized LOC100910650 [Source:RGD Symbol;Acc:6497346]	-
-	novel.171	58.3713	51.3497	6.3214	100.969	250.897	41.7482	38.6808	131.205	-1.76103	0.0225991	0.336619	11	85590147	85590719	+	465	-	- && P01717.2 RecName: Full=Immunoglobulin lambda variable 3-25; AltName: Full=Ig lambda chain V-IV region Hil; Flags: Precursor && -	-
AABR07059381.1	ENSRNOG00000062207	0	0	0	1.01989	9.74359	2.84647	0	4.53665	-4.70952	0.022881	1	4	16986328	16986502	+	175	processed_pseudogene	-	-
Kazald1	ENSRNOG00000016058	4.4901	11.0754	5.41835	16.3182	25.5769	17.0788	6.99462	19.658	-1.49677	0.0231825	0.339949	1	264827739	264831151	+	1622	protein_coding	Kazal-type serine peptidase inhibitor domain 1 [Source:RGD Symbol;Acc:1310698]	-
AABR07015040.1	ENSRNOG00000056778	2.69406	0	0.903058	4.07954	23.141	3.79529	1.19904	10.3386	-3.06876	0.0234324	1	14	46286197	46287505	+	1203	lincRNA	-	-
Spic	ENSRNOG00000005720	100.578	189.289	115.591	291.687	403.141	124.296	135.153	273.041	-1.01393	0.023712	0.345066	7	29225727	29233392	-	1128	protein_coding	Spi-C transcription factor [Source:RGD Symbol;Acc:1306272]	ETS
RF00405	ENSRNOG00000059045	8.9802	25.1714	8.12752	10.1989	34.1026	111.961	14.093	52.0875	-1.89418	0.0239848	0.346726	8	104069768	104069894	-	127	snoRNA	-	-
Irf6	ENSRNOG00000005082	8.08218	9.06171	5.41835	25.4971	25.5769	11.3859	7.52075	20.82	-1.46617	0.0241693	0.348458	13	111870121	111889328	+	4044	protein_coding	interferon regulatory factor 6 [Source:RGD Symbol;Acc:1309645]	IRF
Ccr7	ENSRNOG00000010665	35.0228	43.2948	30.704	151.963	60.8974	38.9017	36.3405	83.9207	-1.20913	0.0242169	0.348458	10	87057136	87067456	-	1426	protein_coding	C-C motif chemokine receptor 7 [Source:RGD Symbol;Acc:735151]	-
Il20rb	ENSRNOG00000023214	61.9634	41.2811	83.0813	48.9545	158.333	222.973	62.1086	143.42	-1.20643	0.0244527	0.349981	8	108747204	108777717	-	1107	protein_coding	interleukin 20 receptor subunit beta [Source:RGD Symbol;Acc:1566151]	-
Lrrc14b	ENSRNOG00000028357	27.8386	29.1988	18.0612	21.4176	80.3846	78.7522	25.0329	60.1848	-1.26531	0.0245887	0.350041	1	31531143	31535314	+	2575	protein_coding	leucine rich repeat containing 14B [Source:RGD Symbol;Acc:1564978]	-
Pcp4	ENSRNOG00000001628	26.9406	14.096	32.5101	24.4773	142.5	43.6458	24.5156	70.2077	-1.51032	0.0247119	0.350041	11	36851038	36912229	+	652	protein_coding	Purkinje cell protein 4 [Source:RGD Symbol;Acc:3271]	-
AABR07054262.1	ENSRNOG00000056526	17.0624	3.02057	10.8367	29.5767	30.4487	24.6694	10.3065	28.2316	-1.44138	0.0247731	0.350041	3	145647631	145649327	+	1692	pseudogene	-	-
Taf15	ENSRNOG00000058393	198.462	203.385	248.341	146.864	859.872	442.151	216.729	482.962	-1.15511	0.0252179	0.352814	10	70689863	70721892	+	2124	protein_coding	TATA-box binding protein associated factor 15 [Source:RGD Symbol;Acc:1309595]	-
Sh3bgr	ENSRNOG00000028238	0.89802	4.02743	3.61223	12.2386	25.5769	3.79529	2.84589	13.8703	-2.28176	0.0255942	0.354492	11	36555416	36579535	+	1146	protein_coding	SH3 domain binding glutamate-rich protein [Source:RGD Symbol;Acc:1563599]	-
Tnnc2	ENSRNOG00000015155	5.38812	6.04114	7.22446	8.15909	26.7949	21.8229	6.21791	18.9256	-1.59993	0.0256735	0.355194	3	161243587	161246351	-	752	protein_coding	troponin C2, fast skeletal type [Source:RGD Symbol;Acc:1311973]	-
AABR07017846.1	ENSRNOG00000054812	10.7762	6.04114	5.41835	15.2983	32.8846	15.1812	7.41191	21.1214	-1.49674	0.0260931	0.358342	15	31812668	31816488	+	3599	lincRNA	-	-
RGD1562420	ENSRNOG00000005826	305.327	320.18	467.784	275.369	3728.14	863.428	364.43	1622.31	-2.15419	0.0263233	0.359224	6	146394456	146395025	+	570	protein_coding	similar to hypothetical protein [Source:RGD Symbol;Acc:1562420]	-
Ccdc152	ENSRNOG00000039473	52.9832	102.699	80.3721	60.1733	415.321	132.835	78.6849	202.776	-1.36442	0.0263346	0.359224	2	53116101	53140637	-	1038	protein_coding	coiled-coil domain containing 152 [Source:RGD Symbol;Acc:1561503]	-
Zfp804a	ENSRNOG00000038004	0	0	7.22446	35.696	8.52564	10.437	2.40815	18.2196	-2.90762	0.0266081	0.361096	3	69549673	69573420	+	3628	protein_coding	zinc finger protein 804A [Source:RGD Symbol;Acc:1305239]	-
AABR07058795.1	ENSRNOG00000045691	19.7564	28.192	23.4795	28.5568	73.0769	47.4411	23.8093	49.6916	-1.05784	0.0269931	0.364004	7	137798198	137798287	+	90	miRNA	-	-
AABR07051551.1	ENSRNOG00000048167	13.4703	37.2537	58.6987	62.213	90.1282	90.1381	36.4742	80.8265	-1.14785	0.0271437	0.364735	3	16610086	16884018	+	414	protein_coding	-	-
Gpr15	ENSRNOG00000039680	1.79604	11.0754	2.70917	10.1989	35.3205	15.1812	5.19355	20.2335	-1.97188	0.027158	0.364735	11	44001579	44003664	+	1939	protein_coding	G protein-coupled receptor 15 [Source:RGD Symbol;Acc:1306639]	-
Entpd7	ENSRNOG00000045548	1.79604	3.02057	1.80612	25.4971	1.21795	11.3859	2.20758	12.7003	-2.54	0.0272169	1	1	262987957	263000254	+	1026	protein_coding	ectonucleoside triphosphate diphosphohydrolase 7 [Source:RGD Symbol;Acc:1310638]	-
Sag	ENSRNOG00000018185	36.8188	35.24	55.0865	37.7358	132.756	102.473	42.3818	90.9883	-1.09873	0.0273274	0.366197	9	94928489	94972027	+	1489	protein_coding	S-antigen visual arrestin [Source:RGD Symbol;Acc:3619]	-
-	novel.672	2.69406	3.02057	0.903058	9.17897	13.3974	6.64175	2.2059	9.73939	-2.14284	0.0273437	1	4	155250922	155256470	-	280	-	- && - && -	-
AABR07051535.1	ENSRNOG00000049499	4.4901	5.03428	5.41835	15.2983	29.2308	6.64175	4.98091	17.0569	-1.76301	0.0274146	0.367036	3	16590244	16590851	+	405	protein_coding	-	-
AABR07040906.1	ENSRNOG00000053818	0.89802	2.01371	0.903058	7.1392	12.1795	3.79529	1.2716	7.70466	-2.60351	0.0278943	1	X	113550392	113582564	+	1186	lincRNA	-	-
AC097037.2	ENSRNOG00000033186	2.69406	3.02057	0	11.2187	9.74359	7.59058	1.90488	9.51764	-2.3339	0.0285344	1	15	32916900	32917256	-	357	processed_pseudogene	-	-
Cxcl12	ENSRNOG00000013589	381.659	651.436	734.186	1685.87	1634.49	398.505	589.094	1239.62	-1.07314	0.0286704	0.374447	4	149261044	149273891	+	5423	protein_coding	C-X-C motif chemokine ligand 12 [Source:RGD Symbol;Acc:3651]	-
AABR07051680.1	ENSRNOG00000050324	0.89802	6.04114	2.70917	11.2187	8.52564	18.0276	3.21611	12.5907	-1.99628	0.0290441	1	3	19205460	19205735	+	276	protein_coding	-	-
Txk	ENSRNOG00000025925	23.3485	51.3497	35.2192	85.6704	103.526	39.8505	36.6392	76.3489	-1.05844	0.0291099	0.377102	14	38030189	38085919	+	2501	protein_coding	TXK tyrosine kinase [Source:RGD Symbol;Acc:1306481]	-
Atp13a4	ENSRNOG00000001714	4.4901	1.00686	2.70917	11.2187	24.359	3.79529	2.73538	13.1243	-2.2363	0.0293647	1	11	74834050	74968336	+	4284	protein_coding	ATPase 13A4 [Source:RGD Symbol;Acc:1306927]	-
Skap1	ENSRNOG00000023881	34.1248	51.3497	30.704	73.4318	130.321	40.7993	38.7261	81.5172	-1.07078	0.0295411	0.377102	10	84309430	84619050	+	1522	protein_coding	src kinase associated phosphoprotein 1 [Source:RGD Symbol;Acc:708436]	-
Vom2r44	ENSRNOG00000010268	9.87822	14.096	9.93363	9.17897	57.2436	32.2599	11.3026	32.8942	-1.53764	0.0299627	0.378733	2	154604832	154639158	+	6950	protein_coding	vomeronasal 2 receptor 44 [Source:RGD Symbol;Acc:708515]	-
-	novel.1005	0.89802	3.02057	2.70917	4.07954	12.1795	14.2323	2.20925	10.1638	-2.21083	0.0301733	1	X	106667461	106668118	+	286	-	- && - && -	-
AC120568.1	ENSRNOG00000013605	16.1644	8.05485	21.6734	24.4773	35.3205	43.6458	15.2975	34.4812	-1.16676	0.0303984	0.380384	4	100374096	100380578	-	900	protein_coding	-	-
-	novel.915	7.18416	12.0823	16.255	22.4375	25.5769	32.2599	11.8405	26.7581	-1.17914	0.0305154	0.3812	8	122910793	122913589	-	376	-	- && - && -	-
Cel	ENSRNOG00000010406	7.18416	8.05485	2.70917	13.2585	19.4872	18.0276	5.98273	16.9244	-1.50493	0.0306594	0.382678	3	7134021	7141522	-	2062	protein_coding	carboxyl ester lipase [Source:RGD Symbol;Acc:2331]	-
Tgm1	ENSRNOG00000020136	66.4535	53.3634	39.7345	180.52	80.3846	61.6734	53.1838	107.526	-1.01612	0.0311017	0.384667	15	34378148	34392066	-	3377	protein_coding	transglutaminase 1 [Source:RGD Symbol;Acc:61838]	-
AC120486.9	ENSRNOG00000058238	2.69406	1.00686	7.22446	11.2187	24.359	8.5394	3.64179	14.7057	-1.99023	0.0311021	0.384667	20	2540864	2541440	-	455	processed_pseudogene	-	-
Fbln7	ENSRNOG00000017550	26.9406	14.096	18.9642	63.2329	29.2308	35.1064	20.0003	42.5234	-1.08744	0.031647	0.387905	3	121408146	121440787	+	1323	protein_coding	fibulin 7 [Source:RGD Symbol;Acc:1310131]	-
Klra1	ENSRNOG00000051489	0	2.01371	0.903058	6.11932	13.3974	2.84647	0.972257	7.45441	-2.95746	0.0317935	1	4	165005725	165026414	-	1189	protein_coding	killer cell lectin-like receptor, subfamily A, member 1 [Source:RGD Symbol;Acc:1359586]	-
Tcte1	ENSRNOG00000019961	11.6743	11.0754	18.0612	27.5369	40.1923	21.8229	13.6036	29.8507	-1.12296	0.0318253	0.389097	9	17846364	17866927	-	4905	protein_coding	t-complex-associated testis expressed 1 [Source:RGD Symbol;Acc:1305744]	-
AABR07016856.1	ENSRNOG00000061888	0.89802	1.00686	0	2.03977	9.74359	6.64175	0.634959	6.14171	-3.28436	0.0320032	1	15	2338415	2346171	-	877	lincRNA	-	-
Phykpl	ENSRNOG00000048357	22.4505	23.1577	8.12752	75.4716	49.9359	17.0788	17.9119	47.4954	-1.40733	0.0322362	0.390296	10	34938667	34960840	+	4699	protein_coding	5-phosphohydroxy-L-lysine phospho-lyase [Source:RGD Symbol;Acc:2293818]	-
AABR07060593.1	ENSRNOG00000008611	10.7762	13.0891	11.7397	11.2187	46.2821	34.1576	11.8684	30.5528	-1.3602	0.032385	0.391135	4	83095736	83096438	+	702	pseudogene	-	-
-	novel.243	15.2663	13.0891	15.352	17.3381	46.2821	34.1576	14.5692	32.5926	-1.15409	0.0324845	0.391172	13	95638423	95641355	+	461	-	- && - && -	-
Slc25a52	ENSRNOG00000033251	1.79604	6.04114	2.70917	6.11932	40.1923	4.74411	3.51545	17.0186	-2.27404	0.0332227	0.39642	14	47200961	47203288	-	2187	transcribed_processed_pseudogene	solute carrier family 25, member 52 [Source:RGD Symbol;Acc:1309563]	-
LOC108348062	ENSRNOG00000040153	96.9862	44.3017	45.1529	45.8949	332.5	109.115	62.1469	162.503	-1.38363	0.0333537	0.39642	6	108745895	108756130	+	771	protein_coding	eukaryotic translation initiation factor 3 subunit H [Source:RGD Symbol;Acc:11498408]	-
Neurl1	ENSRNOG00000020339	20.6545	12.0823	22.5764	67.3125	56.0257	15.1812	18.4377	46.1731	-1.31761	0.033912	0.400132	1	266952561	267038883	+	4198	protein_coding	neuralized E3 ubiquitin protein ligase 1 [Source:RGD Symbol;Acc:1307021]	-
RF00100	ENSRNOG00000052575	3.59208	3.02057	0.903058	6.11932	10.9615	13.2835	2.50524	10.1215	-2.01957	0.0343199	1	6	99764734	99764965	+	232	misc_RNA	-	-
Ttc9	ENSRNOG00000007254	0.89802	1.00686	0.903058	6.11932	6.08974	5.69293	0.935978	5.96733	-2.67433	0.0343347	1	6	105364668	105399500	+	2308	protein_coding	tetratricopeptide repeat domain 9 [Source:RGD Symbol;Acc:1565985]	-
Actrt3	ENSRNOG00000027908	10.7762	6.04114	25.2856	39.7756	35.3205	27.5158	14.0343	34.204	-1.27707	0.0344547	0.401201	2	116416507	116418582	+	1231	protein_coding	actin-related protein T3 [Source:RGD Symbol;Acc:1561457]	-
Gfra2	ENSRNOG00000014010	68.2495	60.4114	12.6428	100.969	164.423	70.2128	47.1012	111.868	-1.24695	0.0346958	0.402752	15	52557607	52648972	+	2792	protein_coding	GDNF family receptor alpha 2 [Source:RGD Symbol;Acc:61809]	-
Cd151	ENSRNOG00000046094	6.28614	15.1028	14.4489	19.3778	13.3974	76.8546	11.946	36.5433	-1.62237	0.0349068	0.403945	1	214446659	214450666	+	1642	protein_coding	CD151 molecule (Raph blood group) [Source:RGD Symbol;Acc:621290]	-
AC141489.1	ENSRNOG00000033916	88.006	127.871	103.852	100.969	393.398	155.607	106.576	216.658	-1.02169	0.0350055	0.404313	5	159606647	159606989	+	343	protein_coding	-	-
RGD1306441	ENSRNOG00000031449	23.3485	36.2468	15.352	49.9744	30.4487	79.701	24.9824	53.3747	-1.10527	0.0351003	0.404313	15	80040842	80042337	+	1134	protein_coding	similar to RIKEN cDNA 4921530L21 [Source:RGD Symbol;Acc:1306441]	-
AC109986.1	ENSRNOG00000032130	3.59208	4.02743	5.41835	11.2187	19.4872	9.48822	4.34595	13.398	-1.61168	0.0356875	0.407177	1	183763482	183763664	-	183	protein_coding	6.8 kDa mitochondrial proteolipid [Source:UniProtKB/Swiss-Prot;Acc:D3Z9R8]	-
-	novel.146	16.1644	12.0823	2.70917	11.2187	57.2436	30.3623	10.3186	32.9416	-1.67092	0.0362399	0.408563	10	97181240	97199127	-	449	-	- && - && -	-
AABR07069490.1	ENSRNOG00000039627	5.38812	5.03428	9.03058	7.1392	34.1026	18.9764	6.48433	20.0727	-1.61799	0.0364472	0.408779	8	24083433	24083792	+	360	processed_pseudogene	-	-
Qprt	ENSRNOG00000016980	10.7762	15.1028	13.5459	34.6761	34.1026	17.0788	13.1417	28.6192	-1.11956	0.0367581	0.410078	1	198544262	198559568	-	1203	protein_coding	quinolinate phosphoribosyltransferase [Source:RGD Symbol;Acc:1310309]	-
LOC100364769	ENSRNOG00000029588	0	0	0.903058	3.05966	6.08974	3.79529	0.301019	4.3149	-3.68038	0.0368387	1	1	217699180	217735103	+	1311	protein_coding	LRRG00136-like [Source:RGD Symbol;Acc:2324580]	-
Cym	ENSRNOG00000018236	0.89802	0	1.80612	0	23.141	7.59058	0.901378	10.2439	-3.47668	0.0369495	1	2	209962848	209973205	-	1257	protein_coding	chymosin [Source:RGD Symbol;Acc:708486]	-
Phlda3	ENSRNOG00000009068	10.7762	15.1028	9.93363	23.4574	49.9359	15.1812	11.9376	29.5248	-1.29931	0.0370443	0.41054	13	52588917	52592001	+	1423	protein_coding	pleckstrin homology-like domain, family A, member 3 [Source:RGD Symbol;Acc:1310502]	-
Syt5	ENSRNOG00000018217	13.4703	10.0686	18.9642	36.7159	46.2821	16.13	14.1677	33.0426	-1.21043	0.0372035	0.411083	1	72860218	72867930	+	1820	protein_coding	synaptotagmin 5 [Source:RGD Symbol;Acc:3806]	-
Acbd7	ENSRNOG00000016480	0	0	0.903058	2.03977	10.9615	1.89764	0.301019	4.96632	-3.87332	0.0374776	1	17	78904873	78910671	-	982	protein_coding	acyl-CoA binding domain containing 7 [Source:RGD Symbol;Acc:1564164]	-
Tmem117	ENSRNOG00000006068	21.5525	20.1371	43.3468	58.1335	76.7308	37.0041	28.3455	57.2894	-1.00762	0.037622	0.411892	7	136182224	136403012	+	2229	protein_coding	transmembrane protein 117 [Source:RGD Symbol;Acc:1562562]	-
-	novel.526	3.59208	9.06171	8.12752	69.3522	7.30769	7.59058	6.9271	28.0835	-2.02514	0.0378826	0.412494	20	28390735	28401864	+	3495	-	- && P03355.4 RecName: Full=Gag-Pol polyprotein; Short=Pr180gag-pol; Contains: RecName: Full=Matrix protein p15; Short=MA; Contains: RecName: Full=RNA-binding phosphoprotein p12; AltName: Full=pp12; Contains: RecName: Full=Capsid protein p30; Short=CA; Contains: RecName: Full=Nucleocapsid protein p10; Short=NC-pol; Contains: RecName: Full=Protease p14; Short=PR; Contains: RecName: Full=Reverse tr…	-
AABR07052585.2	ENSRNOG00000023227	3.59208	1.00686	0.903058	28.5568	2.4359	3.79529	1.834	11.596	-2.65553	0.0384159	1	3	63566184	63568464	-	1323	protein_coding	-	-
AABR07027752.1	ENSRNOG00000051891	19.7564	19.1303	33.4131	34.6761	88.9103	34.1576	24.1	52.5813	-1.11629	0.0385096	0.415928	17	43770250	43770561	-	312	protein_coding	histone cluster 1, H2ao [Source:NCBI gene;Acc:364723]	-
-	novel.766	9.87822	7.048	9.03058	22.4375	42.6282	8.5394	8.65227	24.535	-1.48989	0.0385235	0.415928	6	103088209	103092027	-	936	-	- && - && -	-
Hist2h4	ENSRNOG00000032224	10.7762	14.096	21.6734	26.517	60.8974	21.8229	15.5152	36.4125	-1.22078	0.03877	0.416073	2	198411955	198412350	-	396	protein_coding	histone cluster 2, H4 [Source:RGD Symbol;Acc:1307448]	-
-	novel.758	40.4109	30.2057	39.7345	28.5568	199.744	54.0829	36.7837	94.1278	-1.35047	0.0388729	0.416102	6	61037636	61070906	-	495	-	- && - && -	-
AABR07017701.1	ENSRNOG00000060201	0	0	0	2.03977	2.4359	5.69293	0	3.38953	-4.30763	0.0390518	1	15	30218106	30219999	-	1672	lincRNA	-	-
-	novel.935	10.7762	20.1371	18.9642	33.6562	52.3718	21.8229	16.6259	35.9503	-1.1075	0.0391328	0.417254	9	86129642	86132762	+	1111	-	- && - && -	-
-	novel.174	79.9238	38.2605	55.0865	129.526	175.385	50.2876	57.757	118.399	-1.03079	0.0393162	0.418028	11	85947130	86037484	+	791	-	- && P01717.2 RecName: Full=Immunoglobulin lambda variable 3-25; AltName: Full=Ig lambda chain V-IV region Hil; Flags: Precursor && -	-
Fgf1	ENSRNOG00000013867	5.38812	16.1097	18.0612	14.2784	24.359	77.8034	13.1863	38.8136	-1.56421	0.0397779	0.421094	18	32273770	32359824	+	4493	protein_coding	fibroblast growth factor 1 [Source:RGD Symbol;Acc:2605]	-
LOC685963	ENSRNOG00000048701	9.87822	12.0823	8.12752	10.1989	42.6282	25.6182	10.0293	26.1484	-1.37764	0.0398302	0.421094	3	164002482	164002694	+	213	protein_coding	similar to 60S ribosomal protein L38 [Source:RGD Symbol;Acc:1587812]	-
AC131806.3	ENSRNOG00000058218	13.4703	10.0686	17.1581	20.3977	47.5	23.7205	13.5657	30.5394	-1.1576	0.0399563	0.421698	19	22748202	22748642	-	441	processed_pseudogene	-	-
AABR07026424.1	ENSRNOG00000038106	8.08218	9.06171	15.352	30.5966	23.141	18.9764	10.832	24.238	-1.15858	0.0400431	0.42215	16	75873881	75874519	-	639	protein_coding	-	-
AC120237.2	ENSRNOG00000062164	0	0	0	111.168	20.7051	0	0	43.9576	-7.99811	0.0407441	0.426827	1	221508159	221512116	+	683	antisense	-	-
LOC498222	ENSRNOG00000004341	10.7762	12.0823	13.5459	29.5767	25.5769	19.9253	12.1348	25.0263	-1.04215	0.0412045	0.42954	13	47454591	47467432	+	2866	protein_coding	similar to specifically androgen-regulated protein [Source:RGD Symbol;Acc:1565034]	-
RF00412	ENSRNOG00000051544	0.89802	0	0	1.01989	6.08974	6.64175	0.29934	4.58379	-3.77282	0.0416039	1	X	63292703	63292801	+	99	snoRNA	-	-
Rpl21	ENSRNOG00000049848	12.5723	12.0823	16.255	15.2983	42.6282	33.2088	13.6365	30.3784	-1.14859	0.0417361	0.430257	3	91870208	91870690	+	483	protein_coding	ribosomal protein L21 [Source:RGD Symbol;Acc:68390]	-
-	novel.921	35.0228	232.584	149.005	416.113	300.833	206.843	138.87	307.93	-1.14984	0.0420789	0.430997	9	14384109	14388062	+	2846	-	- && - && -	-
-	novel.157	20.6545	39.2674	27.0917	74.4517	85.2564	25.6182	29.0045	61.7754	-1.08912	0.0421724	0.430997	11	30893383	30895569	+	706	-	- && - && -	-
Loxl1	ENSRNOG00000008680	3.59208	0	5.41835	19.3778	10.9615	7.59058	3.00348	12.6433	-2.0544	0.0422634	1	8	63067300	63092009	-	2793	protein_coding	lysyl oxidase-like 1 [Source:RGD Symbol;Acc:1308752]	-
Surf2	ENSRNOG00000047187	14.3683	12.0823	14.4489	106.068	40.1923	2.84647	13.6332	49.7023	-1.86503	0.0425739	0.432423	3	4872497	4876317	+	1158	protein_coding	surfeit 2 [Source:RGD Symbol;Acc:1565817]	-
AABR07015941.1	ENSRNOG00000058474	2.69406	2.01371	2.70917	12.2386	9.74359	5.69293	2.47232	9.22505	-1.89064	0.0426098	1	14	86952005	86952292	-	288	processed_pseudogene	-	-
Hyi	ENSRNOG00000037518	21.5525	23.1577	28.8978	23.4574	97.4359	43.6458	24.536	54.8464	-1.1535	0.0426528	0.432423	5	137189473	137192240	+	1039	protein_coding	hydroxypyruvate isomerase [Source:RGD Symbol;Acc:1561416]	-
RF00402	ENSRNOG00000054457	3.59208	5.03428	3.61223	7.1392	15.8333	14.2323	4.07953	12.4016	-1.60522	0.042924	0.433205	8	13871053	13871181	+	129	snoRNA	-	-
AABR07065693.2	ENSRNOG00000051768	0	0	0	4.07954	3.65385	1.89764	0	3.21034	-4.21918	0.0432533	1	6	139428999	139429783	+	405	protein_coding	-	-
Ewsr1	ENSRNOG00000046950	102.374	78.5348	102.046	82.6108	98.6539	485.797	94.3182	222.354	-1.23848	0.0436831	0.434367	4	24612205	24640686	+	2195	protein_coding	EWS RNA-binding protein 1 [Source:RGD Symbol;Acc:1307258]	-
AC127084.4	ENSRNOG00000051042	7.18416	4.02743	1.80612	13.2585	9.74359	17.0788	4.33923	13.3603	-1.62671	0.0439517	0.43451	13	78907659	78908119	-	461	processed_pseudogene	-	-
AC242953.1	ENSRNOG00000062115	8.08218	2.01371	7.22446	7.1392	20.7051	26.567	5.77345	18.1371	-1.64112	0.0441457	0.434702	Y	984689	985340	+	652	processed_pseudogene	-	-
Wdr64	ENSRNOG00000038083	0	0	0	2.03977	3.65385	3.79529	0	3.16297	-4.20039	0.0443529	1	13	93751759	93874105	+	4037	protein_coding	WD repeat domain 64 [Source:RGD Symbol;Acc:1591103]	-
Ubald1	ENSRNOG00000046295	24.2465	28.192	12.6428	27.5369	8.52564	192.611	21.6938	76.2245	-1.81718	0.0449185	0.436836	10	10889488	10893467	+	531	protein_coding	UBA-like domain containing 1 [Source:RGD Symbol;Acc:1359443]	-
Txlnb	ENSRNOG00000060021	5.38812	15.1028	11.7397	25.4971	23.141	22.7717	10.7436	23.8033	-1.15552	0.0449805	0.437154	1	12915734	12961670	+	4068	protein_coding	taxilin beta [Source:RGD Symbol;Acc:1307979]	-
Mir146a	ENSRNOG00000035466	0	1.00686	0	2.03977	2.4359	8.5394	0.335619	4.33836	-3.70625	0.045192	1	10	28962476	28962570	-	95	miRNA	microRNA 146a [Source:RGD Symbol;Acc:2325382]	-
-	novel.929	5.38812	3.02057	2.70917	12.2386	12.1795	9.48822	3.70595	11.3021	-1.60068	0.0461848	1	9	52988016	52990267	+	664	-	- && - && -	-
AABR07017868.4	ENSRNOG00000056892	5.38812	2.01371	1.80612	1.01989	37.7564	9.48822	3.06932	16.0882	-2.37493	0.0468772	0.446005	15	31950986	31951982	+	805	protein_coding	-	-
LOC691921	ENSRNOG00000026982	140.091	93.6377	175.193	122.386	516.41	190.713	136.307	276.503	-1.01804	0.047097	0.447137	7	27221152	27224274	+	375	protein_coding	hypothetical protein LOC691921 [Source:RGD Symbol;Acc:1593359]	-
Olr1637	ENSRNOG00000025640	8.9802	8.05485	10.8367	11.2187	31.6667	23.7205	9.29058	22.202	-1.24806	0.0471159	0.447137	15	27996815	27997810	-	996	protein_coding	olfactory receptor 1637 [Source:RGD Symbol;Acc:1333368]	-
Cldn7	ENSRNOG00000017325	26.0426	17.1166	11.7397	24.4773	40.1923	46.4923	18.2996	37.054	-1.01681	0.0475307	0.448447	10	56576428	56578626	+	1212	protein_coding	claudin 7 [Source:RGD Symbol;Acc:68432]	-
AABR07061036.1	ENSRNOG00000053228	1.79604	33.2263	23.4795	12.2386	119.359	74.9569	19.5006	68.8515	-1.8214	0.0475543	0.448447	4	103024092	103024841	-	423	protein_coding	-	-
RF00212	ENSRNOG00000057993	0.89802	1.00686	4.51529	2.03977	15.8333	14.2323	2.14005	10.7018	-2.30833	0.0475782	1	5	136021221	136021290	-	70	snoRNA	-	-
Slc28a1	ENSRNOG00000018940	2.69406	0	2.70917	7.1392	3.65385	17.0788	1.80108	9.29061	-2.35569	0.0476091	1	1	142950540	142992615	+	3273	protein_coding	solute carrier family 28 member 1 [Source:RGD Symbol;Acc:621223]	-
RF00015	ENSRNOG00000055625	0.89802	0	0	3.05966	4.8718	3.79529	0.29934	3.90891	-3.54086	0.0479295	1	1	251057787	251057932	-	146	snRNA	-	-
Fam3b	ENSRNOG00000001962	0.89802	3.02057	6.3214	16.3182	9.74359	9.48822	3.41333	11.85	-1.79562	0.0483224	1	11	37922292	37993207	-	1800	protein_coding	family with sequence similarity 3, member B [Source:RGD Symbol;Acc:1311662]	-
-	novel.465	63.7594	201.371	67.7293	223.355	359.295	115.756	110.953	232.802	-1.0695	0.0483575	0.452091	2	52825601	52830428	+	1505	-	- && - && -	-
Fxyd7	ENSRNOG00000021067	4.4901	1.00686	0	11.2187	14.6154	3.79529	1.83232	9.87647	-2.41174	0.0487431	1	1	89474601	89483988	-	714	protein_coding	FXYD domain-containing ion transport regulator 7 [Source:RGD Symbol;Acc:620830]	-
Tspan15	ENSRNOG00000046204	4.4901	7.048	4.51529	17.3381	15.8333	9.48822	5.35113	14.2199	-1.41221	0.0489694	0.453842	20	31813192	31857097	-	879	protein_coding	tetraspanin 15 [Source:RGD Symbol;Acc:1588304]	-
Eva1c	ENSRNOG00000002072	35.0228	16.1097	12.6428	63.2329	41.4103	30.3623	21.2584	45.0018	-1.07873	0.0492097	0.45458	11	31002451	31075809	+	1956	protein_coding	eva-1 homolog C [Source:RGD Symbol;Acc:1307569]	-
Akr1c14	ENSRNOG00000017672	9.87822	6.04114	15.352	28.5568	46.2821	9.48822	10.4238	28.109	-1.41762	0.0493986	0.455131	17	69806065	69827112	-	2332	protein_coding	aldo-keto reductase family 1, member C14 [Source:RGD Symbol;Acc:708361]	-
Rhox5	ENSRNOG00000046548	31.4307	16.1097	27.0917	61.1932	63.3333	25.6182	24.8774	50.0482	-1.00005	0.0494523	0.455131	X	123912361	123916988	+	783	protein_coding	Rhox homeobox family member 5 [Source:RGD Symbol;Acc:3295]	Homeobox
AABR07065676.1	ENSRNOG00000056495	3.59208	18.1234	5.41835	23.4574	30.4487	18.0276	9.04461	23.9779	-1.41657	0.0498246	0.455725	6	139177200	139177631	+	348	protein_coding	-	-
-	novel.893	2.69406	5.03428	4.51529	4.07954	23.141	14.2323	4.08121	13.8176	-1.75503	0.0499339	0.45591	8	38211472	38212678	-	342	-	- && - && -	-

## Sheet: KEGGenrich
KEGGID	Description	GeneRatio	BgRatio	pvalue	padj	geneID	geneName	keggID	Count
rno05143	African trypanosomiasis	21/224	89/10534	1.0809e-16	2.62659e-14	novel.782/ENSRNOG00000055620/ENSRNOG00000000599/ENSRNOG00000058753/ENSRNOG00000057421/ENSRNOG00000061299/ENSRNOG00000029886/ENSRNOG00000047321/ENSRNOG00000058105/ENSRNOG00000047098/ENSRNOG00000060629/ENSRNOG00000054582/ENSRNOG00000058426/ENSRNOG00000047785/ENSRNOG00000059199/ENSRNOG00000051694/ENSRNOG00000045984/ENSRNOG00000052050/ENSRNOG00000047622/ENSRNOG00000045786/ENSRNOG00000056495	-/AABR07065768.3/Lama4/AABR07065699.5/AABR07065699.3/LOC100134871/Hba-a1/Hba-a2/Hbb/Hbb-b1/LOC103694855/LOC103694857/AABR07065656.9/AABR07065645.2/AABR07065705.4/AABR07065651.6/AABR07065750.1/AABR07065651.7/AABR07065640.1/AABR07065693.1/AABR07065676.1	rno:691714/rno:691714/rno:309816/rno:691714/rno:691714/rno:103694857/rno:25632/rno:360504/rno:24440/rno:103694855/rno:103694855/rno:103694857/rno:691714/rno:691714/rno:691714/rno:691714/rno:691714/rno:691714/rno:691714/rno:691714/rno:691714	21
rno05340	Primary immunodeficiency	16/224	88/10534	3.81934e-11	4.6405e-09	novel.782/ENSRNOG00000055620/ENSRNOG00000058753/ENSRNOG00000057421/ENSRNOG00000058426/ENSRNOG00000047785/ENSRNOG00000059199/ENSRNOG00000051694/ENSRNOG00000045984/ENSRNOG00000052050/ENSRNOG00000047622/ENSRNOG00000045786/ENSRNOG00000028382/ENSRNOG00000000871/ENSRNOG00000015994/ENSRNOG00000056495	-/AABR07065768.3/AABR07065699.5/AABR07065699.3/AABR07065656.9/AABR07065645.2/AABR07065705.4/AABR07065651.6/AABR07065750.1/AABR07065651.7/AABR07065640.1/AABR07065693.1/Rfxap/Cd40lg/Cd3d/AABR07065676.1	rno:691714/rno:691714/rno:691714/rno:691714/rno:691714/rno:691714/rno:691714/rno:691714/rno:691714/rno:691714/rno:691714/rno:691714/rno:103691557/rno:84349/rno:25710/rno:691714	16
rno05310	Asthma	17/224	131/10534	2.22021e-09	1.79837e-07	novel.782/ENSRNOG00000055620/ENSRNOG00000058753/ENSRNOG00000057421/ENSRNOG00000008707/ENSRNOG00000058426/ENSRNOG00000047785/ENSRNOG00000053457/ENSRNOG00000059199/ENSRNOG00000051694/ENSRNOG00000045984/ENSRNOG00000052050/ENSRNOG00000047622/ENSRNOG00000045786/ENSRNOG00000031445/ENSRNOG00000000871/ENSRNOG00000056495	-/AABR07065768.3/AABR07065699.5/AABR07065699.3/Epx/AABR07065656.9/AABR07065645.2/LOC100361866/AABR07065705.4/AABR07065651.6/AABR07065750.1/AABR07065651.7/AABR07065640.1/AABR07065693.1/Rnase3/Cd40lg/AABR07065676.1	rno:691714/rno:691714/rno:691714/rno:691714/rno:303414/rno:691714/rno:691714/rno:100361866/rno:691714/rno:691714/rno:691714/rno:691714/rno:691714/rno:691714/rno:100361866/rno:84349/rno:691714	17
rno05320	Autoimmune thyroid disease	20/224	191/10534	3.78533e-09	2.29959e-07	novel.782/ENSRNOG00000055620/ENSRNOG00000058753/ENSRNOG00000057421/ENSRNOG00000058426/ENSRNOG00000047785/ENSRNOG00000059199/ENSRNOG00000061639/ENSRNOG00000051694/ENSRNOG00000045984/ENSRNOG00000054129/ENSRNOG00000000787/novel.533/ENSRNOG00000052050/ENSRNOG00000047622/ENSRNOG00000045786/ENSRNOG00000022107/ENSRNOG00000000871/ENSRNOG00000058238/ENSRNOG00000056495	-/AABR07065768.3/AABR07065699.5/AABR07065699.3/AABR07065656.9/AABR07065645.2/AABR07065705.4/AABR07044404.1/AABR07065651.6/AABR07065750.1/Ctla4/AABR07044364.1/-/AABR07065651.7/AABR07065640.1/AABR07065693.1/RT1-M6-1/Cd40lg/AC120486.9/AABR07065676.1	rno:691714/rno:691714/rno:691714/rno:691714/rno:691714/rno:691714/rno:691714/rno:309600/rno:691714/rno:691714/rno:63835/rno:414784/rno:414784/rno:691714/rno:691714/rno:691714/rno:414785/rno:84349/rno:414791/rno:691714	20
rno04145	Phagosome	24/224	282/10534	6.52884e-09	3.17302e-07	novel.782/ENSRNOG00000055620/ENSRNOG00000058753/ENSRNOG00000057421/ENSRNOG00000058426/ENSRNOG00000047785/ENSRNOG00000005203/ENSRNOG00000059199/ENSRNOG00000061639/ENSRNOG00000051694/ENSRNOG00000045984/ENSRNOG00000000787/novel.533/ENSRNOG00000059373/ENSRNOG00000052050/ENSRNOG00000014992/ENSRNOG00000047622/ENSRNOG00000045786/ENSRNOG00000049451/ENSRNOG00000022107/ENSRNOG00000062143/ENSRNOG00000001130…	-/AABR07065768.3/AABR07065699.5/AABR07065699.3/AABR07065656.9/AABR07065645.2/Sec61g/AABR07065705.4/AABR07044404.1/AABR07065651.6/AABR07065750.1/AABR07044364.1/-/M6pr/AABR07065651.7/LOC100909548/AABR07065640.1/AABR07065693.1/AABR07048013.1/RT1-M6-1/LOC100911830/Nos1/AC120486.9/AABR07065676.1	rno:691714/rno:691714/rno:691714/rno:691714/rno:691714/rno:691714/rno:689134/rno:691714/rno:309600/rno:691714/rno:691714/rno:414784/rno:414784/rno:100909548/rno:691714/rno:100909548/rno:691714/rno:691714/rno:689134/rno:414785/rno:500929/rno:24598/rno:414791/rno:691714	24
rno05330	Allograft rejection	19/224	182/10534	9.94383e-09	4.02725e-07	novel.782/ENSRNOG00000055620/ENSRNOG00000058753/ENSRNOG00000057421/ENSRNOG00000058426/ENSRNOG00000047785/ENSRNOG00000059199/ENSRNOG00000061639/ENSRNOG00000051694/ENSRNOG00000045984/ENSRNOG00000000787/novel.533/ENSRNOG00000052050/ENSRNOG00000047622/ENSRNOG00000045786/ENSRNOG00000022107/ENSRNOG00000000871/ENSRNOG00000058238/ENSRNOG00000056495	-/AABR07065768.3/AABR07065699.5/AABR07065699.3/AABR07065656.9/AABR07065645.2/AABR07065705.4/AABR07044404.1/AABR07065651.6/AABR07065750.1/AABR07044364.1/-/AABR07065651.7/AABR07065640.1/AABR07065693.1/RT1-M6-1/Cd40lg/AC120486.9/AABR07065676.1	rno:691714/rno:691714/rno:691714/rno:691714/rno:691714/rno:691714/rno:691714/rno:309600/rno:691714/rno:691714/rno:414784/rno:414784/rno:691714/rno:691714/rno:691714/rno:414785/rno:84349/rno:414791/rno:691714	19
rno04640	Hematopoietic cell lineage	17/224	153/10534	2.41609e-08	8.38727e-07	novel.782/ENSRNOG00000055620/ENSRNOG00000058753/ENSRNOG00000057421/ENSRNOG00000058426/ENSRNOG00000047785/ENSRNOG00000059199/ENSRNOG00000051694/ENSRNOG00000045984/ENSRNOG00000015821/ENSRNOG00000052050/ENSRNOG00000005386/ENSRNOG00000047622/ENSRNOG00000045786/ENSRNOG00000053873/ENSRNOG00000015994/ENSRNOG00000056495	-/AABR07065768.3/AABR07065699.5/AABR07065699.3/AABR07065656.9/AABR07065645.2/AABR07065705.4/AABR07065651.6/AABR07065750.1/Cd2/AABR07065651.7/Kitlg/AABR07065640.1/AABR07065693.1/LOC100911215/Cd3d/AABR07065676.1	rno:691714/rno:691714/rno:691714/rno:691714/rno:691714/rno:691714/rno:691714/rno:691714/rno:691714/rno:497761/rno:691714/rno:60427/rno:691714/rno:691714/rno:54236/rno:25710/rno:691714	17
rno05416	Viral myocarditis	20/224	215/10534	2.8969e-08	8.73609e-07	novel.782/ENSRNOG00000055620/ENSRNOG00000058753/ENSRNOG00000057421/ENSRNOG00000009371/ENSRNOG00000058426/ENSRNOG00000047785/ENSRNOG00000059199/ENSRNOG00000061639/ENSRNOG00000051694/ENSRNOG00000045984/ENSRNOG00000000787/novel.533/ENSRNOG00000052050/ENSRNOG00000047622/ENSRNOG00000045786/ENSRNOG00000022107/ENSRNOG00000000871/ENSRNOG00000058238/ENSRNOG00000056495	-/AABR07065768.3/AABR07065699.5/AABR07065699.3/Abl1/AABR07065656.9/AABR07065645.2/AABR07065705.4/AABR07044404.1/AABR07065651.6/AABR07065750.1/AABR07044364.1/-/AABR07065651.7/AABR07065640.1/AABR07065693.1/RT1-M6-1/Cd40lg/AC120486.9/AABR07065676.1	rno:691714/rno:691714/rno:691714/rno:691714/rno:100909750/rno:691714/rno:691714/rno:691714/rno:309600/rno:691714/rno:691714/rno:414784/rno:414784/rno:691714/rno:691714/rno:691714/rno:414785/rno:84349/rno:414791/rno:691714	20
rno05140	Leishmaniasis	17/224	156/10534	3.23559e-08	8.73609e-07	novel.782/ENSRNOG00000055620/ENSRNOG00000058753/ENSRNOG00000057421/ENSRNOG00000058426/ENSRNOG00000047785/ENSRNOG00000031233/ENSRNOG00000059199/ENSRNOG00000051694/ENSRNOG00000045984/ENSRNOG00000002525/ENSRNOG00000052050/ENSRNOG00000062228/ENSRNOG00000047622/ENSRNOG00000045786/ENSRNOG00000026293/ENSRNOG00000056495	-/AABR07065768.3/AABR07065699.5/AABR07065699.3/AABR07065656.9/AABR07065645.2/Mapk12/AABR07065705.4/AABR07065651.6/AABR07065750.1/Ptgs2/AABR07065651.7/LOC100359515/AABR07065640.1/AABR07065693.1/Jun/AABR07065676.1	rno:691714/rno:691714/rno:691714/rno:691714/rno:691714/rno:691714/rno:60352/rno:691714/rno:691714/rno:691714/rno:29527/rno:691714/rno:497963/rno:691714/rno:691714/rno:24516/rno:691714	17
rno04664	Fc epsilon RI signaling pathway	15/224	121/10534	3.77959e-08	9.18441e-07	novel.782/ENSRNOG00000055620/ENSRNOG00000058753/ENSRNOG00000057421/ENSRNOG00000058426/ENSRNOG00000047785/ENSRNOG00000031233/ENSRNOG00000059199/ENSRNOG00000051694/ENSRNOG00000045984/ENSRNOG00000026764/ENSRNOG00000052050/ENSRNOG00000047622/ENSRNOG00000045786/ENSRNOG00000056495	-/AABR07065768.3/AABR07065699.5/AABR07065699.3/AABR07065656.9/AABR07065645.2/Mapk12/AABR07065705.4/AABR07065651.6/AABR07065750.1/Pla2g4c/AABR07065651.7/AABR07065640.1/AABR07065693.1/AABR07065676.1	rno:691714/rno:691714/rno:691714/rno:691714/rno:691714/rno:691714/rno:60352/rno:691714/rno:691714/rno:691714/rno:691813/rno:691714/rno:691714/rno:691714/rno:691714	15
rno05169	Epstein-Barr virus infection	26/224	364/10534	5.57695e-08	1.232e-06	novel.782/ENSRNOG00000055620/ENSRNOG00000058753/ENSRNOG00000057421/ENSRNOG00000003298/ENSRNOG00000017414/ENSRNOG00000058426/ENSRNOG00000047785/ENSRNOG00000031233/ENSRNOG00000059199/ENSRNOG00000061639/ENSRNOG00000051694/ENSRNOG00000045984/ENSRNOG00000000787/novel.533/ENSRNOG00000021802/ENSRNOG00000052050/ENSRNOG00000026295/ENSRNOG00000047622/ENSRNOG00000045786/ENSRNOG00000022107/ENSRNOG00000000521…	-/AABR07065768.3/AABR07065699.5/AABR07065699.3/Cd247/Irf7/AABR07065656.9/AABR07065645.2/Mapk12/AABR07065705.4/AABR07044404.1/AABR07065651.6/AABR07065750.1/AABR07044364.1/-/Isg15/AABR07065651.7/Rbpjl/AABR07065640.1/AABR07065693.1/RT1-M6-1/Cdkn1a/Cd3d/Jun/AC120486.9/AABR07065676.1	rno:691714/rno:691714/rno:691714/rno:691714/rno:25300/rno:293624/rno:691714/rno:691714/rno:60352/rno:691714/rno:309600/rno:691714/rno:691714/rno:414784/rno:414784/rno:298693/rno:691714/rno:362268/rno:691714/rno:691714/rno:414785/rno:114851/rno:25710/rno:24516/rno:414791/rno:691714	26
rno05146	Amoebiasis	16/224	155/10534	1.77987e-07	3.60424e-06	novel.782/ENSRNOG00000055620/ENSRNOG00000000599/ENSRNOG00000058753/ENSRNOG00000057421/ENSRNOG00000003897/ENSRNOG00000058426/ENSRNOG00000047785/ENSRNOG00000059199/ENSRNOG00000051694/ENSRNOG00000045984/ENSRNOG00000052050/ENSRNOG00000062228/ENSRNOG00000047622/ENSRNOG00000045786/ENSRNOG00000056495	-/AABR07065768.3/Lama4/AABR07065699.5/AABR07065699.3/Col1a1/AABR07065656.9/AABR07065645.2/AABR07065705.4/AABR07065651.6/AABR07065750.1/AABR07065651.7/LOC100359515/AABR07065640.1/AABR07065693.1/AABR07065676.1	rno:691714/rno:691714/rno:309816/rno:691714/rno:691714/rno:29393/rno:691714/rno:691714/rno:691714/rno:691714/rno:691714/rno:691714/rno:497963/rno:691714/rno:691714/rno:691714	16
rno04650	Natural killer cell mediated cytotoxicity	16/224	157/10534	2.12676e-07	3.97541e-06	novel.782/ENSRNOG00000055620/ENSRNOG00000058753/ENSRNOG00000057421/ENSRNOG00000003298/ENSRNOG00000058426/ENSRNOG00000047785/ENSRNOG00000059199/ENSRNOG00000051694/ENSRNOG00000045984/ENSRNOG00000052050/ENSRNOG00000047622/ENSRNOG00000045786/ENSRNOG00000006263/ENSRNOG00000060246/ENSRNOG00000056495	-/AABR07065768.3/AABR07065699.5/AABR07065699.3/Cd247/AABR07065656.9/AABR07065645.2/AABR07065705.4/AABR07065651.6/AABR07065750.1/AABR07065651.7/AABR07065640.1/AABR07065693.1/Sh2d1a/Klrd1/AABR07065676.1	rno:691714/rno:691714/rno:691714/rno:691714/rno:25300/rno:691714/rno:691714/rno:691714/rno:691714/rno:691714/rno:691714/rno:691714/rno:691714/rno:501502/rno:25110/rno:691714	16
rno04672	Intestinal immune network for IgA production	15/224	147/10534	5.06952e-07	8.77916e-06	novel.782/ENSRNOG00000055620/ENSRNOG00000058753/ENSRNOG00000057421/ENSRNOG00000058426/ENSRNOG00000047785/ENSRNOG00000059199/ENSRNOG00000051694/ENSRNOG00000045984/ENSRNOG00000052050/ENSRNOG00000047622/ENSRNOG00000045786/ENSRNOG00000000871/ENSRNOG00000013589/ENSRNOG00000056495	-/AABR07065768.3/AABR07065699.5/AABR07065699.3/AABR07065656.9/AABR07065645.2/AABR07065705.4/AABR07065651.6/AABR07065750.1/AABR07065651.7/AABR07065640.1/AABR07065693.1/Cd40lg/Cxcl12/AABR07065676.1	rno:691714/rno:691714/rno:691714/rno:691714/rno:691714/rno:691714/rno:691714/rno:691714/rno:691714/rno:691714/rno:691714/rno:691714/rno:84349/rno:24772/rno:691714	15
rno05414	Dilated cardiomyopathy (DCM)	15/224	148/10534	5.53616e-07	8.77916e-06	novel.782/ENSRNOG00000055620/ENSRNOG00000058753/ENSRNOG00000057421/ENSRNOG00000058426/ENSRNOG00000047785/ENSRNOG00000059199/ENSRNOG00000051694/ENSRNOG00000045984/ENSRNOG00000052050/ENSRNOG00000047622/ENSRNOG00000045786/ENSRNOG00000046231/ENSRNOG00000023227/ENSRNOG00000056495	-/AABR07065768.3/AABR07065699.5/AABR07065699.3/AABR07065656.9/AABR07065645.2/AABR07065705.4/AABR07065651.6/AABR07065750.1/AABR07065651.7/AABR07065640.1/AABR07065693.1/Cacna1s/AABR07052585.2/AABR07065676.1	rno:691714/rno:691714/rno:691714/rno:691714/rno:691714/rno:691714/rno:691714/rno:691714/rno:691714/rno:691714/rno:691714/rno:691714/rno:682930/rno:84015/rno:691714	15
rno04662	B cell receptor signaling pathway	14/224	129/10534	5.78052e-07	8.77916e-06	novel.782/ENSRNOG00000055620/ENSRNOG00000058753/ENSRNOG00000057421/ENSRNOG00000058426/ENSRNOG00000047785/ENSRNOG00000059199/ENSRNOG00000051694/ENSRNOG00000045984/ENSRNOG00000052050/ENSRNOG00000047622/ENSRNOG00000045786/ENSRNOG00000026293/ENSRNOG00000056495	-/AABR07065768.3/AABR07065699.5/AABR07065699.3/AABR07065656.9/AABR07065645.2/AABR07065705.4/AABR07065651.6/AABR07065750.1/AABR07065651.7/AABR07065640.1/AABR07065693.1/Jun/AABR07065676.1	rno:691714/rno:691714/rno:691714/rno:691714/rno:691714/rno:691714/rno:691714/rno:691714/rno:691714/rno:691714/rno:691714/rno:691714/rno:24516/rno:691714	14
rno04666	Fc gamma R-mediated phagocytosis	16/224	174/10534	8.66515e-07	1.23861e-05	novel.782/ENSRNOG00000059510/ENSRNOG00000055620/ENSRNOG00000058753/ENSRNOG00000057421/ENSRNOG00000058426/ENSRNOG00000047785/ENSRNOG00000059199/ENSRNOG00000051694/ENSRNOG00000045984/ENSRNOG00000026764/ENSRNOG00000060463/ENSRNOG00000052050/ENSRNOG00000047622/ENSRNOG00000045786/ENSRNOG00000056495	-/AABR07027870.1/AABR07065768.3/AABR07065699.5/AABR07065699.3/AABR07065656.9/AABR07065645.2/AABR07065705.4/AABR07065651.6/AABR07065750.1/Pla2g4c/AABR07062799.2/AABR07065651.7/AABR07065640.1/AABR07065693.1/AABR07065676.1	rno:691714/rno:60668/rno:691714/rno:691714/rno:691714/rno:691714/rno:691714/rno:691714/rno:691714/rno:691714/rno:691813/rno:29340/rno:691714/rno:691714/rno:691714/rno:691714	16
rno05323	Rheumatoid arthritis	16/224	200/10534	5.42277e-06	7.32075e-05	novel.782/ENSRNOG00000055620/ENSRNOG00000058753/ENSRNOG00000057421/ENSRNOG00000058426/ENSRNOG00000047785/ENSRNOG00000059199/ENSRNOG00000051694/ENSRNOG00000045984/ENSRNOG00000054129/ENSRNOG00000052050/ENSRNOG00000047622/ENSRNOG00000045786/ENSRNOG00000026293/ENSRNOG00000013589/ENSRNOG00000056495	-/AABR07065768.3/AABR07065699.5/AABR07065699.3/AABR07065656.9/AABR07065645.2/AABR07065705.4/AABR07065651.6/AABR07065750.1/Ctla4/AABR07065651.7/AABR07065640.1/AABR07065693.1/Jun/Cxcl12/AABR07065676.1	rno:691714/rno:691714/rno:691714/rno:691714/rno:691714/rno:691714/rno:691714/rno:691714/rno:691714/rno:63835/rno:691714/rno:691714/rno:691714/rno:24516/rno:24772/rno:691714	16
rno04064	NF-kappa B signaling pathway	16/224	208/10534	8.95251e-06	0.000114498	novel.782/ENSRNOG00000055620/ENSRNOG00000058753/ENSRNOG00000057421/ENSRNOG00000058426/ENSRNOG00000047785/ENSRNOG00000059199/ENSRNOG00000051694/ENSRNOG00000045984/ENSRNOG00000002525/ENSRNOG00000052050/ENSRNOG00000047622/ENSRNOG00000045786/ENSRNOG00000000871/ENSRNOG00000013589/ENSRNOG00000056495	-/AABR07065768.3/AABR07065699.5/AABR07065699.3/AABR07065656.9/AABR07065645.2/AABR07065705.4/AABR07065651.6/AABR07065750.1/Ptgs2/AABR07065651.7/AABR07065640.1/AABR07065693.1/Cd40lg/Cxcl12/AABR07065676.1	rno:691714/rno:691714/rno:691714/rno:691714/rno:691714/rno:691714/rno:691714/rno:691714/rno:691714/rno:29527/rno:691714/rno:691714/rno:691714/rno:84349/rno:24772/rno:691714	16
rno05152	Tuberculosis	17/224	248/10534	2.1351e-05	0.000259415	novel.782/ENSRNOG00000055620/ENSRNOG00000058753/ENSRNOG00000057421/ENSRNOG00000059883/ENSRNOG00000058426/ENSRNOG00000047785/ENSRNOG00000031233/ENSRNOG00000059199/ENSRNOG00000051694/ENSRNOG00000045984/ENSRNOG00000052050/ENSRNOG00000062228/ENSRNOG00000047622/ENSRNOG00000045786/ENSRNOG00000028382/ENSRNOG00000056495	-/AABR07065768.3/AABR07065699.5/AABR07065699.3/LOC100912578/AABR07065656.9/AABR07065645.2/Mapk12/AABR07065705.4/AABR07065651.6/AABR07065750.1/AABR07065651.7/LOC100359515/AABR07065640.1/AABR07065693.1/Rfxap/AABR07065676.1	rno:691714/rno:691714/rno:691714/rno:691714/rno:291671/rno:691714/rno:691714/rno:60352/rno:691714/rno:691714/rno:691714/rno:691714/rno:497963/rno:691714/rno:691714/rno:103691557/rno:691714	17
rno04072	Phospholipase D signaling pathway	15/224	206/10534	3.27892e-05	0.000379418	novel.782/ENSRNOG00000055620/ENSRNOG00000058753/ENSRNOG00000057421/ENSRNOG00000058426/ENSRNOG00000047785/ENSRNOG00000059199/ENSRNOG00000051694/ENSRNOG00000045984/ENSRNOG00000026764/ENSRNOG00000052050/ENSRNOG00000005386/ENSRNOG00000047622/ENSRNOG00000045786/ENSRNOG00000056495	-/AABR07065768.3/AABR07065699.5/AABR07065699.3/AABR07065656.9/AABR07065645.2/AABR07065705.4/AABR07065651.6/AABR07065750.1/Pla2g4c/AABR07065651.7/Kitlg/AABR07065640.1/AABR07065693.1/AABR07065676.1	rno:691714/rno:691714/rno:691714/rno:691714/rno:691714/rno:691714/rno:691714/rno:691714/rno:691714/rno:691813/rno:691714/rno:60427/rno:691714/rno:691714/rno:691714	15
rno05202	Transcriptional misregulation in cancer	18/224	318/10534	0.000149282	0.00162214	novel.782/ENSRNOG00000055620/ENSRNOG00000058753/ENSRNOG00000057421/ENSRNOG00000058426/ENSRNOG00000047785/ENSRNOG00000059199/ENSRNOG00000051694/ENSRNOG00000045984/ENSRNOG00000013397/ENSRNOG00000052050/ENSRNOG00000047622/ENSRNOG00000045786/ENSRNOG00000000521/ENSRNOG00000058393/ENSRNOG00000032224/ENSRNOG00000046950/ENSRNOG00000056495	-/AABR07065768.3/AABR07065699.5/AABR07065699.3/AABR07065656.9/AABR07065645.2/AABR07065705.4/AABR07065651.6/AABR07065750.1/Foxo1/AABR07065651.7/AABR07065640.1/AABR07065693.1/Cdkn1a/Taf15/Hist2h4/Ewsr1/AABR07065676.1	rno:691714/rno:691714/rno:691714/rno:691714/rno:691714/rno:691714/rno:691714/rno:691714/rno:691714/rno:84482/rno:691714/rno:691714/rno:691714/rno:114851/rno:287571/rno:100360950/rno:289752/rno:691714	18
rno05135	Yersinia infection	15/224	236/10534	0.000153536	0.00162214	novel.782/ENSRNOG00000055620/ENSRNOG00000058753/ENSRNOG00000057421/ENSRNOG00000058426/ENSRNOG00000047785/ENSRNOG00000031233/ENSRNOG00000059199/ENSRNOG00000051694/ENSRNOG00000045984/ENSRNOG00000052050/ENSRNOG00000047622/ENSRNOG00000045786/ENSRNOG00000026293/ENSRNOG00000056495	-/AABR07065768.3/AABR07065699.5/AABR07065699.3/AABR07065656.9/AABR07065645.2/Mapk12/AABR07065705.4/AABR07065651.6/AABR07065750.1/AABR07065651.7/AABR07065640.1/AABR07065693.1/Jun/AABR07065676.1	rno:691714/rno:691714/rno:691714/rno:691714/rno:691714/rno:691714/rno:60352/rno:691714/rno:691714/rno:691714/rno:691714/rno:691714/rno:691714/rno:24516/rno:691714	15
rno05322	Systemic lupus erythematosus	16/224	264/10534	0.000161021	0.00163034	novel.782/ENSRNOG00000055620/ENSRNOG00000058753/ENSRNOG00000057421/ENSRNOG00000058426/ENSRNOG00000047785/ENSRNOG00000059199/ENSRNOG00000051694/ENSRNOG00000045984/ENSRNOG00000052050/ENSRNOG00000047622/ENSRNOG00000045786/ENSRNOG00000000871/ENSRNOG00000051891/ENSRNOG00000032224/ENSRNOG00000056495	-/AABR07065768.3/AABR07065699.5/AABR07065699.3/AABR07065656.9/AABR07065645.2/AABR07065705.4/AABR07065651.6/AABR07065750.1/AABR07065651.7/AABR07065640.1/AABR07065693.1/Cd40lg/AABR07027752.1/Hist2h4/AABR07065676.1	rno:691714/rno:691714/rno:691714/rno:691714/rno:691714/rno:691714/rno:691714/rno:691714/rno:691714/rno:691714/rno:691714/rno:691714/rno:84349/rno:291152/rno:100360950/rno:691714	16
rno00190	Oxidative phosphorylation	13/224	201/10534	0.000357085	0.00347087	ENSRNOG00000033299/ENSRNOG00000016660/ENSRNOG00000033615/ENSRNOG00000060293/ENSRNOG00000000064/ENSRNOG00000034182/ENSRNOG00000032204/ENSRNOG00000028884/ENSRNOG00000038951/ENSRNOG00000024967/ENSRNOG00000030237/ENSRNOG00000005698/ENSRNOG00000023387	ATP8/Cox5b/ND3/Ndufa3/Atp5me/LOC100361934/Uqcrb/Atp5mg/Cox17/Uqcrb/Cox7c/Ndufa5/LOC679739	rno:26196/rno:94194/rno:26199/rno:691001/rno:140608/rno:288088/rno:362897/rno:300677/rno:89786/rno:362897/rno:100188937/rno:25488/rno:100912599	13
rno05150	Staphylococcus aureus infection	13/224	203/10534	0.000392818	0.00358528	novel.782/ENSRNOG00000055620/ENSRNOG00000058753/ENSRNOG00000057421/ENSRNOG00000058426/ENSRNOG00000047785/ENSRNOG00000059199/ENSRNOG00000051694/ENSRNOG00000045984/ENSRNOG00000052050/ENSRNOG00000047622/ENSRNOG00000045786/ENSRNOG00000056495	-/AABR07065768.3/AABR07065699.5/AABR07065699.3/AABR07065656.9/AABR07065645.2/AABR07065705.4/AABR07065651.6/AABR07065750.1/AABR07065651.7/AABR07065640.1/AABR07065693.1/AABR07065676.1	rno:691714/rno:691714/rno:691714/rno:691714/rno:691714/rno:691714/rno:691714/rno:691714/rno:691714/rno:691714/rno:691714/rno:691714/rno:691714	13
rno04020	Calcium signaling pathway	17/224	315/10534	0.000398364	0.00358528	novel.782/ENSRNOG00000055620/ENSRNOG00000058753/ENSRNOG00000057421/ENSRNOG00000058426/ENSRNOG00000047785/ENSRNOG00000059199/ENSRNOG00000051694/ENSRNOG00000045984/ENSRNOG00000052050/ENSRNOG00000062228/ENSRNOG00000047622/ENSRNOG00000045786/ENSRNOG00000046231/ENSRNOG00000001130/ENSRNOG00000015155/ENSRNOG00000056495	-/AABR07065768.3/AABR07065699.5/AABR07065699.3/AABR07065656.9/AABR07065645.2/AABR07065705.4/AABR07065651.6/AABR07065750.1/AABR07065651.7/LOC100359515/AABR07065640.1/AABR07065693.1/Cacna1s/Nos1/Tnnc2/AABR07065676.1	rno:691714/rno:691714/rno:691714/rno:691714/rno:691714/rno:691714/rno:691714/rno:691714/rno:691714/rno:691714/rno:497963/rno:691714/rno:691714/rno:682930/rno:24598/rno:296369/rno:691714	17
rno05144	Malaria	9/224	110/10534	0.000546636	0.00474402	ENSRNOG00000061299/ENSRNOG00000029886/ENSRNOG00000047321/ENSRNOG00000058105/ENSRNOG00000047098/ENSRNOG00000060629/ENSRNOG00000054582/ENSRNOG00000007811/ENSRNOG00000000871	LOC100134871/Hba-a1/Hba-a2/Hbb/Hbb-b1/LOC103694855/LOC103694857/Klrb1c/Cd40lg	rno:103694857/rno:25632/rno:360504/rno:24440/rno:103694855/rno:103694855/rno:103694857/rno:683758/rno:84349	9
rno04151	PI3K-Akt signaling pathway	20/224	437/10534	0.00102645	0.00860094	novel.782/ENSRNOG00000055620/ENSRNOG00000000599/ENSRNOG00000058753/ENSRNOG00000057421/ENSRNOG00000003897/ENSRNOG00000058426/ENSRNOG00000047785/ENSRNOG00000059199/ENSRNOG00000051694/ENSRNOG00000045984/ENSRNOG00000052050/ENSRNOG00000005386/ENSRNOG00000028616/ENSRNOG00000047622/ENSRNOG00000045786/ENSRNOG00000019857/ENSRNOG00000000521/ENSRNOG00000013867/ENSRNOG00000056495	-/AABR07065768.3/Lama4/AABR07065699.5/AABR07065699.3/Col1a1/AABR07065656.9/AABR07065645.2/AABR07065705.4/AABR07065651.6/AABR07065750.1/AABR07065651.7/Kitlg/Pck1/AABR07065640.1/AABR07065693.1/Gng7/Cdkn1a/Fgf1/AABR07065676.1	rno:691714/rno:691714/rno:309816/rno:691714/rno:691714/rno:29393/rno:691714/rno:691714/rno:691714/rno:691714/rno:691714/rno:691714/rno:60427/rno:362282/rno:691714/rno:691714/rno:58979/rno:114851/rno:25317/rno:691714	20
rno04714	Thermogenesis	16/224	317/10534	0.00120294	0.00974378	ENSRNOG00000031233/ENSRNOG00000033299/ENSRNOG00000061740/ENSRNOG00000016660/ENSRNOG00000033615/ENSRNOG00000060293/ENSRNOG00000000064/ENSRNOG00000034182/ENSRNOG00000032204/ENSRNOG00000028884/ENSRNOG00000038951/ENSRNOG00000024967/ENSRNOG00000030237/ENSRNOG00000005698/ENSRNOG00000023387/ENSRNOG00000018736	Mapk12/ATP8/Smarcb1/Cox5b/ND3/Ndufa3/Atp5me/LOC100361934/Uqcrb/Atp5mg/Cox17/Uqcrb/Cox7c/Ndufa5/LOC679739/Pnpla2	rno:60352/rno:26196/rno:361825/rno:94194/rno:26199/rno:691001/rno:140608/rno:288088/rno:362897/rno:300677/rno:89786/rno:362897/rno:100188937/rno:25488/rno:100912599/rno:100911615	16
rno04612	Antigen processing and presentation	10/224	181/10534	0.00528824	0.041453	ENSRNOG00000061639/ENSRNOG00000009920/ENSRNOG00000000787/novel.533/ENSRNOG00000005811/ENSRNOG00000028382/ENSRNOG00000022107/ENSRNOG00000060246/ENSRNOG00000058238/ENSRNOG00000034093	AABR07044404.1/LOC680121/AABR07044364.1/-/LOC688655/Rfxap/RT1-M6-1/Klrd1/AC120486.9/AABR07011951.1	rno:309600/rno:24468/rno:414784/rno:414784/rno:689955/rno:103691557/rno:414785/rno:25110/rno:414791/rno:24468	10
rno04723	Retrograde endocannabinoid signaling	10/224	185/10534	0.00615068	0.0467067	ENSRNOG00000031233/ENSRNOG00000033615/ENSRNOG00000060293/ENSRNOG00000002525/ENSRNOG00000034182/ENSRNOG00000019857/ENSRNOG00000005698/ENSRNOG00000023387/ENSRNOG00000046231/ENSRNOG00000011019	Mapk12/ND3/Ndufa3/Ptgs2/LOC100361934/Gng7/Ndufa5/LOC679739/Cacna1s/Faahl	rno:60352/rno:26199/rno:691001/rno:29527/rno:288088/rno:58979/rno:25488/rno:100912599/rno:682930/rno:100911581	10
rno04061	Viral protein interaction with cytokine and cytokine receptor	6/224	87/10534	0.0104474	0.076931	ENSRNOG00000028015/ENSRNOG00000011984/ENSRNOG00000031162/ENSRNOG00000010665/ENSRNOG00000023214/ENSRNOG00000013589	Pf4/Cxcl14/Ccl24/Ccr7/Il20rb/Cxcl12	rno:360918/rno:306748/rno:288593/rno:287673/rno:501043/rno:24772	6
rno04932	Non-alcoholic fatty liver disease (NAFLD)	10/224	204/10534	0.0118374	0.0846026	ENSRNOG00000016660/ENSRNOG00000060293/ENSRNOG00000034182/ENSRNOG00000032204/ENSRNOG00000024967/ENSRNOG00000030237/ENSRNOG00000005698/ENSRNOG00000021463/ENSRNOG00000023387/ENSRNOG00000026293	Cox5b/Ndufa3/LOC100361934/Uqcrb/Uqcrb/Cox7c/Ndufa5/Ppara/LOC679739/Jun	rno:94194/rno:691001/rno:288088/rno:362897/rno:362897/rno:100188937/rno:25488/rno:25747/rno:100912599/rno:24516	10
rno04964	Proximal tubule bicarbonate reclamation	3/224	24/10534	0.013812	0.0958947	ENSRNOG00000016469/ENSRNOG00000028616/ENSRNOG00000003134	Fxyd2/Pck1/Slc4a4	rno:29639/rno:362282/rno:84484	3
rno05167	Kaposi sarcoma-associated herpesvirus infection	11/224	253/10534	0.0193537	0.130637	ENSRNOG00000017414/ENSRNOG00000031233/ENSRNOG00000061639/ENSRNOG00000000787/novel.533/ENSRNOG00000002525/ENSRNOG00000019857/ENSRNOG00000022107/ENSRNOG00000000521/ENSRNOG00000026293/ENSRNOG00000058238	Irf7/Mapk12/AABR07044404.1/AABR07044364.1/-/Ptgs2/Gng7/RT1-M6-1/Cdkn1a/Jun/AC120486.9	rno:293624/rno:60352/rno:309600/rno:414784/rno:414784/rno:29527/rno:58979/rno:414785/rno:114851/rno:24516/rno:414791	11
rno05145	Toxoplasmosis	7/224	132/10534	0.0225067	0.147814	ENSRNOG00000000599/ENSRNOG00000031233/ENSRNOG00000009920/ENSRNOG00000062228/ENSRNOG00000005811/ENSRNOG00000000871/ENSRNOG00000034093	Lama4/Mapk12/LOC680121/LOC100359515/LOC688655/Cd40lg/AABR07011951.1	rno:309816/rno:60352/rno:24468/rno:497963/rno:689955/rno:84349/rno:24468	7
rno04260	Cardiac muscle contraction	6/224	106/10534	0.0253977	0.162412	ENSRNOG00000016660/ENSRNOG00000032204/ENSRNOG00000016469/ENSRNOG00000024967/ENSRNOG00000030237/ENSRNOG00000046231	Cox5b/Uqcrb/Fxyd2/Uqcrb/Cox7c/Cacna1s	rno:94194/rno:362897/rno:29639/rno:362897/rno:100188937/rno:682930	6
rno03060	Protein export	3/224	34/10534	0.0349933	0.218035	ENSRNOG00000005203/ENSRNOG00000054855/ENSRNOG00000049451	Sec61g/AABR07014855.1/AABR07048013.1	rno:689134/rno:108348046/rno:689134	3
rno04514	Cell adhesion molecules (CAMs)	10/224	252/10534	0.0428999	0.260617	ENSRNOG00000061639/ENSRNOG00000054129/ENSRNOG00000000787/novel.533/ENSRNOG00000015821/ENSRNOG00000052405/ENSRNOG00000022107/ENSRNOG00000000871/ENSRNOG00000058238/ENSRNOG00000017325	AABR07044404.1/Ctla4/AABR07044364.1/-/Cd2/Cdh4/RT1-M6-1/Cd40lg/AC120486.9/Cldn7	rno:309600/rno:63835/rno:414784/rno:414784/rno:497761/rno:114588/rno:414785/rno:84349/rno:414791/rno:65132	10
rno00330	Arginine and proline metabolism	4/224	63/10534	0.0447647	0.265313	ENSRNOG00000060047/ENSRNOG00000062228/ENSRNOG00000057578/ENSRNOG00000001130	LOC108348083/LOC100359515/Prodh2/Nos1	rno:361755/rno:497963/rno:361538/rno:24598	4
rno04270	Vascular smooth muscle contraction	7/224	156/10534	0.0488648	0.282718	ENSRNOG00000020246/ENSRNOG00000010233/ENSRNOG00000026764/ENSRNOG00000060463/ENSRNOG00000027030/ENSRNOG00000004860/ENSRNOG00000046231	Myl9/Cald1/Pla2g4c/AABR07062799.2/Adm/Myh9/Cacna1s	rno:296313/rno:25687/rno:691813/rno:29340/rno:25026/rno:25745/rno:682930	7
rno05203	Viral carcinogenesis	10/224	265/10534	0.0566745	0.318001	ENSRNOG00000017414/ENSRNOG00000061639/ENSRNOG00000000787/novel.533/ENSRNOG00000026295/ENSRNOG00000022107/ENSRNOG00000000521/ENSRNOG00000026293/ENSRNOG00000058238/ENSRNOG00000051891	Irf7/AABR07044404.1/AABR07044364.1/-/Rbpjl/RT1-M6-1/Cdkn1a/Jun/AC120486.9/AABR07027752.1	rno:293624/rno:309600/rno:414784/rno:414784/rno:362268/rno:414785/rno:114851/rno:24516/rno:414791/rno:291152	10
rno05016	Huntington disease	14/224	413/10534	0.0575804	0.318001	ENSRNOG00000033299/ENSRNOG00000016660/ENSRNOG00000033615/ENSRNOG00000060293/ENSRNOG00000034182/ENSRNOG00000032204/ENSRNOG00000052564/ENSRNOG00000024967/ENSRNOG00000030237/ENSRNOG00000005698/ENSRNOG00000051880/ENSRNOG00000023387/ENSRNOG00000062143/ENSRNOG00000019293	ATP8/Cox5b/ND3/Ndufa3/LOC100361934/Uqcrb/Gpx3/Uqcrb/Cox7c/Ndufa5/AABR07021996.1/LOC679739/LOC100911830/AABR07006025.1	rno:26196/rno:94194/rno:26199/rno:691001/rno:288088/rno:362897/rno:64317/rno:362897/rno:100188937/rno:25488/rno:690288/rno:100912599/rno:500929/rno:100911840	14
rno00561	Glycerolipid metabolism	4/224	71/10534	0.0642	0.339621	ENSRNOG00000012181/ENSRNOG00000013906/ENSRNOG00000010406/ENSRNOG00000018736	Lpl/Gpat2/Cel/Pnpla2	rno:24539/rno:296130/rno:24254/rno:100911615	4
rno05332	Graft-versus-host disease	6/224	133/10534	0.0642904	0.339621	ENSRNOG00000061639/ENSRNOG00000000787/novel.533/ENSRNOG00000022107/ENSRNOG00000060246/ENSRNOG00000058238	AABR07044404.1/AABR07044364.1/-/RT1-M6-1/Klrd1/AC120486.9	rno:309600/rno:414784/rno:414784/rno:414785/rno:25110/rno:414791	6
rno04657	IL-17 signaling pathway	5/224	103/10534	0.0684017	0.353651	ENSRNOG00000031233/ENSRNOG00000011557/ENSRNOG00000002525/ENSRNOG00000026293/ENSRNOG00000046667	Mapk12/S100a8/Ptgs2/Jun/Fosb	rno:60352/rno:116547/rno:29527/rno:24516/rno:100360880	5
rno03030	DNA replication	3/224	45/10534	0.0701637	0.355204	ENSRNOG00000061358/ENSRNOG00000047206/ENSRNOG00000039627	AC129365.1/LOC100911727/AABR07069490.1	rno:29728/rno:100911727/rno:288003	3
rno04213	Longevity regulating pathway - multiple species	4/224	75/10534	0.0753294	0.371314	ENSRNOG00000009920/ENSRNOG00000013397/ENSRNOG00000005811/ENSRNOG00000034093	LOC680121/Foxo1/LOC688655/AABR07011951.1	rno:24468/rno:84482/rno:689955/rno:24468	4
rno05012	Parkinson disease	12/224	355/10534	0.0764021	0.371314	ENSRNOG00000033299/ENSRNOG00000008656/ENSRNOG00000016660/ENSRNOG00000033615/ENSRNOG00000060293/ENSRNOG00000034182/ENSRNOG00000032204/ENSRNOG00000024967/ENSRNOG00000030237/ENSRNOG00000005698/ENSRNOG00000023387/ENSRNOG00000062143	ATP8/Snca/Cox5b/ND3/Ndufa3/LOC100361934/Uqcrb/Uqcrb/Cox7c/Ndufa5/LOC679739/LOC100911830	rno:26196/rno:29219/rno:94194/rno:26199/rno:691001/rno:288088/rno:362897/rno:362897/rno:100188937/rno:25488/rno:100912599/rno:500929	12
rno04926	Relaxin signaling pathway	6/224	142/10534	0.0823489	0.375812	ENSRNOG00000003897/ENSRNOG00000031233/ENSRNOG00000062228/ENSRNOG00000019857/ENSRNOG00000001130/ENSRNOG00000026293	Col1a1/Mapk12/LOC100359515/Gng7/Nos1/Jun	rno:29393/rno:60352/rno:497963/rno:58979/rno:24598/rno:24516	6
rno04933	AGE-RAGE signaling pathway in diabetic complications	5/224	109/10534	0.0826596	0.375812	ENSRNOG00000003897/ENSRNOG00000031233/ENSRNOG00000013397/ENSRNOG00000060463/ENSRNOG00000026293	Col1a1/Mapk12/Foxo1/AABR07062799.2/Jun	rno:29393/rno:60352/rno:84482/rno:29340/rno:24516	5
rno05163	Human cytomegalovirus infection	10/224	286/10534	0.08454	0.375812	ENSRNOG00000031233/ENSRNOG00000061639/ENSRNOG00000000787/novel.533/ENSRNOG00000002525/ENSRNOG00000019857/ENSRNOG00000022107/ENSRNOG00000000521/ENSRNOG00000013589/ENSRNOG00000058238	Mapk12/AABR07044404.1/AABR07044364.1/-/Ptgs2/Gng7/RT1-M6-1/Cdkn1a/Cxcl12/AC120486.9	rno:60352/rno:309600/rno:414784/rno:414784/rno:29527/rno:58979/rno:414785/rno:114851/rno:24772/rno:414791	10
rno00220	Arginine biosynthesis	2/224	23/10534	0.0850603	0.375812	ENSRNOG00000062228/ENSRNOG00000001130	LOC100359515/Nos1	rno:497963/rno:24598	2
rno00532	Glycosaminoglycan biosynthesis - chondroitin sulfate / dermatan sulfate	2/224	23/10534	0.0850603	0.375812	ENSRNOG00000016267/ENSRNOG00000016381	Chst15/Ust	rno:286974/rno:361450	2
rno04218	Cellular senescence	8/224	221/10534	0.0994142	0.431387	ENSRNOG00000031233/ENSRNOG00000061639/ENSRNOG00000000787/ENSRNOG00000013397/novel.533/ENSRNOG00000022107/ENSRNOG00000000521/ENSRNOG00000058238	Mapk12/AABR07044404.1/AABR07044364.1/Foxo1/-/RT1-M6-1/Cdkn1a/AC120486.9	rno:60352/rno:309600/rno:414784/rno:84482/rno:414784/rno:414785/rno:114851/rno:414791	8
rno05134	Legionellosis	4/224	84/10534	0.103628	0.439492	ENSRNOG00000009920/ENSRNOG00000017243/ENSRNOG00000005811/ENSRNOG00000034093	LOC680121/Bnip3/LOC688655/AABR07011951.1	rno:24468/rno:84480/rno:689955/rno:24468	4
rno00650	Butanoate metabolism	2/224	26/10534	0.104899	0.439492	ENSRNOG00000018522/ENSRNOG00000019120	Echs1/Hmgcs2	rno:100911186/rno:24450	2
rno05170	Human immunodeficiency virus 1 infection	11/224	340/10534	0.109757	0.452052	ENSRNOG00000003298/ENSRNOG00000031233/ENSRNOG00000061639/ENSRNOG00000004814/ENSRNOG00000000787/novel.533/ENSRNOG00000019857/ENSRNOG00000022107/ENSRNOG00000015994/ENSRNOG00000026293/ENSRNOG00000058238	Cd247/Mapk12/AABR07044404.1/Elob/AABR07044364.1/-/Gng7/RT1-M6-1/Cd3d/Jun/AC120486.9	rno:25300/rno:60352/rno:309600/rno:81807/rno:414784/rno:414784/rno:58979/rno:414785/rno:25710/rno:24516/rno:414791	11
rno05132	Salmonella infection	10/224	303/10534	0.112326	0.454149	ENSRNOG00000031233/ENSRNOG00000020246/ENSRNOG00000009617/ENSRNOG00000059373/ENSRNOG00000037415/ENSRNOG00000014992/ENSRNOG00000051318/ENSRNOG00000004860/ENSRNOG00000026293/ENSRNOG00000007605	Mapk12/Myl9/Exoc7/M6pr/AABR07002938.1/LOC100909548/AC098008.3/Myh9/Jun/AABR07052430.1	rno:60352/rno:296313/rno:100911734/rno:100909548/rno:361959/rno:100909548/rno:24383/rno:25745/rno:24516/rno:140654	10
rno04137	Mitophagy - animal	4/224	87/10534	0.114004	0.454149	ENSRNOG00000017243/ENSRNOG00000043114/ENSRNOG00000056778/ENSRNOG00000026293	Bnip3/Tomm7/AABR07015040.1/Jun	rno:84480/rno:685620/rno:303554/rno:24516	4
rno03430	Mismatch repair	2/224	28/10534	0.118748	0.465416	ENSRNOG00000047206/ENSRNOG00000039627	LOC100911727/AABR07069490.1	rno:100911727/rno:288003	2
rno05165	Human papillomavirus infection	12/224	392/10534	0.131192	0.499048	ENSRNOG00000000599/ENSRNOG00000003897/ENSRNOG00000061639/ENSRNOG00000000787/ENSRNOG00000013397/novel.533/ENSRNOG00000002525/ENSRNOG00000021802/ENSRNOG00000026295/ENSRNOG00000022107/ENSRNOG00000000521/ENSRNOG00000058238	Lama4/Col1a1/AABR07044404.1/AABR07044364.1/Foxo1/-/Ptgs2/Isg15/Rbpjl/RT1-M6-1/Cdkn1a/AC120486.9	rno:309816/rno:29393/rno:309600/rno:414784/rno:84482/rno:414784/rno:29527/rno:298693/rno:362268/rno:414785/rno:114851/rno:414791	12
rno04660	T cell receptor signaling pathway	6/224	162/10534	0.131436	0.499048	ENSRNOG00000003298/ENSRNOG00000031233/ENSRNOG00000054129/ENSRNOG00000000871/ENSRNOG00000015994/ENSRNOG00000026293	Cd247/Mapk12/Ctla4/Cd40lg/Cd3d/Jun	rno:25300/rno:60352/rno:63835/rno:84349/rno:25710/rno:24516	6
rno04670	Leukocyte transendothelial migration	5/224	127/10534	0.133892	0.500548	ENSRNOG00000031233/ENSRNOG00000020246/ENSRNOG00000013589/ENSRNOG00000025925/ENSRNOG00000017325	Mapk12/Myl9/Cxcl12/Txk/Cldn7	rno:60352/rno:296313/rno:24772/rno:305311/rno:65132	5
rno00983	Drug metabolism - other enzymes	4/224	93/10534	0.136051	0.500917	ENSRNOG00000004245/ENSRNOG00000013484/ENSRNOG00000048039/ENSRNOG00000031367	Mgst3/LOC108348061/LOC679149/LOC103689983	rno:289197/rno:108348061/rno:679149/rno:103689983	4
rno04370	VEGF signaling pathway	3/224	61/10534	0.139985	0.507705	ENSRNOG00000031233/ENSRNOG00000026764/ENSRNOG00000002525	Mapk12/Pla2g4c/Ptgs2	rno:60352/rno:691813/rno:29527	3
rno04921	Oxytocin signaling pathway	6/224	170/10534	0.154279	0.548109	ENSRNOG00000020246/ENSRNOG00000026764/ENSRNOG00000002525/ENSRNOG00000000521/ENSRNOG00000046231/ENSRNOG00000026293	Myl9/Pla2g4c/Ptgs2/Cdkn1a/Cacna1s/Jun	rno:296313/rno:691813/rno:29527/rno:114851/rno:682930/rno:24516	6
rno03320	PPAR signaling pathway	4/224	98/10534	0.155636	0.548109	ENSRNOG00000012181/ENSRNOG00000028616/ENSRNOG00000021463/ENSRNOG00000019120	Lpl/Pck1/Ppara/Hmgcs2	rno:24539/rno:362282/rno:25747/rno:24450	4
rno04912	GnRH signaling pathway	4/224	101/10534	0.167865	0.577316	ENSRNOG00000031233/ENSRNOG00000026764/ENSRNOG00000046231/ENSRNOG00000026293	Mapk12/Pla2g4c/Cacna1s/Jun	rno:60352/rno:691813/rno:682930/rno:24516	4
rno05162	Measles	7/224	213/10534	0.168681	0.577316	ENSRNOG00000017414/ENSRNOG00000009920/ENSRNOG00000005811/ENSRNOG00000015994/ENSRNOG00000026293/ENSRNOG00000040153/ENSRNOG00000034093	Irf7/LOC680121/LOC688655/Cd3d/Jun/LOC108348062/AABR07011951.1	rno:293624/rno:24468/rno:689955/rno:25710/rno:24516/rno:108348062/rno:24468	7
rno05222	Small cell lung cancer	4/224	104/10534	0.180424	0.602777	ENSRNOG00000000599/ENSRNOG00000002525/ENSRNOG00000062228/ENSRNOG00000000521	Lama4/Ptgs2/LOC100359515/Cdkn1a	rno:309816/rno:29527/rno:497963/rno:114851	4
rno04622	RIG-I-like receptor signaling pathway	3/224	69/10534	0.181081	0.602777	ENSRNOG00000017414/ENSRNOG00000031233/ENSRNOG00000021802	Irf7/Mapk12/Isg15	rno:293624/rno:60352/rno:298693	3
rno04658	Th1 and Th2 cell differentiation	5/224	143/10534	0.188719	0.618806	ENSRNOG00000003298/ENSRNOG00000031233/ENSRNOG00000026295/ENSRNOG00000015994/ENSRNOG00000026293	Cd247/Mapk12/Rbpjl/Cd3d/Jun	rno:25300/rno:60352/rno:362268/rno:25710/rno:24516	5
rno05014	Amyotrophic lateral sclerosis (ALS)	3/224	71/10534	0.191825	0.618806	ENSRNOG00000031233/ENSRNOG00000052564/ENSRNOG00000001130	Mapk12/Gpx3/Nos1	rno:60352/rno:64317/rno:24598	3
rno04068	FoxO signaling pathway	5/224	145/10534	0.196083	0.618806	ENSRNOG00000031233/ENSRNOG00000013397/ENSRNOG00000017243/ENSRNOG00000028616/ENSRNOG00000000521	Mapk12/Foxo1/Bnip3/Pck1/Cdkn1a	rno:60352/rno:84482/rno:84480/rno:362282/rno:114851	5
rno04940	Type I diabetes mellitus	5/224	145/10534	0.196083	0.618806	ENSRNOG00000061639/ENSRNOG00000000787/novel.533/ENSRNOG00000022107/ENSRNOG00000058238	AABR07044404.1/AABR07044364.1/-/RT1-M6-1/AC120486.9	rno:309600/rno:414784/rno:414784/rno:414785/rno:414791	5
rno00760	Nicotinate and nicotinamide metabolism	2/224	40/10534	0.20877	0.650399	ENSRNOG00000019687/ENSRNOG00000016980	Art2b/Qprt	rno:293152/rno:293504	2
rno00310	Lysine degradation	3/224	76/10534	0.219337	0.672897	ENSRNOG00000059271/ENSRNOG00000018522/ENSRNOG00000048357	AABR07058985.2/Echs1/Phykpl	rno:502710/rno:100911186/rno:103690164	3
rno04530	Tight junction	6/224	191/10534	0.22153	0.672897	ENSRNOG00000020246/ENSRNOG00000060463/ENSRNOG00000004860/ENSRNOG00000062143/ENSRNOG00000026293/ENSRNOG00000017325	Myl9/AABR07062799.2/Myh9/LOC100911830/Jun/Cldn7	rno:296313/rno:29340/rno:25745/rno:500929/rno:24516/rno:65132	6
rno04062	Chemokine signaling pathway	6/224	192/10534	0.224957	0.67487	ENSRNOG00000028015/ENSRNOG00000011984/ENSRNOG00000031162/ENSRNOG00000019857/ENSRNOG00000010665/ENSRNOG00000013589	Pf4/Cxcl14/Ccl24/Gng7/Ccr7/Cxcl12	rno:360918/rno:306748/rno:288593/rno:58979/rno:287673/rno:24772	6
rno04144	Endocytosis	9/224	318/10534	0.236317	0.700305	ENSRNOG00000059510/ENSRNOG00000061639/ENSRNOG00000009920/ENSRNOG00000000787/novel.533/ENSRNOG00000005811/ENSRNOG00000022107/ENSRNOG00000058238/ENSRNOG00000034093	AABR07027870.1/AABR07044404.1/LOC680121/AABR07044364.1/-/LOC688655/RT1-M6-1/AC120486.9/AABR07011951.1	rno:60668/rno:309600/rno:24468/rno:414784/rno:414784/rno:689955/rno:414785/rno:414791/rno:24468	9
rno05133	Pertussis	3/224	80/10534	0.241891	0.708187	ENSRNOG00000031233/ENSRNOG00000062228/ENSRNOG00000026293	Mapk12/LOC100359515/Jun	rno:60352/rno:497963/rno:24516	3
rno00480	Glutathione metabolism	3/224	81/10534	0.24759	0.714762	ENSRNOG00000004245/ENSRNOG00000013484/ENSRNOG00000052564	Mgst3/LOC108348061/Gpx3	rno:289197/rno:108348061/rno:64317	3
rno04010	MAPK signaling pathway	9/224	323/10534	0.25002	0.714762	ENSRNOG00000031233/ENSRNOG00000009920/ENSRNOG00000026764/ENSRNOG00000005811/ENSRNOG00000005386/ENSRNOG00000046231/ENSRNOG00000026293/ENSRNOG00000013867/ENSRNOG00000034093	Mapk12/LOC680121/Pla2g4c/LOC688655/Kitlg/Cacna1s/Jun/Fgf1/AABR07011951.1	rno:60352/rno:24468/rno:691813/rno:689955/rno:60427/rno:682930/rno:24516/rno:25317/rno:24468	9
rno04915	Estrogen signaling pathway	5/224	160/10534	0.254146	0.718109	ENSRNOG00000009920/ENSRNOG00000006831/ENSRNOG00000005811/ENSRNOG00000026293/ENSRNOG00000034093	LOC680121/Pgr/LOC688655/Jun/AABR07011951.1	rno:24468/rno:25154/rno:689955/rno:24516/rno:24468	5
rno04625	C-type lectin receptor signaling pathway	4/224	122/10534	0.261239	0.721377	ENSRNOG00000031233/ENSRNOG00000002525/ENSRNOG00000057335/ENSRNOG00000026293	Mapk12/Ptgs2/Clec1b/Jun	rno:60352/rno:29527/rno:500336/rno:24516	4
rno04931	Insulin resistance	4/224	122/10534	0.261239	0.721377	ENSRNOG00000013397/ENSRNOG00000060463/ENSRNOG00000028616/ENSRNOG00000021463	Foxo1/AABR07062799.2/Pck1/Ppara	rno:84482/rno:29340/rno:362282/rno:25747	4
rno05142	Chagas disease (American trypanosomiasis)	5/224	167/10534	0.282592	0.771573	ENSRNOG00000003298/ENSRNOG00000031233/ENSRNOG00000062228/ENSRNOG00000015994/ENSRNOG00000026293	Cd247/Mapk12/LOC100359515/Cd3d/Jun	rno:25300/rno:60352/rno:497963/rno:25710/rno:24516	5
rno05220	Chronic myeloid leukemia	3/224	88/10534	0.287972	0.777524	ENSRNOG00000009371/ENSRNOG00000000521/novel.522	Abl1/Cdkn1a/-	rno:100909750/rno:114851/rno:309696	3
rno00053	Ascorbate and aldarate metabolism	1/224	16/10534	0.291177	0.777538	ENSRNOG00000008694	Miox	rno:252899	1
rno05030	Cocaine addiction	2/224	51/10534	0.295665	0.780942	ENSRNOG00000026293/ENSRNOG00000046667	Jun/Fosb	rno:24516/rno:100360880	2
rno04726	Serotonergic synapse	4/224	131/10534	0.304012	0.783412	ENSRNOG00000026764/ENSRNOG00000002525/ENSRNOG00000019857/ENSRNOG00000046231	Pla2g4c/Ptgs2/Gng7/Cacna1s	rno:691813/rno:29527/rno:58979/rno:682930	4
rno04911	Insulin secretion	3/224	91/10534	0.30545	0.783412	ENSRNOG00000016469/ENSRNOG00000006037/ENSRNOG00000046231	Fxyd2/Snap25/Cacna1s	rno:29639/rno:25012/rno:682930	3
rno00120	Primary bile acid biosynthesis	1/224	17/10534	0.306272	0.783412	ENSRNOG00000010519	Cyp39a1	rno:301264	1
rno00590	Arachidonic acid metabolism	3/224	92/10534	0.311288	0.787947	ENSRNOG00000026764/ENSRNOG00000002525/ENSRNOG00000052564	Pla2g4c/Ptgs2/Gpx3	rno:691813/rno:29527/rno:64317	3
rno04066	HIF-1 signaling pathway	6/224	218/10534	0.318998	0.797276	ENSRNOG00000004814/ENSRNOG00000062228/ENSRNOG00000010208/ENSRNOG00000051318/ENSRNOG00000000521/ENSRNOG00000062283	Elob/LOC100359515/Timp1/AC098008.3/Cdkn1a/AABR07003492.2	rno:81807/rno:497963/rno:116510/rno:24383/rno:114851/rno:24333	6
rno04012	ErbB signaling pathway	3/224	94/10534	0.322972	0.797276	ENSRNOG00000009371/ENSRNOG00000000521/ENSRNOG00000026293	Abl1/Cdkn1a/Jun	rno:100909750/rno:114851/rno:24516	3
rno03420	Nucleotide excision repair	2/224	55/10534	0.327134	0.797276	ENSRNOG00000047206/ENSRNOG00000039627	LOC100911727/AABR07069490.1	rno:100911727/rno:288003	2
rno01524	Platinum drug resistance	3/224	95/10534	0.328816	0.797276	ENSRNOG00000004245/ENSRNOG00000013484/ENSRNOG00000000521	Mgst3/LOC108348061/Cdkn1a	rno:289197/rno:108348061/rno:114851	3
rno05204	Chemical carcinogenesis	3/224	96/10534	0.334659	0.797276	ENSRNOG00000004245/ENSRNOG00000002525/ENSRNOG00000013484	Mgst3/Ptgs2/LOC108348061	rno:289197/rno:29527/rno:108348061	3
rno05211	Renal cell carcinoma	3/224	96/10534	0.334659	0.797276	ENSRNOG00000004814/ENSRNOG00000000521/ENSRNOG00000026293	Elob/Cdkn1a/Jun	rno:81807/rno:114851/rno:24516	3
rno00280	Valine, leucine and isoleucine degradation	2/224	57/10534	0.342736	0.800815	ENSRNOG00000018522/ENSRNOG00000019120	Echs1/Hmgcs2	rno:100911186/rno:24450	2
rno04913	Ovarian steroidogenesis	2/224	57/10534	0.342736	0.800815	ENSRNOG00000026764/ENSRNOG00000002525	Pla2g4c/Ptgs2	rno:691813/rno:29527	2
rno05235	PD-L1 expression and PD-1 checkpoint pathway in cancer	4/224	141/10534	0.352334	0.813026	ENSRNOG00000003298/ENSRNOG00000031233/ENSRNOG00000015994/ENSRNOG00000026293	Cd247/Mapk12/Cd3d/Jun	rno:25300/rno:60352/rno:25710/rno:24516	4
rno01522	Endocrine resistance	3/224	100/10534	0.357999	0.813026	ENSRNOG00000031233/ENSRNOG00000000521/ENSRNOG00000026293	Mapk12/Cdkn1a/Jun	rno:60352/rno:114851/rno:24516	3
rno04620	Toll-like receptor signaling pathway	3/224	100/10534	0.357999	0.813026	ENSRNOG00000017414/ENSRNOG00000031233/ENSRNOG00000026293	Irf7/Mapk12/Jun	rno:293624/rno:60352/rno:24516	3
rno00100	Steroid biosynthesis	1/224	21/10534	0.363521	0.817922	ENSRNOG00000010406	Cel	rno:24254	1
rno04022	cGMP-PKG signaling pathway	5/224	188/10534	0.370658	0.82633	ENSRNOG00000020246/ENSRNOG00000060463/ENSRNOG00000016469/ENSRNOG00000013463/ENSRNOG00000046231	Myl9/AABR07062799.2/Fxyd2/Kcnj8/Cacna1s	rno:296313/rno:29340/rno:29639/rno:25472/rno:682930	5
rno05231	Choline metabolism in cancer	3/224	103/10534	0.375434	0.829369	ENSRNOG00000012358/ENSRNOG00000026764/ENSRNOG00000026293	Pcyt1b/Pla2g4c/Jun	rno:286936/rno:691813/rno:24516	3
rno04060	Cytokine-cytokine receptor interaction	7/224	279/10534	0.382577	0.829952	ENSRNOG00000028015/ENSRNOG00000011984/ENSRNOG00000031162/ENSRNOG00000000871/ENSRNOG00000010665/ENSRNOG00000023214/ENSRNOG00000013589	Pf4/Cxcl14/Ccl24/Cd40lg/Ccr7/Il20rb/Cxcl12	rno:360918/rno:306748/rno:288593/rno:84349/rno:287673/rno:501043/rno:24772	7
rno04623	Cytosolic DNA-sensing pathway	2/224	63/10534	0.388778	0.829952	ENSRNOG00000017414/ENSRNOG00000019293	Irf7/AABR07006025.1	rno:293624/rno:100911840	2
rno04923	Regulation of lipolysis in adipocytes	2/224	63/10534	0.388778	0.829952	ENSRNOG00000002525/ENSRNOG00000018736	Ptgs2/Pnpla2	rno:29527/rno:100911615	2
rno00592	alpha-Linolenic acid metabolism	1/224	23/10534	0.390356	0.829952	ENSRNOG00000026764	Pla2g4c	rno:691813	1
rno00564	Glycerophospholipid metabolism	3/224	106/10534	0.392776	0.829952	ENSRNOG00000012358/ENSRNOG00000026764/ENSRNOG00000013906	Pcyt1b/Pla2g4c/Gpat2	rno:286936/rno:691813/rno:296130	3
rno04961	Endocrine and other factor-regulated calcium reabsorption	2/224	65/10534	0.403817	0.843711	ENSRNOG00000016469/ENSRNOG00000015394	Fxyd2/Trpv5	rno:29639/rno:116469	2
rno00982	Drug metabolism - cytochrome P450	2/224	66/10534	0.411271	0.843711	ENSRNOG00000004245/ENSRNOG00000013484	Mgst3/LOC108348061	rno:289197/rno:108348061	2
rno05224	Breast cancer	4/224	155/10534	0.419929	0.843711	ENSRNOG00000006831/ENSRNOG00000000521/ENSRNOG00000026293/ENSRNOG00000013867	Pgr/Cdkn1a/Jun/Fgf1	rno:25154/rno:114851/rno:24516/rno:25317	4
rno04141	Protein processing in endoplasmic reticulum	5/224	201/10534	0.425603	0.843711	ENSRNOG00000005203/ENSRNOG00000009920/ENSRNOG00000005811/ENSRNOG00000049451/ENSRNOG00000034093	Sec61g/LOC680121/LOC688655/AABR07048013.1/AABR07011951.1	rno:689134/rno:24468/rno:689955/rno:689134/rno:24468	5
rno00980	Metabolism of xenobiotics by cytochrome P450	2/224	68/10534	0.42604	0.843711	ENSRNOG00000004245/ENSRNOG00000013484	Mgst3/LOC108348061	rno:289197/rno:108348061	2
rno05166	Human T-cell leukemia virus 1 infection	8/224	337/10534	0.42663	0.843711	ENSRNOG00000061639/ENSRNOG00000000787/novel.533/ENSRNOG00000022107/ENSRNOG00000000521/ENSRNOG00000015994/ENSRNOG00000026293/ENSRNOG00000058238	AABR07044404.1/AABR07044364.1/-/RT1-M6-1/Cdkn1a/Cd3d/Jun/AC120486.9	rno:309600/rno:414784/rno:414784/rno:414785/rno:114851/rno:25710/rno:24516/rno:414791	8
rno04972	Pancreatic secretion	3/224	112/10534	0.427064	0.843711	ENSRNOG00000016469/ENSRNOG00000003134/ENSRNOG00000010406	Fxyd2/Slc4a4/Cel	rno:29639/rno:84484/rno:24254	3
rno05215	Prostate cancer	3/224	112/10534	0.427064	0.843711	ENSRNOG00000057702/ENSRNOG00000013397/ENSRNOG00000000521	Insrr/Foxo1/Cdkn1a	rno:60663/rno:84482/rno:114851	3
rno00900	Terpenoid backbone biosynthesis	1/224	27/10534	0.440694	0.863618	ENSRNOG00000019120	Hmgcs2	rno:24450	1
rno03040	Spliceosome	5/224	206/10534	0.44654	0.868074	ENSRNOG00000009920/ENSRNOG00000005811/ENSRNOG00000055020/ENSRNOG00000008611/ENSRNOG00000034093	LOC680121/LOC688655/AABR07038948.2/AABR07060593.1/AABR07011951.1	rno:24468/rno:689955/rno:362152/rno:362687/rno:24468	5
rno03018	RNA degradation	3/224	117/10534	0.455115	0.869938	ENSRNOG00000059883/ENSRNOG00000049822/ENSRNOG00000062283	LOC100912578/LOC103690064/AABR07003492.2	rno:291671/rno:291604/rno:24333	3
rno04371	Apelin signaling pathway	4/224	163/10534	0.457881	0.869938	ENSRNOG00000060463/ENSRNOG00000062228/ENSRNOG00000019857/ENSRNOG00000001130	AABR07062799.2/LOC100359515/Gng7/Nos1	rno:29340/rno:497963/rno:58979/rno:24598	4
rno04668	TNF signaling pathway	3/224	118/10534	0.460658	0.869938	ENSRNOG00000031233/ENSRNOG00000002525/ENSRNOG00000026293	Mapk12/Ptgs2/Jun	rno:60352/rno:29527/rno:24516	3
rno04744	Phototransduction	1/224	29/10534	0.464289	0.869938	ENSRNOG00000018185	Sag	rno:25539	1
rno04659	Th17 cell differentiation	4/224	165/10534	0.467245	0.869938	ENSRNOG00000003298/ENSRNOG00000031233/ENSRNOG00000015994/ENSRNOG00000026293	Cd247/Mapk12/Cd3d/Jun	rno:25300/rno:60352/rno:25710/rno:24516	4
rno04730	Long-term depression	2/224	75/10534	0.476139	0.869938	ENSRNOG00000026764/ENSRNOG00000001130	Pla2g4c/Nos1	rno:691813/rno:24598	2
rno05031	Amphetamine addiction	2/224	75/10534	0.476139	0.869938	ENSRNOG00000026293/ENSRNOG00000046667	Jun/Fosb	rno:24516/rno:100360880	2
rno05218	Melanoma	2/224	75/10534	0.476139	0.869938	ENSRNOG00000000521/ENSRNOG00000013867	Cdkn1a/Fgf1	rno:114851/rno:25317	2
rno04920	Adipocytokine signaling pathway	2/224	78/10534	0.49679	0.872328	ENSRNOG00000028616/ENSRNOG00000021463	Pck1/Ppara	rno:362282/rno:25747	2
rno04750	Inflammatory mediator regulation of TRP channels	3/224	125/10534	0.498749	0.872328	ENSRNOG00000031233/ENSRNOG00000026764/ENSRNOG00000060463	Mapk12/Pla2g4c/AABR07062799.2	rno:60352/rno:691813/rno:29340	3
rno04918	Thyroid hormone synthesis	2/224	79/10534	0.503558	0.872328	ENSRNOG00000052564/ENSRNOG00000016469	Gpx3/Fxyd2	rno:64317/rno:29639	2
rno05418	Fluid shear stress and atherosclerosis	4/224	173/10534	0.504086	0.872328	ENSRNOG00000031233/ENSRNOG00000004245/ENSRNOG00000013484/ENSRNOG00000026293	Mapk12/Mgst3/LOC108348061/Jun	rno:60352/rno:289197/rno:108348061/rno:24516	4
rno00410	beta-Alanine metabolism	1/224	33/10534	0.508546	0.872328	ENSRNOG00000018522	Echs1	rno:100911186	1
rno00630	Glyoxylate and dicarboxylate metabolism	1/224	33/10534	0.508546	0.872328	ENSRNOG00000037518	Hyi	rno:500536	1
rno04922	Glucagon signaling pathway	3/224	128/10534	0.514659	0.872328	ENSRNOG00000013397/ENSRNOG00000028616/ENSRNOG00000021463	Foxo1/Pck1/Ppara	rno:84482/rno:362282/rno:25747	3
rno05161	Hepatitis B	4/224	176/10534	0.517616	0.872328	ENSRNOG00000017414/ENSRNOG00000031233/ENSRNOG00000000521/ENSRNOG00000026293	Irf7/Mapk12/Cdkn1a/Jun	rno:293624/rno:60352/rno:114851/rno:24516	4
rno05160	Hepatitis C	4/224	177/10534	0.522088	0.872328	ENSRNOG00000017414/ENSRNOG00000021463/ENSRNOG00000000521/ENSRNOG00000017325	Irf7/Ppara/Cdkn1a/Cldn7	rno:293624/rno:25747/rno:114851/rno:65132	4
rno04721	Synaptic vesicle cycle	2/224	82/10534	0.523508	0.872328	ENSRNOG00000006037/ENSRNOG00000000060	Snap25/Cplx1	rno:25012/rno:64832	2
rno00020	Citrate cycle (TCA cycle)	1/224	35/10534	0.52929	0.872328	ENSRNOG00000028616	Pck1	rno:362282	1
rno05206	MicroRNAs in cancer	4/224	180/10534	0.535387	0.872328	ENSRNOG00000009371/ENSRNOG00000002525/ENSRNOG00000060463/ENSRNOG00000000521	Abl1/Ptgs2/AABR07062799.2/Cdkn1a	rno:100909750/rno:29527/rno:29340/rno:114851	4
rno04976	Bile secretion	2/224	84/10534	0.536507	0.872328	ENSRNOG00000016469/ENSRNOG00000003134	Fxyd2/Slc4a4	rno:29639/rno:84484	2
rno00062	Fatty acid elongation	1/224	36/10534	0.539333	0.872328	ENSRNOG00000018522	Echs1	rno:100911186	1
rno03020	RNA polymerase	1/224	36/10534	0.539333	0.872328	ENSRNOG00000019293	AABR07006025.1	rno:100911840	1
rno04380	Osteoclast differentiation	3/224	133/10534	0.540567	0.872328	ENSRNOG00000031233/ENSRNOG00000026293/ENSRNOG00000046667	Mapk12/Jun/Fosb	rno:60352/rno:24516/rno:100360880	3
rno04024	cAMP signaling pathway	5/224	230/10534	0.543604	0.872328	ENSRNOG00000020246/ENSRNOG00000016469/ENSRNOG00000021463/ENSRNOG00000046231/ENSRNOG00000026293	Myl9/Fxyd2/Ppara/Cacna1s/Jun	rno:296313/rno:29639/rno:25747/rno:682930/rno:24516	5
rno04110	Cell cycle	3/224	134/10534	0.545654	0.872328	ENSRNOG00000009371/ENSRNOG00000061358/ENSRNOG00000000521	Abl1/AC129365.1/Cdkn1a	rno:100909750/rno:29728/rno:114851	3
rno04722	Neurotrophin signaling pathway	3/224	134/10534	0.545654	0.872328	ENSRNOG00000009371/ENSRNOG00000031233/ENSRNOG00000026293	Abl1/Mapk12/Jun	rno:100909750/rno:60352/rno:24516	3
rno04970	Salivary secretion	2/224	86/10534	0.549261	0.872356	ENSRNOG00000016469/ENSRNOG00000001130	Fxyd2/Nos1	rno:29639/rno:24598	2
rno04146	Peroxisome	2/224	88/10534	0.561768	0.886427	ENSRNOG00000062228/ENSRNOG00000049203	LOC100359515/Pex5	rno:497963/rno:312703	2
rno04978	Mineral absorption	2/224	90/10534	0.574027	0.888856	ENSRNOG00000016469/ENSRNOG00000050854	Fxyd2/Clcn2	rno:29639/rno:108348101	2
rno00640	Propanoate metabolism	1/224	40/10534	0.577415	0.888856	ENSRNOG00000018522	Echs1	rno:100911186	1
rno04810	Regulation of actin cytoskeleton	5/224	240/10534	0.581677	0.888856	ENSRNOG00000020246/ENSRNOG00000057702/ENSRNOG00000004860/ENSRNOG00000013589/ENSRNOG00000013867	Myl9/Insrr/Myh9/Cxcl12/Fgf1	rno:296313/rno:60663/rno:25745/rno:24772/rno:25317	5
rno05216	Thyroid cancer	1/224	41/10534	0.586436	0.888856	ENSRNOG00000000521	Cdkn1a	rno:114851	1
rno04611	Platelet activation	3/224	143/10534	0.589923	0.888856	ENSRNOG00000003897/ENSRNOG00000031233/ENSRNOG00000026764	Col1a1/Mapk12/Pla2g4c	rno:29393/rno:60352/rno:691813	3
rno04360	Axon guidance	4/224	193/10534	0.590772	0.888856	ENSRNOG00000009371/ENSRNOG00000010320/ENSRNOG00000020246/ENSRNOG00000013589	Abl1/Efnb3/Myl9/Cxcl12	rno:100909750/rno:360546/rno:296313/rno:24772	4
rno05225	Hepatocellular carcinoma	4/224	193/10534	0.590772	0.888856	ENSRNOG00000061740/ENSRNOG00000004245/ENSRNOG00000013484/ENSRNOG00000000521	Smarcb1/Mgst3/LOC108348061/Cdkn1a	rno:361825/rno:289197/rno:108348061/rno:114851	4
rno04960	Aldosterone-regulated sodium reabsorption	1/224	42/10534	0.595264	0.888856	ENSRNOG00000016469	Fxyd2	rno:29639	1
rno05410	Hypertrophic cardiomyopathy (HCM)	2/224	95/10534	0.603577	0.888856	ENSRNOG00000046231/ENSRNOG00000023227	Cacna1s/AABR07052585.2	rno:682930/rno:84015	2
rno00591	Linoleic acid metabolism	1/224	43/10534	0.603905	0.888856	ENSRNOG00000026764	Pla2g4c	rno:691813	1
rno05219	Bladder cancer	1/224	43/10534	0.603905	0.888856	ENSRNOG00000000521	Cdkn1a	rno:114851	1
rno05210	Colorectal cancer	2/224	97/10534	0.614957	0.888856	ENSRNOG00000000521/ENSRNOG00000026293	Cdkn1a/Jun	rno:114851/rno:24516	2
rno04512	ECM-receptor interaction	2/224	98/10534	0.620554	0.888856	ENSRNOG00000000599/ENSRNOG00000003897	Lama4/Col1a1	rno:309816/rno:29393	2
rno04727	GABAergic synapse	2/224	99/10534	0.626087	0.888856	ENSRNOG00000019857/ENSRNOG00000046231	Gng7/Cacna1s	rno:58979/rno:682930	2
rno00010	Glycolysis / Gluconeogenesis	3/224	151/10534	0.626883	0.888856	ENSRNOG00000028616/ENSRNOG00000051318/ENSRNOG00000062283	Pck1/AC098008.3/AABR07003492.2	rno:362282/rno:24383/rno:24333	3
rno00071	Fatty acid degradation	1/224	46/10534	0.628742	0.888856	ENSRNOG00000018522	Echs1	rno:100911186	1
rno00565	Ether lipid metabolism	1/224	46/10534	0.628742	0.888856	ENSRNOG00000026764	Pla2g4c	rno:691813	1
rno04014	Ras signaling pathway	6/224	305/10534	0.634377	0.888856	ENSRNOG00000001374/ENSRNOG00000009371/ENSRNOG00000026764/ENSRNOG00000005386/ENSRNOG00000019857/ENSRNOG00000013867	Rasal1/Abl1/Pla2g4c/Kitlg/Gng7/Fgf1	rno:360814/rno:100909750/rno:691813/rno:60427/rno:58979/rno:25317	6
rno04973	Carbohydrate digestion and absorption	1/224	48/10534	0.644431	0.888856	ENSRNOG00000016469	Fxyd2	rno:29639	1
rno04910	Insulin signaling pathway	3/224	155/10534	0.64449	0.888856	ENSRNOG00000013397/ENSRNOG00000009617/ENSRNOG00000028616	Foxo1/Exoc7/Pck1	rno:84482/rno:100911734/rno:362282	3
rno04974	Protein digestion and absorption	2/224	103/10534	0.647599	0.888856	ENSRNOG00000003897/ENSRNOG00000016469	Col1a1/Fxyd2	rno:29393/rno:29639	2
rno04914	Progesterone-mediated oocyte maturation	2/224	104/10534	0.652822	0.888856	ENSRNOG00000031233/ENSRNOG00000006831	Mapk12/Pgr	rno:60352/rno:25154	2
rno04210	Apoptosis	3/224	157/10534	0.653071	0.888856	ENSRNOG00000009508/ENSRNOG00000062143/ENSRNOG00000026293	Casp6/LOC100911830/Jun	rno:83584/rno:500929/rno:24516	3
rno04925	Aldosterone synthesis and secretion	2/224	105/10534	0.657983	0.888856	ENSRNOG00000060463/ENSRNOG00000046231	AABR07062799.2/Cacna1s	rno:29340/rno:682930	2
rno04340	Hedgehog signaling pathway	1/224	50/10534	0.659461	0.888856	ENSRNOG00000007025	Evc2	rno:289711	1
rno00620	Pyruvate metabolism	1/224	51/10534	0.666737	0.888856	ENSRNOG00000028616	Pck1	rno:362282	1
rno03022	Basal transcription factors	1/224	51/10534	0.666737	0.888856	ENSRNOG00000058393	Taf15	rno:287571	1
rno04975	Fat digestion and absorption	1/224	51/10534	0.666737	0.888856	ENSRNOG00000010406	Cel	rno:24254	1
rno04261	Adrenergic signaling in cardiomyocytes	3/224	163/10534	0.677927	0.888856	ENSRNOG00000031233/ENSRNOG00000016469/ENSRNOG00000046231	Mapk12/Fxyd2/Cacna1s	rno:60352/rno:29639/rno:682930	3
rno00380	Tryptophan metabolism	1/224	53/10534	0.680828	0.888856	ENSRNOG00000018522	Echs1	rno:100911186	1
rno00510	N-Glycan biosynthesis	1/224	53/10534	0.680828	0.888856	ENSRNOG00000029077	Dpm3	rno:100910177	1
rno01230	Biosynthesis of amino acids	3/224	164/10534	0.68194	0.888856	ENSRNOG00000060047/ENSRNOG00000051318/ENSRNOG00000062283	LOC108348083/AC098008.3/AABR07003492.2	rno:361755/rno:24383/rno:24333	3
rno04510	Focal adhesion	4/224	218/10534	0.685645	0.888856	ENSRNOG00000000599/ENSRNOG00000003897/ENSRNOG00000020246/ENSRNOG00000026293	Lama4/Col1a1/Myl9/Jun	rno:309816/rno:29393/rno:296313/rno:24516	4
rno04713	Circadian entrainment	2/224	111/10534	0.687674	0.888856	ENSRNOG00000019857/ENSRNOG00000001130	Gng7/Nos1	rno:58979/rno:24598	2
rno04930	Type II diabetes mellitus	1/224	55/10534	0.694325	0.892704	ENSRNOG00000060463	AABR07062799.2	rno:29340	1
rno04928	Parathyroid hormone synthesis, secretion and action	2/224	114/10534	0.701712	0.897453	ENSRNOG00000015394/ENSRNOG00000000521	Trpv5/Cdkn1a	rno:116469/rno:114851	2
rno04330	Notch signaling pathway	1/224	59/10534	0.719639	0.913623	ENSRNOG00000026295	Rbpjl	rno:362268	1
rno05034	Alcoholism	4/224	229/10534	0.722173	0.913623	ENSRNOG00000019857/ENSRNOG00000046667/ENSRNOG00000051891/ENSRNOG00000032224	Gng7/Fosb/AABR07027752.1/Hist2h4	rno:58979/rno:100360880/rno:291152/rno:100360950	4
rno04979	Cholesterol metabolism	1/224	60/10534	0.725634	0.913623	ENSRNOG00000012181	Lpl	rno:24539	1
rno04724	Glutamatergic synapse	2/224	125/10534	0.74877	0.91938	ENSRNOG00000026764/ENSRNOG00000019857	Pla2g4c/Gng7	rno:691813/rno:58979	2
rno04725	Cholinergic synapse	2/224	125/10534	0.74877	0.91938	ENSRNOG00000019857/ENSRNOG00000046231	Gng7/Cacna1s	rno:58979/rno:682930	2
rno04935	Growth hormone synthesis, secretion and action	2/224	126/10534	0.752716	0.91938	ENSRNOG00000031233/ENSRNOG00000046231	Mapk12/Cacna1s	rno:60352/rno:682930	2
rno03410	Base excision repair	1/224	65/10534	0.75375	0.91938	ENSRNOG00000047206	LOC100911727	rno:100911727	1
rno01212	Fatty acid metabolism	1/224	66/10534	0.759018	0.91938	ENSRNOG00000018522	Echs1	rno:100911186	1
rno05213	Endometrial cancer	1/224	66/10534	0.759018	0.91938	ENSRNOG00000000521	Cdkn1a	rno:114851	1
rno05217	Basal cell carcinoma	1/224	67/10534	0.764175	0.91938	ENSRNOG00000000521	Cdkn1a	rno:114851	1
rno04919	Thyroid hormone signaling pathway	2/224	132/10534	0.775294	0.91938	ENSRNOG00000013397/ENSRNOG00000016469	Foxo1/Fxyd2	rno:84482/rno:29639	2
rno04927	Cortisol synthesis and secretion	1/224	70/10534	0.778995	0.91938	ENSRNOG00000046231	Cacna1s	rno:682930	1
rno04929	GnRH secretion	1/224	71/10534	0.783726	0.91938	ENSRNOG00000046231	Cacna1s	rno:682930	1
rno04120	Ubiquitin mediated proteolysis	3/224	194/10534	0.785517	0.91938	ENSRNOG00000004814/ENSRNOG00000061943/ENSRNOG00000062115	Elob/AC127784.2/AC242953.1	rno:81807/rno:292588/rno:363065	3
rno05168	Herpes simplex virus 1 infection	8/224	470/10534	0.788304	0.91938	ENSRNOG00000017414/ENSRNOG00000061639/ENSRNOG00000000787/novel.533/ENSRNOG00000055843/ENSRNOG00000022107/ENSRNOG00000058238/ENSRNOG00000008611	Irf7/AABR07044404.1/AABR07044364.1/-/LOC100911224/RT1-M6-1/AC120486.9/AABR07060593.1	rno:293624/rno:309600/rno:414784/rno:414784/rno:100359821/rno:414785/rno:414791/rno:362687	8
rno05223	Non-small cell lung cancer	1/224	72/10534	0.788356	0.91938	ENSRNOG00000000521	Cdkn1a	rno:114851	1
rno04621	NOD-like receptor signaling pathway	3/224	195/10534	0.788432	0.91938	ENSRNOG00000017414/ENSRNOG00000031233/ENSRNOG00000026293	Irf7/Mapk12/Jun	rno:293624/rno:60352/rno:24516	3
rno04114	Oocyte meiosis	2/224	140/10534	0.802592	0.91938	ENSRNOG00000031233/ENSRNOG00000006831	Mapk12/Pgr	rno:60352/rno:25154	2
rno04071	Sphingolipid signaling pathway	2/224	142/10534	0.808943	0.91938	ENSRNOG00000031233/ENSRNOG00000060463	Mapk12/AABR07062799.2	rno:60352/rno:29340	2
rno04142	Lysosome	2/224	142/10534	0.808943	0.91938	ENSRNOG00000059373/ENSRNOG00000014992	M6pr/LOC100909548	rno:100909548/rno:100909548	2
rno04924	Renin secretion	1/224	77/10534	0.810068	0.91938	ENSRNOG00000046231	Cacna1s	rno:682930	1
rno04917	Prolactin signaling pathway	1/224	78/10534	0.814137	0.91938	ENSRNOG00000031233	Mapk12	rno:60352	1
rno05214	Glioma	1/224	79/10534	0.818118	0.91938	ENSRNOG00000000521	Cdkn1a	rno:114851	1
rno04152	AMPK signaling pathway	2/224	145/10534	0.818128	0.91938	ENSRNOG00000013397/ENSRNOG00000028616	Foxo1/Pck1	rno:84482/rno:362282	2
rno04115	p53 signaling pathway	1/224	81/10534	0.825829	0.91938	ENSRNOG00000000521	Cdkn1a	rno:114851	1
rno01200	Carbon metabolism	3/224	210/10534	0.828353	0.91938	ENSRNOG00000018522/ENSRNOG00000051318/ENSRNOG00000062283	Echs1/AC098008.3/AABR07003492.2	rno:100911186/rno:24383/rno:24333	3
rno00562	Inositol phosphate metabolism	1/224	83/10534	0.833214	0.91938	ENSRNOG00000008694	Miox	rno:252899	1
rno05212	Pancreatic cancer	1/224	83/10534	0.833214	0.91938	ENSRNOG00000000521	Cdkn1a	rno:114851	1
rno05412	Arrhythmogenic right ventricular cardiomyopathy (ARVC)	1/224	84/10534	0.836789	0.91938	ENSRNOG00000046231	Cacna1s	rno:682930	1
rno00230	Purine metabolism	2/224	152/10534	0.838045	0.91938	ENSRNOG00000046308/ENSRNOG00000031367	LOC100910308/LOC103689983	rno:100910308/rno:103689983	2
rno04015	Rap1 signaling pathway	4/224	274/10534	0.83915	0.91938	ENSRNOG00000031233/ENSRNOG00000005386/ENSRNOG00000023881/ENSRNOG00000013867	Mapk12/Kitlg/Skap1/Fgf1	rno:60352/rno:60427/rno:286975/rno:25317	4
rno04728	Dopaminergic synapse	2/224	154/10534	0.843364	0.91938	ENSRNOG00000031233/ENSRNOG00000019857	Mapk12/Gng7	rno:60352/rno:58979	2
rno04216	Ferroptosis	1/224	86/10534	0.843711	0.91938	ENSRNOG00000038106	AABR07026424.1	rno:64862	1
rno05226	Gastric cancer	2/224	157/10534	0.851046	0.921834	ENSRNOG00000000521/ENSRNOG00000013867	Cdkn1a/Fgf1	rno:114851/rno:25317	2
rno04742	Taste transduction	1/224	89/10534	0.85355	0.921834	ENSRNOG00000020484	Trpm5	rno:365391	1
rno04934	Cushing syndrome	2/224	163/10534	0.865394	0.927928	ENSRNOG00000000521/ENSRNOG00000046231	Cdkn1a/Cacna1s	rno:114851/rno:682930	2
rno04630	JAK-STAT signaling pathway	2/224	166/10534	0.872084	0.927928	ENSRNOG00000000521/ENSRNOG00000023214	Cdkn1a/Il20rb	rno:114851/rno:501043	2
rno04211	Longevity regulating pathway	1/224	97/10534	0.876876	0.927928	ENSRNOG00000013397	Foxo1	rno:84482	1
rno05205	Proteoglycans in cancer	3/224	233/10534	0.877023	0.927928	ENSRNOG00000003897/ENSRNOG00000031233/ENSRNOG00000000521	Col1a1/Mapk12/Cdkn1a	rno:29393/rno:60352/rno:114851	3
rno04540	Gap junction	1/224	99/10534	0.882105	0.927928	ENSRNOG00000062143	LOC100911830	rno:500929	1
rno05032	Morphine addiction	1/224	99/10534	0.882105	0.927928	ENSRNOG00000019857	Gng7	rno:58979	1
rno04310	Wnt signaling pathway	2/224	174/10534	0.888461	0.930587	ENSRNOG00000004221/ENSRNOG00000026293	Lgr5/Jun	rno:299802/rno:24516	2
rno04916	Melanogenesis	1/224	106/10534	0.898724	0.937295	ENSRNOG00000005386	Kitlg	rno:60427	1
rno04140	Autophagy - animal	2/224	185/10534	0.90783	0.942747	ENSRNOG00000007331/ENSRNOG00000017243	Rragd/Bnip3	rno:297960/rno:84480	2
rno05321	Inflammatory bowel disease (IBD)	1/224	116/10534	0.918499	0.949767	ENSRNOG00000026293	Jun	rno:24516	1
rno04550	Signaling pathways regulating pluripotency of stem cells	1/224	147/10534	0.958495	0.986925	ENSRNOG00000031233	Mapk12	rno:60352	1
rno05017	Spinocerebellar ataxia	1/224	158/10534	0.967349	0.991838	ENSRNOG00000026295	Rbpjl	rno:362268	1
rno04390	Hippo signaling pathway	1/224	173/10534	0.97647	0.994331	ENSRNOG00000013867	Fgf1	rno:25317	1
rno04150	mTOR signaling pathway	1/224	176/10534	0.977963	0.994331	ENSRNOG00000007331	Rragd	rno:297960	1
rno05164	Influenza A	1/224	196/10534	0.985774	0.998096	ENSRNOG00000017414	Irf7	rno:293624	1
rno03013	RNA transport	1/224	219/10534	0.991409	0.999637	ENSRNOG00000040153	LOC108348062	rno:108348062	1
rno04217	Necroptosis	1/224	255/10534	0.996108	0.999682	ENSRNOG00000026764	Pla2g4c	rno:691813	1
rno04080	Neuroactive ligand-receptor interaction	1/224	368/10534	0.999682	0.999682	ENSRNOG00000027030	Adm	rno:25026	1
