# Supplementary material for: Identifying therapeutic biomarkers of zoledronic acid by metabolomics
Source: Front Pharmacol. 2023 Apr 25;14:1084453. doi: 10.3389/fphar.2023.1084453 (PMC10166846; doi:10.3389/fphar.2023.1084453)
Supplement: Supplementary file 3 [file DataSheet3.xlsx]

## Sheet: OVXvsSHAM-metabolite set-0w
OVX-SHAM-week-0
101001	alanine	Amino Acid	Alanine and Aspartate Metabolism	POSa	5950	56-41-7	C00041	HMDB0000161	0.030639	1.4893
101003	aspartate	Amino Acid	Alanine and Aspartate Metabolism	POSa	5960	56-84-8	C00049	HMDB0000191	0.030639	1.63031
105003	creatinine	Amino Acid	Creatine Metabolism	POSa	588	60-27-5	C00791	HMDB0000562	0.0202406	1.4774
107007	gamma-aminobutyrate (GABA)	Amino Acid	Glutamate Metabolism	POSa	119	56-12-2	C00334	HMDB0000112	0.00507487	2.02948
107008	gamma-carboxyglutamate	Amino Acid	Glutamate Metabolism	POSa				HMDB0041900	0.0202406	1.45842
107009	glutamate	Amino Acid	Glutamate Metabolism	POSa	33032	56-86-0	C00025	HMDB0000148	0.00507487	1.98198
107017	pyroglutamine*	Partially Characterized Molecules	Partially Characterized Molecules	POSa	11984188	29883-25-8		HMDB0062558	0.00823902	1.65882
108001	2-aminobutyrate	Amino Acid	Glutathione Metabolism	POSa				HMDB0245013	0.0130652	1.96995
108002	2-hydroxybutyrate/2-hydroxyisobutyrate	Amino Acid	Glutathione Metabolism	NEGb	440864	3347-90-8	C05984	HMDB0000008	0.00823902	1.86922
108011	cysteinylglycine disulfide*	Amino Acid	Glutathione Metabolism	POSa	22833544	70555-24-7		HMDB0000709	0.0202406	1.63721
108014	ophthalmate	Amino Acid	Glutathione Metabolism	POSa	7018721	495-27-2		HMDB0005765	0.0453276	1.58138
109004	betaine	Amino Acid	Glycine, Serine and Threonine Metabolism	POSa	248	6915-17-9		HMDB0000043	0.0453276	1.51032
109006	dimethylglycine	Amino Acid	Glycine, Serine and Threonine Metabolism	POSa	673	1118-68-9	C01026	HMDB0000092	0.00507487	1.74498
109007	glycine	Amino Acid	Glycine, Serine and Threonine Metabolism	POSa	750	56-40-6	C00037	HMDB0000123	0.0453276	1.29363
109009	N-acetylglycine	Amino Acid	Glycine, Serine and Threonine Metabolism	POSa	10972	543-24-8		HMDB0000532	0.0453276	1.37815
109015	serine	Amino Acid	Glycine, Serine and Threonine Metabolism	POSa	5951	56-45-1	C00065	HMDB0000187	0.030639	1.51544
109016	threonine	Amino Acid	Glycine, Serine and Threonine Metabolism	POSa	6288	72-19-5	C00188	HMDB0000167	0.0453276	1.43447
1102011	3-(3-hydroxyphenyl)propionate	Xenobiotics	Benzoate Metabolism	NEGa	91	621-54-5	C11457	HMDB0000375	0.0130652	1.85371
1102012	3-(3-hydroxyphenyl)propionate sulfate	Xenobiotics	Benzoate Metabolism	NEGa	187488			HMDB0094710	0.0202406	1.69924
1102023	3-phenylpropionate (hydrocinnamate)	Xenobiotics	Benzoate Metabolism	NEGa	107	501-52-0	C05629	HMDB0000764	0.0130652	1.90291
1102025	4-allylcatechol sulfate	Xenobiotics	Benzoate Metabolism	NEGa					0.0202406	1.64888
1102028	4-ethylphenylsulfate	Xenobiotics	Benzoate Metabolism	NEGa	20822574			HMDB0062551	0.0130652	1.81393
1102035	4-vinylphenol sulfate	Xenobiotics	Benzoate Metabolism	NEGa	6426766	131351-90-1		HMDB0062775	0.00507487	2.09934
1103050	ethyl glucuronide	Xenobiotics	Chemical	NEGa	18392195	17685-04-0		HMDB0010325	0.0129066	1.77861
111003	1-methyl-5-imidazoleacetate	Amino Acid	Histidine Metabolism	POSa				HMDB0004988	0.0202406	1.7983
1115004	salicylate	Xenobiotics	Drug - Topical Agents	NEGb	338	69-72-7	C00805	HMDB0001895	0.0202406	1.78773
1116013	2,8-quinolinediol sulfate	Xenobiotics	Food Component/Plant	NEGa					0.0453276	1.24628
1116027	3-formylindole	Xenobiotics	Food Component/Plant	POSa			C08493	HMDB0029737	0.0453276	1.43443
1116029	3-hydroxycinnamate sulfate	Xenobiotics	Food Component/Plant	NEGa					0.0202406	1.74253
1116033	3-indoleglyoxylic acid	Xenobiotics	Food Component/Plant	NEGa					0.0130652	1.68668
1116036	4-allylphenol sulfate	Xenobiotics	Food Component/Plant	NEGa					0.018101	1.61979
1116057	cinnamate	Xenobiotics	Food Component/Plant	NEGa			C10438	HMDB0000567	0.00507487	1.878
1116080	equol glucuronide	Xenobiotics	Food Component/Plant	NEGa					0.0453276	1.40342
1116115	homostachydrine*	Xenobiotics	Food Component/Plant	POSa	441447	472-22-0	C08283	HMDB0033433	0.0202406	1.5741
1116117	indolin-2-one	Xenobiotics	Food Component/Plant	POSa	321710	59-48-3	C12312	HMDB0061918	0.0130652	1.63174
1116131	methyl glucopyranoside (alpha + beta)	Xenobiotics	Food Component/Plant	NEGa	445238	709-50-2		HMDB0029965	0.030639	1.4493
112018	4-methyl-2-oxopentanoate	Amino Acid	Leucine, Isoleucine and Valine Metabolism	NEGa	70	816-66-0	C00233	HMDB0000695	0.00823902	1.77676
113001	2-aminoadipate	Amino Acid	Lysine Metabolism	NEGb	92136	1118-90-7	C00956	HMDB0000510	0.00507487	1.82866
113008	fructosyllysine	Amino Acid	Lysine Metabolism	POSa	131751634	21291-40-7		HMDB0034879	0.00507487	2.02724
113012	lysine	Amino Acid	Lysine Metabolism	POSa			C00047	HMDB0000182	0.00507487	1.88103
114010	cysteine sulfinic acid	Amino Acid	Methionine, Cysteine, SAM and Taurine Metabolism	POSa	1549098	1115-65-7	C00606	HMDB0000996	0.00962172	1.56317
114032	taurine	Amino Acid	Methionine, Cysteine, SAM and Taurine Metabolism	POSa	1123	107-35-7	C00245	HMDB0000251	0.0202406	1.65758
114033	taurocyamine	Amino Acid	Methionine, Cysteine, SAM and Taurine Metabolism	POSa			C01959	HMDB0003584	0.00823902	1.87519
116001	(N(1) + N(8))-acetylspermidine	Amino Acid	Polyamine Metabolism	POSa	496	14278-49-0	C00612	HMDB0001276	0.00823902	1.72178
117020	indolelactate	Amino Acid	Tryptophan Metabolism	NEGa	676157	7417-65-4	C02043	HMDB0000671	0.00823902	1.93901
117021	indolepropionate	Amino Acid	Tryptophan Metabolism	NEGa	3744	830-96-6		HMDB0002302	0.0202406	1.71824
117024	kynurenate	Amino Acid	Tryptophan Metabolism	NEGa	3845	492-27-3	C01717	HMDB0000715	0.00507487	2.00771
117027	N-acetyltryptophan	Amino Acid	Tryptophan Metabolism	NEGa	700653	1218-34-4		HMDB0013713	0.0453276	1.27067
117031	picolinate	Amino Acid	Tryptophan Metabolism	POSa	1018	98-98-6	C10164	HMDB0002243	0.030639	1.64061
117034	tryptophan	Amino Acid	Tryptophan Metabolism	POSa	6305	73-22-3	C00078	HMDB0000929	0.00507487	1.90669
117038	indoleacrylate	Amino Acid	Tryptophan Metabolism	NEGa	5375048	29953-71-7		HMDB0000734	0.00507487	1.88393
118014	4-hydroxyphenylpyruvate	Amino Acid	Tyrosine Metabolism	NEGa	979	156-39-8	C01179	HMDB0000707	0.00823902	1.83793
118034	thyroxine	Amino Acid	Tyrosine Metabolism	NEGa		51-48-9	C01829	HMDB0000248	0.0130652	1.73617
119008	dimethylarginine (SDMA + ADMA)	Amino Acid	Urea cycle; Arginine and Proline Metabolism	POSa	169148	30344-00-4		HMDB0003334	0.030639	1.41561
119011	homoarginine	Amino Acid	Urea cycle; Arginine and Proline Metabolism	POSa	9085	156-86-5	C01924	HMDB0000670	0.00507487	2.13524
119025	N-delta-acetylornithine	Amino Acid	Urea cycle; Arginine and Proline Metabolism	NEGa	439232	6205-08-9	C00437	HMDB0003357	0.0202406	1.62709
119028	N-monomethylarginine	Amino Acid	Urea cycle; Arginine and Proline Metabolism	POSa	132862	17035-90-4	C03884	HMDB0029416	0.00823902	1.86617
119031	proline	Amino Acid	Urea cycle; Arginine and Proline Metabolism	POSa	145742	147-85-3	C00148	HMDB0000162	0.00823902	1.61387
203016	N-acetylneuraminate	Carbohydrate	Aminosugar Metabolism	NEGb	445063	19342-33-7	C19910	HMDB0000230	0.0202406	1.76938
205008-2	mannose	Carbohydrate	Fructose, Mannose and Galactose Metabolism	NEGb	185698	3458-28-4	C00936	HMDB0000169	0.00507487	2.09846
207002	2,3-diphosphoglycerate	Carbohydrate	Glycolysis, Gluconeogenesis, and Pyruvate Metabolism	NEGa			C01159	HMDB0001294	0.00962172	1.64176
207004	3-phosphoglycerate	Carbohydrate	Glycolysis, Gluconeogenesis, and Pyruvate Metabolism	NEGa	724	820-11-1	C00597	HMDB0000807	0.0130652	1.82384
207005	dihydroxyacetone phosphate (DHAP)	Carbohydrate	Glycolysis, Gluconeogenesis, and Pyruvate Metabolism	POSa	668	57-04-5	C00111	HMDB0001473	0.0453276	1.85308
207013	glycerate	Carbohydrate	Glycolysis, Gluconeogenesis, and Pyruvate Metabolism	NEGb	439194	473-81-4	C00258	HMDB0000139	0.030639	1.69721
210003	arabonate/xylonate	Carbohydrate	Pentose Metabolism	NEGb	122045	488-30-2	C00878	HMDB0000539	0.0202406	1.38391
210010	ribulonate/xylulonate*	Carbohydrate	Pentose Metabolism	NEGb	644110	4172-43-4	C05412	HMDB0060255	0.00507487	2.09517
301001	2-O-methylascorbic acid	Cofactors and Vitamins	Ascorbate and Aldarate Metabolism	NEGb	54726398	17860-87-6		HMDB0240294	0.0453276	1.40795
301003	ascorbic acid 2-sulfate	Cofactors and Vitamins	Ascorbate and Aldarate Metabolism	NEGb	54676864	37627-95-5		HMDB0060649	0.00823902	1.83233
301004	ascorbic acid 3-sulfate*	Cofactors and Vitamins	Ascorbate and Aldarate Metabolism	NEGb					0.00507487	1.85348
301006	dehydroascorbate	Cofactors and Vitamins	Ascorbate and Aldarate Metabolism	NEGb	440667	490-83-5	C05422	HMDB0001264	0.030639	1.56682
301007	gulonate*	Cofactors and Vitamins	Ascorbate and Aldarate Metabolism	NEGb	152304	20246-53-1	C00800	HMDB0003290	0.030639	1.67136
301009	oxalate (ethanedioate)	Cofactors and Vitamins	Ascorbate and Aldarate Metabolism	NEGa	971	144-62-7	C00209	HMDB0002329	0.0453276	1.5083
304005	heme	Cofactors and Vitamins	Hemoglobin and Porphyrin Metabolism	POSb		14875-96-8	C00032	HMDB0003178	0.0130652	1.84942
304011	protoporphyrin IX	Cofactors and Vitamins	Hemoglobin and Porphyrin Metabolism	POSb			C02191	HMDB0000241	0.00499812	1.85968
306003	adenosine 5'-diphosphoribose (ADP-ribose)	Cofactors and Vitamins	Nicotinate and Nicotinamide Metabolism	NEGa			C00301	HMDB0001178	0.00366455	1.94837
306017	quinolinate	Cofactors and Vitamins	Nicotinate and Nicotinamide Metabolism	NEGb	1066	89-00-9	C03722	HMDB0000232	0.00823902	1.82086
307008	pantothenate	Cofactors and Vitamins	Pantothenate and CoA Metabolism	NEGa	6613	79-83-4	C00864	HMDB0000210	0.030639	1.3941
312015	gamma-CEHC	Cofactors and Vitamins	Tocopherol Metabolism	NEGa	15887183	178167-75-4		HMDB0001931	0.00477182	2.16873
401002	phosphate	Energy	Oxidative Phosphorylation	NEGa	1004	14265-44-2	C00009	HMDB0001429	0.0453276	1.49345
604008	N-behenoyl-sphingadienine (d18:2/22:0)*	Lipid	Ceramides	POSb					0.0453276	1.51683
606003	corticosterone	Lipid	Corticosteroids	NEGa	5753	50-22-6	C02140	HMDB0001547	0.0202406	1.36574
607007	linoleoyl-docosahexaenoyl-glycerol (18:2/22:6) [1]*	Lipid	Diacylglycerol	POSb					0.030639	1.59684
607009	linoleoyl-linolenoyl-glycerol (18:2/18:3) [1]*	Lipid	Diacylglycerol	POSb	14275409			HMDB0007249	0.0303479	1.50612
607010	linoleoyl-linolenoyl-glycerol (18:2/18:3) [2]*	Lipid	Diacylglycerol	POSb	9543737			HMDB0007250	0.030639	1.65474
607011	linoleoyl-linoleoyl-glycerol (18:2/18:2) [1]*	Lipid	Diacylglycerol	POSb					0.030639	1.4725
607012	linoleoyl-linoleoyl-glycerol (18:2/18:2) [2]*	Lipid	Diacylglycerol	POSb	9543729		C00165	HMDB0007248	0.030639	1.49276
607013	oleoyl-arachidonoyl-glycerol (18:1/20:4) [1]*	Lipid	Diacylglycerol	POSb					0.0202406	1.50204
607016	oleoyl-linoleoyl-glycerol (18:1/18:2) [1]	Lipid	Diacylglycerol	POSb					0.030639	1.56319
607017	oleoyl-linoleoyl-glycerol (18:1/18:2) [2]	Lipid	Diacylglycerol	POSb	9543722	91125-76-7		HMDB0007219	0.030639	1.58405
607019	palmitoleoyl-arachidonoyl-glycerol (16:1/20:4) [2]*	Lipid	Diacylglycerol	POSb					0.0130652	1.72398
607026	palmitoyl-linoleoyl-glycerol (16:0/18:2) [1]*	Lipid	Diacylglycerol	POSb					0.0249921	1.72547
612019	N-oleoyltaurine	Lipid	Endocannabinoid	NEGa					0.030639	1.41165
612022	N-palmitoyltaurine	Lipid	Endocannabinoid	NEGa					0.0130652	1.76989
616038	2-butenoylglycine	Lipid	Fatty Acid Metabolism (Acyl Glycine)	NEGa					0.0453276	1.37501
616056	butyrylcarnitine (C4)	Lipid	Fatty Acid Metabolism (also BCAA Metabolism)	POSa	213144	25576-40-3	C02862	HMDB0002013	0.00507487	2.12093
616069	acetylcarnitine (C2)	Lipid	Fatty Acid Metabolism (Acyl Carnitine, Short Chain)	POSa		3040-38-8		HMDB0000201	0.00507487	1.94812
617003	malonylcarnitine	Lipid	Fatty Acid Synthesis	POSa	91825606	910825-21-7		HMDB0002095	0.0453276	1.54627
622005	2S,3R-dihydroxybutyrate	Lipid	Fatty Acid, Dihydroxy	NEGb	10964471	5057-93-2		HMDB0002453	0.00823902	1.96721
622006	3,4-dihydroxybutyrate	Lipid	Fatty Acid, Dihydroxy	NEGb	150929	51267-44-8		HMDB0000337	0.00507487	2.10034
624007	2-hydroxydecanoate	Lipid	Fatty Acid, Monohydroxy	NEGa	5312797	70267-29-7		HMDB0094656	0.030639	1.5041
624024	3-hydroxyoleate*	Lipid	Fatty Acid, Monohydroxy	NEGa					0.0453276	1.31383
628001	glycerol	Lipid	Glycerolipid Metabolism	NEGa	753	56-81-5	C00116	HMDB0000131	0.030639	1.50832
628003	glycerophosphoglycerol	Lipid	Glycerolipid Metabolism	NEGb	54575349	185615-51-4		HMDB0240316	0.00823902	1.72726
638001	10-heptadecenoate (17:1n7)	Lipid	Long Chain Monounsaturated Fatty Acid	NEGa	5312435	29743-97-3		HMDB0060038	0.030639	1.55383
638012	palmitoleate (16:1n7)	Lipid	Long Chain Monounsaturated Fatty Acid	NEGa	445638	373-49-9	C08362	HMDB0003229	0.0202406	1.62416
640003	heptadecatrienoate (17:3)*	Lipid	Long Chain Polyunsaturated Fatty Acid (n3 and n6)	NEGa					0.030639	1.4646
642002	1-arachidonoyl-GPC (20:4n6)*	Lipid	Lysophospholipid	NEGa					0.0202406	1.67439
642010	1-linoleoyl-GPA (18:2)*	Lipid	Lysophospholipid	NEGa	20835023			HMDB0007856	0.030639	1.7909
642037	1-stearoyl-GPS (18:0)*	Lipid	Lysophospholipid	NEGa	74819135			HMDB0061698	0.0379415	1.60677
646012	1-oleoylglycerol (18:1)	Lipid	Monoacylglycerol	NEGa	12178130	129784-87-8		HMDB0011567	0.0202406	1.65338
646021	2-oleoylglycerol (18:1)	Lipid	Monoacylglycerol	NEGa	5319879			HMDB0011537	0.0284407	1.5579
650005	1,2-distearoyl-GPC (18:0/18:0)	Lipid	Phosphatidylcholine (PC)	POSb				HMDB0008036	0.030639	1.57116
650017	1-palmitoyl-2-dihomo-linolenoyl-GPC (16:0/20:3n3 or 6)*	Lipid	Phosphatidylcholine (PC)	POSb					0.00507487	2.11304
651001	1,2-dilinoleoyl-GPE (18:2/18:2)*	Lipid	Phosphatidylethanolamine (PE)	POSb	9546812	20707-71-5		HMDB0009093	0.0284407	1.37386
651005	1-linoleoyl-2-arachidonoyl-GPE (18:2/20:4)*	Lipid	Phosphatidylethanolamine (PE)	POSb	52924893	146074-59-1		HMDB0009102	0.0303479	1.87981
651008	1-oleoyl-2-linoleoyl-GPE (18:1/18:2)*	Lipid	Phosphatidylethanolamine (PE)	POSb				HMDB0009060	0.0438264	1.6418
651012	1-palmitoyl-2-linoleoyl-GPE (16:0/18:2)	Lipid	Phosphatidylethanolamine (PE)	POSb				HMDB0008928	0.0202406	1.58052
651013	1-palmitoyl-2-oleoyl-GPE (16:0/18:1)	Lipid	Phosphatidylethanolamine (PE)	POSb				HMDB0008927	0.00507487	1.88584
651017	1-stearoyl-2-linoleoyl-GPE (18:0/18:2)*	Lipid	Phosphatidylethanolamine (PE)	POSb	9546749	7266-53-7		HMDB0008994	0.00823902	1.77088
651018	1-stearoyl-2-oleoyl-GPE (18:0/18:1)	Lipid	Phosphatidylethanolamine (PE)	POSb	9546742	6418-95-7		HMDB0008993	0.00507487	1.96531
654005	1-stearoyl-2-arachidonoyl-GPS (18:0/20:4)	Lipid	Phosphatidylserine (PS)	POSb	24779545	132014-80-3		HMDB0012383	0.0249921	1.80728
655002	choline phosphate	Lipid	Phospholipid Metabolism	POSa	1014	3616-04-4	C00588	HMDB0001565	0.0453276	1.51538
655010	trimethylamine N-oxide	Lipid	Phospholipid Metabolism	POSa	1145	1184-78-7	C01104	HMDB0000925	0.0453276	1.46695
657003	1-(1-enyl-palmitoyl)-2-linoleoyl-GPC (P-16:0/18:2)*	Lipid	Plasmalogen	POSb	24779386			HMDB0011211	0.0130652	1.47096
658018	stearidonate (18:4n3)	Lipid	Long Chain Polyunsaturated Fatty Acid (n3 and n6)	NEGa	5312508	20290-75-9	C16300	HMDB0006547	0.0453276	1.49885
670019	taurochenodeoxycholate	Lipid	Primary Bile Acid Metabolism	NEGa	387316	516-35-8	C05465	HMDB0000951	0.030639	1.46624
672044	taurohyocholate*	Lipid	Secondary Bile Acid Metabolism	NEGa	131750644	117997-17-8	C15516	HMDB0011637	0.00962172	1.55159
672051	ursodeoxycholate	Lipid	Secondary Bile Acid Metabolism	NEGa	31401	128-13-2	C07880	HMDB0000946	0.00962172	1.79867
674003	phytosphingosine	Lipid	Sphingolipid Synthesis	POSb	122121	554-62-1	C12144	HMDB0004610	0.0453276	1.2392
674005	sphinganine	Lipid	Sphingolipid Synthesis	POSb	91486	764-22-7	C00836	HMDB0000269	0.00823902	2.05433
675002	hydroxypalmitoyl sphingomyelin (d18:1/16:0(OH))**	Lipid	Sphingomyelins	POSb					0.030639	1.47417
675019	sphingomyelin (d18:1/25:0, d19:0/24:1, d20:1/23:0, d19:1/24:0)*	Lipid	Sphingomyelins	POSb	44260137	221105-53-9		HMDB0240671	0.0130652	1.42169
676007	sphingosine	Lipid	Sphingosines	POSb	5280335	123-78-4	C00319	HMDB0000252	0.00507487	2.11017
677005	7-alpha-hydroxy-3-oxo-4-cholestenoate (7-Hoca)	Lipid	Sterol	NEGa	3081085	115538-85-7	C17337	HMDB0012458	0.0453276	1.65429
677007	7-hydroxycholesterol (alpha or beta)	Lipid	Sterol	POSb	473141	566-27-8		HMDB0006119	0.0277684	1.58964
677016	fucosterol	Lipid	Sterol	POSb	131750945	17605-67-3	C08817	HMDB0030021	0.030639	1.27783
703009	inosine	Nucleotide	Purine Metabolism, (Hypo)Xanthine/Inosine containing	NEGa	6021	58-63-9	C00294	HMDB0000195	0.0200224	1.53412
703025	adenosine	Nucleotide	Purine Metabolism, Adenine containing	POSa	60961	58-61-7	C00212	HMDB0000050	0.0453276	1.33597
703046	7-methylguanine	Nucleotide	Purine Metabolism, Guanine containing	POSa	11361	578-76-7	C02242	HMDB0000897	0.0130652	1.77949
704010	cytidine 2' or 3'-monophosphate (2' or 3'-CMP)	Nucleotide	Pyrimidine Metabolism, Cytidine containing	POSa	66535	84-52-6	C05822	HMDB0240312	0.0167114	1.62857
704017	N4-acetylcytidine	Nucleotide	Pyrimidine Metabolism, Cytidine containing	NEGa	107461	3768-18-1		HMDB0005923	0.0130652	1.65089
704020	orotate	Nucleotide	Pyrimidine Metabolism, Orotate containing	NEGb	967	65-86-1	C00295	HMDB0000226	0.030639	1.48797
704024	thymidine	Nucleotide	Pyrimidine Metabolism, Thymine containing	NEGa	5789	50-89-5	C00214	HMDB0000273	0.00823902	1.80762
704035	5,6-dihydrouridine	Nucleotide	Pyrimidine Metabolism, Uracil containing	NEGa	94312	5627-05-4		HMDB0000497	0.0130652	1.92418
704040	pseudouridine	Nucleotide	Pyrimidine Metabolism, Uracil containing	NEGa	15047	1445-07-4	C02067	HMDB0000767	0.0130652	1.77941
704044	uridine 3'-monophosphate (3'-UMP)	Nucleotide	Pyrimidine Metabolism, Uracil containing	NEGa	101543	84-53-7	C01368	HMDB0060282	0.0284407	1.29628
902012	isoleucylglycine	Peptide	Dipeptide	NEGa	342532			HMDB0028907	0.030639	1.48563
905001	gamma-glutamyl-2-aminobutyrate	Peptide	Gamma-glutamyl Amino Acid	POSa					0.030639	1.75923
905007	gamma-glutamylglutamate	Peptide	Gamma-glutamyl Amino Acid	POSa	92865	1116-22-9	C05282	HMDB0011737	0.00823902	1.85561
905009	gamma-glutamylglycine	Peptide	Gamma-glutamyl Amino Acid	POSa	165527	1948-29-4		HMDB0011667	0.00823902	1.77517

## Sheet: OVXvsSHAM-enrichment result-0w
OVX-SHAM-week-0
Pathway	total	expected	hits	Raw.p	Holm.p	FDR	Enrichment Ratio	log.P.value	metabolite.hits
Aminoacyl-tRNA biosynthesis	48	3.69	9	0.00891	0.749	0.442	2.43902	2.05012	Glycine, L-Aspartic acid, L-Serine, L-Alanine, L-Lysine, L-Threonine, L-Tryptophan, L-Proline, L-Glutamic acid
Glycine, serine and threonine metabolism	33	2.54	7	0.0105	0.874	0.442	2.75591	1.97881	L-Serine, Betaine, 3-Phosphoglyceric acid, Dimethylglycine, Glycine, L-Threonine, Glyceric acid
Sphingolipid metabolism	21	1.61	4	0.0716	1	1	2.48447	1.14509	Sphinganine, Sphingosine, L-Serine, Phytosphingosine
D-Glutamine and D-glutamate metabolism	6	0.461	2	0.0716	1	1	4.33839	1.14509	L-Glutamic acid, L-Glutamic acid
Arginine biosynthesis	14	1.08	3	0.0864	1	1	2.77778	1.06349	L-Glutamic acid, N-Acetylornithine, L-Aspartic acid
Glycerolipid metabolism	16	1.23	3	0.119	1	1	2.43902	0.924453	Glycerol, Glyceric acid, Dihydroxyacetone phosphate
Valine, leucine and isoleucine biosynthesis	8	0.615	2	0.121	1	1	3.25203	0.917215	L-Threonine, Ketoleucine
Taurine and hypotaurine metabolism	8	0.615	2	0.121	1	1	3.25203	0.917215	3-Sulfinoalanine, Taurine
Alanine, aspartate and glutamate metabolism	28	2.15	4	0.163	1	1	1.86047	0.787812	L-Aspartic acid, L-Alanine, L-Glutamic acid, Gamma-Aminobutyric acid
Porphyrin and chlorophyll metabolism	30	2.31	4	0.194	1	1	1.7316	0.712198	Heme, Glycine, L-Glutamic acid, Protoporphyrin IX
Glyoxylate and dicarboxylate metabolism	32	2.46	4	0.228	1	1	1.62602	0.642065	L-Serine, Glycine, L-Glutamic acid, Glyceric acid
Phenylalanine, tyrosine and tryptophan biosynthesis	4	0.307	1	0.274	1	1	3.25733	0.562249	4-Hydroxyphenylpyruvic acid
Butanoate metabolism	15	1.15	2	0.323	1	1	1.73913	0.490797	Gamma-Aminobutyric acid, L-Glutamic acid
Nicotinate and nicotinamide metabolism	15	1.15	2	0.323	1	1	1.73913	0.490797	L-Aspartic acid, Quinolinic acid
Glycolysis / Gluconeogenesis	26	2	3	0.323	1	1	1.5	0.490797	3-Phosphoglyceric acid, 2,3-Diphosphoglyceric acid, Dihydroxyacetone phosphate
Histidine metabolism	16	1.23	2	0.352	1	1	1.62602	0.453457	L-Glutamic acid, L-Aspartic acid
Phosphonate and phosphinate metabolism	6	0.461	1	0.382	1	1	2.1692	0.417937	Phosphorylcholine
Nitrogen metabolism	6	0.461	1	0.382	1	1	2.1692	0.417937	L-Glutamic acid
Pantothenate and CoA biosynthesis	19	1.46	2	0.436	1	1	1.36986	0.360514	Pantothenic acid, L-Aspartic acid
Fructose and mannose metabolism	20	1.54	2	0.463	1	1	1.2987	0.334419	D-Mannose, Dihydroxyacetone phosphate
Cysteine and methionine metabolism	33	2.54	3	0.472	1	1	1.1811	0.326058	L-Serine, 3-Sulfinoalanine, 3-Phosphoglyceric acid
Ascorbate and aldarate metabolism	8	0.615	1	0.473	1	1	1.62602	0.325139	Gulonic acid
Primary bile acid biosynthesis	46	3.54	4	0.477	1	1	1.12994	0.321482	Glycine, Taurine, Taurochenodesoxycholic acid, 7alpha-Hydroxy-3-oxo-4-cholestenoate
Ubiquinone and other terpenoid-quinone biosynthesis	9	0.692	1	0.514	1	1	1.44509	0.289037	4-Hydroxyphenylpyruvic acid
Biotin metabolism	10	0.769	1	0.552	1	1	1.30039	0.258061	L-Lysine
Arginine and proline metabolism	38	2.92	3	0.57	1	1	1.0274	0.244125	Gamma-Aminobutyric acid, L-Proline, L-Glutamic acid
Lysine degradation	25	1.92	2	0.585	1	1	1.04167	0.232844	L-Lysine, Aminoadipic acid
Galactose metabolism	27	2.08	2	0.628	1	1	0.961538	0.20204	Glycerol, D-Mannose
Glutathione metabolism	28	2.15	2	0.648	1	1	0.930233	0.188425	Glycine, L-Glutamic acid
alpha-Linolenic acid metabolism	13	0.999	1	0.648	1	1	1.001	0.188425	Stearidonic acid
Purine metabolism	65	5	4	0.752	1	1	0.8	0.123782	Adenosine, Adenosine, Inosine, Adenosine diphosphate ribose
Pentose and glucuronate interconversions	18	1.38	1	0.765	1	1	0.724638	0.116339	Gulonic acid
Glycerophospholipid metabolism	36	2.77	2	0.779	1	1	0.722022	0.108463	Dihydroxyacetone phosphate, Phosphorylcholine
Amino sugar and nucleotide sugar metabolism	37	2.84	2	0.792	1	1	0.704225	0.101275	N-Acetylneuraminic acid, D-Mannose
Selenocompound metabolism	20	1.54	1	0.8	1	1	0.649351	0.09691	L-Alanine
beta-Alanine metabolism	21	1.61	1	0.816	1	1	0.621118	0.0883098	L-Aspartic acid
Pyrimidine metabolism	39	3	2	0.816	1	1	0.666667	0.0883098	Thymidine, Orotic acid
Pentose phosphate pathway	22	1.69	1	0.83	1	1	0.591716	0.0809219	Glyceric acid
Propanoate metabolism	23	1.77	1	0.843	1	1	0.564972	0.0741724	2-Hydroxybutyric acid
Tyrosine metabolism	42	3.23	2	0.848	1	1	0.619195	0.0716041	4-Hydroxyphenylpyruvic acid, Thyroxine
Inositol phosphate metabolism	30	2.31	1	0.911	1	1	0.4329	0.0404816	Dihydroxyacetone phosphate
Valine, leucine and isoleucine degradation	40	3.07	1	0.961	1	1	0.325733	0.0172766	Ketoleucine
Tryptophan metabolism	41	3.15	1	0.964	1	1	0.31746	0.015923	L-Tryptophan
Steroid hormone biosynthesis	85	6.53	1	0.999	1	1	0.153139	0.000434512	Corticosterone

## Sheet: NSvsSHAM-metabolite set-1w
NS-SHAM-week-1
107003	alpha-ketoglutaramate*	Amino Acid	Glutamate Metabolism	NEGa	48	18465-19-5	C00940	HMDB0001552	0.0453276	1.61223
107005	carboxyethyl-GABA	Amino Acid	Glutamate Metabolism	POSa	2572	4386-03-2		HMDB0002201	0.0129066	1.95535
107007	gamma-aminobutyrate (GABA)	Amino Acid	Glutamate Metabolism	POSa	119	56-12-2	C00334	HMDB0000112	0.00823902	2.12965
108001	2-aminobutyrate	Amino Acid	Glutathione Metabolism	POSa				HMDB0245013	0.00823902	2.14664
108002	2-hydroxybutyrate/2-hydroxyisobutyrate	Amino Acid	Glutathione Metabolism	NEGb	440864	3347-90-8	C05984	HMDB0000008	0.00507487	2.08536
108014	ophthalmate	Amino Acid	Glutathione Metabolism	POSa	7018721	495-27-2		HMDB0005765	0.00507487	2.10076
109004	betaine	Amino Acid	Glycine, Serine and Threonine Metabolism	POSa	248	6915-17-9		HMDB0000043	0.0202406	1.56038
109007	glycine	Amino Acid	Glycine, Serine and Threonine Metabolism	POSa	750	56-40-6	C00037	HMDB0000123	0.0453276	1.37156
109016	threonine	Amino Acid	Glycine, Serine and Threonine Metabolism	POSa	6288	72-19-5	C00188	HMDB0000167	0.030639	1.68477
1101006	tartronate (hydroxymalonate)	Xenobiotics	Food Component/Plant	NEGa	45	80-69-3	C02287	HMDB0035227	0.030639	1.71035
1102025	4-allylcatechol sulfate	Xenobiotics	Benzoate Metabolism	NEGa					0.0453276	1.60432
1102029	4-hydroxybenzoate	Xenobiotics	Benzoate Metabolism	NEGb	135	99-96-7	C00156	HMDB0000500	0.0202406	1.71928
1102035	4-vinylphenol sulfate	Xenobiotics	Benzoate Metabolism	NEGa	6426766	131351-90-1		HMDB0062775	0.00507487	2.06556
111002	1-methyl-4-imidazoleacetate	Amino Acid	Histidine Metabolism	POSa	75810	2625-49-2	C05828	HMDB0002820	0.0453276	1.47439
1115004	salicylate	Xenobiotics	Drug - Topical Agents	NEGb	338	69-72-7	C00805	HMDB0001895	0.0130652	1.74722
1116078	enterolactone sulfate	Xenobiotics	Food Component/Plant	NEGa				HMDB0240506	0.0453276	1.73779
1116081	equol sulfate	Xenobiotics	Food Component/Plant	NEGa	29979373			HMDB0240515	0.0202406	1.45577
1116174	stachydrine	Xenobiotics	Food Component/Plant	POSa	115244	471-87-4	C10172	HMDB0004827	0.0202406	1.83722
112011	3-hydroxy-2-ethylpropionate	Amino Acid	Leucine, Isoleucine and Valine Metabolism	NEGa	188979	4374-62-3		HMDB0000396	0.00507487	1.91422
112023	beta-hydroxyisovalerate	Amino Acid	Leucine, Isoleucine and Valine Metabolism	NEGb	69362	625-08-1		HMDB0000754	0.00507487	2.08133
112029	isoleucine	Amino Acid	Leucine, Isoleucine and Valine Metabolism	POSa	6306	73-32-5	C00407	HMDB0000172	0.030639	1.57015
113004	5-aminovalerate	Amino Acid	Lysine Metabolism	POSa	138	660-88-8	C00431	HMDB0003355	0.0284407	1.41956
113012	lysine	Amino Acid	Lysine Metabolism	POSa			C00047	HMDB0000182	0.0202406	1.82392
114010	cysteine sulfinic acid	Amino Acid	Methionine, Cysteine, SAM and Taurine Metabolism	POSa	1549098	1115-65-7	C00606	HMDB0000996	0.0262788	1.73205
114015	methionine	Amino Acid	Methionine, Cysteine, SAM and Taurine Metabolism	POSa	6137	63-68-3	C00073	HMDB0000696	0.0202406	1.6926
114017	methionine sulfoxide	Amino Acid	Methionine, Cysteine, SAM and Taurine Metabolism	POSa	158980	3226-65-1	C02989	HMDB0002005	0.0453276	1.36707
114031	succinoyltaurine	Amino Acid	Methionine, Cysteine, SAM and Taurine Metabolism	NEGb					0.00507487	2.04547
114033	taurocyamine	Amino Acid	Methionine, Cysteine, SAM and Taurine Metabolism	POSa			C01959	HMDB0003584	0.030639	1.68099
115006	N-acetylphenylalanine	Amino Acid	Phenylalanine Metabolism	NEGa	74839	2018-61-3	C03519	HMDB0000512	0.0202406	1.71946
115011	phenylalanine	Amino Acid	Phenylalanine Metabolism	POSa	6140	63-91-2	C00079	HMDB0000159	0.030639	1.70638
115012	phenyllactate (PLA)	Amino Acid	Phenylalanine Metabolism	NEGa	3848	828-01-3	C01479	HMDB0000779	0.00507487	1.99836
116012	N-acetyl-isoputreanine*	Amino Acid	Polyamine Metabolism	POSa					0.00507487	2.09978
117021	indolepropionate	Amino Acid	Tryptophan Metabolism	NEGa	3744	830-96-6		HMDB0002302	0.00507487	2.2345
117024	kynurenate	Amino Acid	Tryptophan Metabolism	NEGa	3845	492-27-3	C01717	HMDB0000715	0.00507487	2.13341
117038	indoleacrylate	Amino Acid	Tryptophan Metabolism	NEGa	5375048	29953-71-7		HMDB0000734	0.00507487	2.23284
118010	3-methoxytyrosine	Amino Acid	Tyrosine Metabolism	POSa	1670	7636-26-2		HMDB0001434	0.0202406	1.80966
118034	thyroxine	Amino Acid	Tyrosine Metabolism	NEGa		51-48-9	C01829	HMDB0000248	0.00507487	1.99451
118037	tyrosine	Amino Acid	Tyrosine Metabolism	POSa	6057	60-18-4	C00082	HMDB0000158	0.0453276	1.52622
119005	arginine	Amino Acid	Urea cycle; Arginine and Proline Metabolism	POSa	6322	74-79-3	C00062	HMDB0000517	0.00507487	1.9037
119011	homoarginine	Amino Acid	Urea cycle; Arginine and Proline Metabolism	POSa	9085	156-86-5	C01924	HMDB0000670	0.030639	1.80033
119027	N-methylproline	Amino Acid	Urea cycle; Arginine and Proline Metabolism	POSa	643474	475-11-6		HMDB0094696	0.030639	1.61849
119028	N-monomethylarginine	Amino Acid	Urea cycle; Arginine and Proline Metabolism	POSa	132862	17035-90-4	C03884	HMDB0029416	0.00507487	1.86281
119032	pro-hydroxy-pro	Amino Acid	Urea cycle; Arginine and Proline Metabolism	POSa	11902892	18684-24-7		HMDB0006695	0.00823902	2.0332
203016	N-acetylneuraminate	Carbohydrate	Aminosugar Metabolism	NEGb	445063	19342-33-7	C19910	HMDB0000230	0.030639	1.6599
204006	sucrose	Carbohydrate	Disaccharides and Oligosaccharides	NEGb	5988	57-50-1	C00089	HMDB0000258	0.0379415	1.54191
205001	2-ketogulonate	Carbohydrate	Fructose, Mannose and Galactose Metabolism	NEGb			C03342	HMDB0011732	0.0130652	1.93862
205008-2	mannose	Carbohydrate	Fructose, Mannose and Galactose Metabolism	NEGb	185698	3458-28-4	C00936	HMDB0000169	0.00507487	2.06424
207005	dihydroxyacetone phosphate (DHAP)	Carbohydrate	Glycolysis, Gluconeogenesis, and Pyruvate Metabolism	POSa	668	57-04-5	C00111	HMDB0001473	0.0453276	1.48004
207013	glycerate	Carbohydrate	Glycolysis, Gluconeogenesis, and Pyruvate Metabolism	NEGb	439194	473-81-4	C00258	HMDB0000139	0.00507487	1.87037
301007	gulonate*	Cofactors and Vitamins	Ascorbate and Aldarate Metabolism	NEGb	152304	20246-53-1	C00800	HMDB0003290	0.00823902	1.94302
301009	oxalate (ethanedioate)	Cofactors and Vitamins	Ascorbate and Aldarate Metabolism	NEGa	971	144-62-7	C00209	HMDB0002329	0.00507487	1.7216
312001	alpha-CEHC	Cofactors and Vitamins	Tocopherol Metabolism	NEGa	9943542	4072-32-6		HMDB0001518	0.030639	1.53591
312015	gamma-CEHC	Cofactors and Vitamins	Tocopherol Metabolism	NEGa	15887183	178167-75-4		HMDB0001931	0.0202406	1.61273
313007	retinol (Vitamin A)	Cofactors and Vitamins	Vitamin A Metabolism	POSb	445354	68-26-8	C17276	HMDB0000305	0.0453276	1.62637
602002	deoxycarnitine	Lipid	Carnitine Metabolism	POSa	725	407-64-7	C01181	HMDB0001161	0.00507487	1.89645
606003	corticosterone	Lipid	Corticosteroids	NEGa	5753	50-22-6	C02140	HMDB0001547	0.0453276	1.45245
607007	linoleoyl-docosahexaenoyl-glycerol (18:2/22:6) [1]*	Lipid	Diacylglycerol	POSb					0.00507487	2.17812
607008	linoleoyl-docosahexaenoyl-glycerol (18:2/22:6) [2]*	Lipid	Diacylglycerol	POSb	9543899			HMDB0007266	0.0453276	1.55506
607009	linoleoyl-linolenoyl-glycerol (18:2/18:3) [1]*	Lipid	Diacylglycerol	POSb	14275409			HMDB0007249	0.00823902	2.00536
607010	linoleoyl-linolenoyl-glycerol (18:2/18:3) [2]*	Lipid	Diacylglycerol	POSb	9543737			HMDB0007250	0.00823902	1.86267
607011	linoleoyl-linoleoyl-glycerol (18:2/18:2) [1]*	Lipid	Diacylglycerol	POSb					0.0130652	1.95749
607012	linoleoyl-linoleoyl-glycerol (18:2/18:2) [2]*	Lipid	Diacylglycerol	POSb	9543729		C00165	HMDB0007248	0.0130652	1.77765
607013	oleoyl-arachidonoyl-glycerol (18:1/20:4) [1]*	Lipid	Diacylglycerol	POSb					0.0202406	1.81637
607016	oleoyl-linoleoyl-glycerol (18:1/18:2) [1]	Lipid	Diacylglycerol	POSb					0.0202406	1.91994
607017	oleoyl-linoleoyl-glycerol (18:1/18:2) [2]	Lipid	Diacylglycerol	POSb	9543722	91125-76-7		HMDB0007219	0.0202406	1.95487
607019	palmitoleoyl-arachidonoyl-glycerol (16:1/20:4) [2]*	Lipid	Diacylglycerol	POSb					0.00823902	1.89788
607026	palmitoyl-linoleoyl-glycerol (16:0/18:2) [1]*	Lipid	Diacylglycerol	POSb					0.00962172	1.68711
607027	palmitoyl-linoleoyl-glycerol (16:0/18:2) [2]*	Lipid	Diacylglycerol	POSb	9543695	51621-26-2	C00165	HMDB0007103	0.0115189	1.98034
616010	pentadecanoylcarnitine (C15)*	Lipid	Fatty Acid Metabolism (Acyl Carnitine, Long Chain Saturated)	POSb	123132011			HMDB0062517	0.0130652	1.92409
616056	butyrylcarnitine (C4)	Lipid	Fatty Acid Metabolism (also BCAA Metabolism)	POSa	213144	25576-40-3	C02862	HMDB0002013	0.030639	1.77513
616066	3-hydroxyoleoylcarnitine	Lipid	Fatty Acid Metabolism (Acyl Carnitine, Hydroxy)	POSb					0.00507487	2.00132
616067	3-hydroxypalmitoylcarnitine	Lipid	Fatty Acid Metabolism (Acyl Carnitine, Hydroxy)	POSb	126456228	195207-76-2		HMDB0013336	0.0130652	1.99443
616071	arachidonoylcarnitine (C20:4)	Lipid	Fatty Acid Metabolism (Acyl Carnitine, Polyunsaturated)	POSb	136212424	36816-11-2		HMDB0006455	0.0130652	1.67011
616086	linolenoylcarnitine (C18:3)*	Lipid	Fatty Acid Metabolism (Acyl Carnitine, Polyunsaturated)	POSb					0.00823902	1.80869
616087	linoleoylcarnitine (C18:2)*	Lipid	Fatty Acid Metabolism (Acyl Carnitine, Polyunsaturated)	POSb	6450015	36816-10-1		HMDB0006469	0.00507487	2.06273
616088	margaroylcarnitine (C17)*	Lipid	Fatty Acid Metabolism (Acyl Carnitine, Long Chain Saturated)	POSb	53477803	106182-29-0		HMDB0006210	0.00507487	2.14966
616096	oleoylcarnitine (C18:1)	Lipid	Fatty Acid Metabolism (Acyl Carnitine, Monounsaturated)	POSb	46907933	38677-66-6		HMDB0005065	0.0202406	1.72348
616098	palmitoylcarnitine (C16)	Lipid	Fatty Acid Metabolism (Acyl Carnitine, Long Chain Saturated)	POSb	11953816	2364-67-2	C02990	HMDB0000222	0.030639	1.65246
616100	stearoylcarnitine (C18)	Lipid	Fatty Acid Metabolism (Acyl Carnitine, Long Chain Saturated)	POSb	52922056	25597-09-5		HMDB0000848	0.0130652	1.61789
617003	malonylcarnitine	Lipid	Fatty Acid Synthesis	POSa	91825606	910825-21-7		HMDB0002095	0.0453276	1.18818
622005	2S,3R-dihydroxybutyrate	Lipid	Fatty Acid, Dihydroxy	NEGb	10964471	5057-93-2		HMDB0002453	0.00507487	2.2195
622006	3,4-dihydroxybutyrate	Lipid	Fatty Acid, Dihydroxy	NEGb	150929	51267-44-8		HMDB0000337	0.00507487	2.16406
624015	2-hydroxypalmitate	Lipid	Fatty Acid, Monohydroxy	NEGa	12575964	16452-52-1		HMDB0031057	0.0202406	1.79164
624019	3-hydroxyhexanoate	Lipid	Fatty Acid, Monohydroxy	NEGa	11829482	66997-60-2		HMDB0061652	0.0202406	1.78763
624032	5-hydroxyhexanoate	Lipid	Fatty Acid, Monohydroxy	NEGa	170748	44843-89-2		HMDB0000525	0.0202406	1.71917
646012	1-oleoylglycerol (18:1)	Lipid	Monoacylglycerol	NEGa	12178130	129784-87-8		HMDB0011567	0.0130652	1.94416
651017	1-stearoyl-2-linoleoyl-GPE (18:0/18:2)*	Lipid	Phosphatidylethanolamine (PE)	POSb	9546749	7266-53-7		HMDB0008994	0.0202406	1.80359
654007	1-stearoyl-2-oleoyl-GPS (18:0/18:1)	Lipid	Phosphatidylserine (PS)	POSb	59720717	124262-93-7	C02737	HMDB0010163	0.0202406	1.83429
670019	taurochenodeoxycholate	Lipid	Primary Bile Acid Metabolism	NEGa	387316	516-35-8	C05465	HMDB0000951	0.00823902	2.03865
670020	taurocholate	Lipid	Primary Bile Acid Metabolism	NEGa	6675	81-24-3	C05122	HMDB0000036	0.0130652	1.77416
672030	hyodeoxycholate	Lipid	Secondary Bile Acid Metabolism	NEGa				HMDB0000733	0.0202406	1.83841
672041	taurocholenate sulfate*	Lipid	Secondary Bile Acid Metabolism	NEGa					0.0202406	1.70703
672042	taurodeoxycholate	Lipid	Secondary Bile Acid Metabolism	NEGa	2733768	516-50-7	C05463	HMDB0000896	0.00507487	1.88405
672044	taurohyocholate*	Lipid	Secondary Bile Acid Metabolism	NEGa	131750644	117997-17-8	C15516	HMDB0011637	0.00277843	1.93135
672046	taurolithocholate	Lipid	Secondary Bile Acid Metabolism	NEGa			C02592	HMDB0000722	0.00507487	2.14946
672051	ursodeoxycholate	Lipid	Secondary Bile Acid Metabolism	NEGa	31401	128-13-2	C07880	HMDB0000946	0.0284407	1.64624
675002	hydroxypalmitoyl sphingomyelin (d18:1/16:0(OH))**	Lipid	Sphingomyelins	POSb					0.0453276	1.39004
677005	7-alpha-hydroxy-3-oxo-4-cholestenoate (7-Hoca)	Lipid	Sterol	NEGa	3081085	115538-85-7	C17337	HMDB0012458	0.030639	1.57736
677007	7-hydroxycholesterol (alpha or beta)	Lipid	Sterol	POSb	473141	566-27-8		HMDB0006119	0.0438264	1.50441
704006	5-methyl-2'-deoxycytidine	Nucleotide	Pyrimidine Metabolism, Cytidine containing	POSa	13279	838-07-3	C03592	HMDB0002224	0.030639	1.58356
704017	N4-acetylcytidine	Nucleotide	Pyrimidine Metabolism, Cytidine containing	NEGa	107461	3768-18-1		HMDB0005923	0.00507487	2.03454
704035	5,6-dihydrouridine	Nucleotide	Pyrimidine Metabolism, Uracil containing	NEGa	94312	5627-05-4		HMDB0000497	0.00507487	2.34292
704040	pseudouridine	Nucleotide	Pyrimidine Metabolism, Uracil containing	NEGa	15047	1445-07-4	C02067	HMDB0000767	0.00823902	2.07318
905001	gamma-glutamyl-2-aminobutyrate	Peptide	Gamma-glutamyl Amino Acid	POSa					0.00507487	2.30788
905004	gamma-glutamylcitrulline*	Peptide	Gamma-glutamyl Amino Acid	POSa					0.030639	1.67272
905006	gamma-glutamyl-epsilon-lysine	Peptide	Gamma-glutamyl Amino Acid	POSa	7015684	17105-15-6		HMDB0003869	0.00823902	1.9595
905007	gamma-glutamylglutamate	Peptide	Gamma-glutamyl Amino Acid	POSa	92865	1116-22-9	C05282	HMDB0011737	0.0130652	1.90753
905010	gamma-glutamylhistidine	Peptide	Gamma-glutamyl Amino Acid	POSa	7017195	37460-15-4		HMDB0029151	0.030639	1.66912
905016	gamma-glutamylthreonine	Peptide	Gamma-glutamyl Amino Acid	POSa	53861142	5652-48-2		HMDB0029159	0.0453276	1.71315

## Sheet: NSvsSHAM-enrichment result-1w
NS-SHAM-week-1
Pathway	total	expected	hits	Raw.p	Holm.p	FDR	Enrichment Ratio	log.P.value	metabolite.hits
Aminoacyl-tRNA biosynthesis	48	2.81	8	0.00544	0.457	0.457	2.84698	2.2644	L-Phenylalanine, L-Arginine, Glycine, L-Methionine, L-Lysine, L-Isoleucine, L-Threonine, L-Tyrosine
Phenylalanine, tyrosine and tryptophan biosynthesis	4	0.234	2	0.0188	1	0.789	8.54701	1.72584	L-Phenylalanine, L-Tyrosine
Valine, leucine and isoleucine biosynthesis	8	0.468	2	0.0752	1	1	4.2735	1.12378	L-Threonine, L-Isoleucine
Taurine and hypotaurine metabolism	8	0.468	2	0.0752	1	1	4.2735	1.12378	3-Sulfinoalanine, Taurocholic acid
Phenylalanine metabolism	10	0.585	2	0.112	1	1	3.4188	0.950782	L-Phenylalanine, L-Tyrosine
Glycine, serine and threonine metabolism	33	1.93	4	0.123	1	1	2.07254	0.910095	Betaine, Glycine, L-Threonine, Glyceric acid
Glycerolipid metabolism	16	0.936	2	0.239	1	1	2.13675	0.621602	Glyceric acid, Dihydroxyacetone phosphate
Retinol metabolism	17	0.994	2	0.262	1	1	2.01207	0.581699	Vitamin A, Vitamin A
Primary bile acid biosynthesis	46	2.69	4	0.28	1	1	1.48699	0.552842	Glycine, Taurochenodesoxycholic acid, 7alpha-Hydroxy-3-oxo-4-cholestenoate, Taurocholic acid
Fructose and mannose metabolism	20	1.17	2	0.328	1	1	1.7094	0.484126	D-Mannose, Dihydroxyacetone phosphate
Ascorbate and aldarate metabolism	8	0.468	1	0.383	1	1	2.13675	0.416801	Gulonic acid
Ubiquinone and other terpenoid-quinone biosynthesis	9	0.526	1	0.419	1	1	1.90114	0.377786	L-Tyrosine
Lysine degradation	25	1.46	2	0.435	1	1	1.36986	0.361511	L-Lysine, 4-Trimethylammoniobutanoic acid
Biotin metabolism	10	0.585	1	0.454	1	1	1.7094	0.342944	L-Lysine
Galactose metabolism	27	1.58	2	0.475	1	1	1.26582	0.323306	Sucrose, D-Mannose
Alanine, aspartate and glutamate metabolism	28	1.64	2	0.495	1	1	1.21951	0.305395	Gamma-Aminobutyric acid, 2-Keto-glutaramic acid
Glyoxylate and dicarboxylate metabolism	32	1.87	2	0.568	1	1	1.06952	0.245652	Glycine, Glyceric acid
Arginine biosynthesis	14	0.819	1	0.571	1	1	1.221	0.243364	L-Arginine
Cysteine and methionine metabolism	33	1.93	2	0.585	1	1	1.03627	0.232844	L-Methionine, 3-Sulfinoalanine
Butanoate metabolism	15	0.877	1	0.597	1	1	1.14025	0.224026	Gamma-Aminobutyric acid
Histidine metabolism	16	0.936	1	0.621	1	1	1.06838	0.206908	Methylimidazoleacetic acid
Amino sugar and nucleotide sugar metabolism	37	2.16	2	0.649	1	1	0.925926	0.187755	N-Acetylneuraminic acid, D-Mannose
Arginine and proline metabolism	38	2.22	2	0.663	1	1	0.900901	0.178486	L-Arginine, Gamma-Aminobutyric acid
Pentose and glucuronate interconversions	18	1.05	1	0.664	1	1	0.952381	0.177832	Gulonic acid
Starch and sucrose metabolism	18	1.05	1	0.664	1	1	0.952381	0.177832	Sucrose
Tyrosine metabolism	42	2.46	2	0.717	1	1	0.813008	0.144481	L-Tyrosine, Thyroxine
Pentose phosphate pathway	22	1.29	1	0.737	1	1	0.775194	0.132533	Glyceric acid
Propanoate metabolism	23	1.34	1	0.752	1	1	0.746269	0.123782	2-Hydroxybutyric acid
Glycolysis / Gluconeogenesis	26	1.52	1	0.794	1	1	0.657895	0.100179	Dihydroxyacetone phosphate
Glutathione metabolism	28	1.64	1	0.818	1	1	0.609756	0.0872467	Glycine
Inositol phosphate metabolism	30	1.75	1	0.839	1	1	0.571429	0.076238	Dihydroxyacetone phosphate
Porphyrin and chlorophyll metabolism	30	1.75	1	0.839	1	1	0.571429	0.076238	Glycine
Glycerophospholipid metabolism	36	2.11	1	0.889	1	1	0.473934	0.0510982	Dihydroxyacetone phosphate
Fatty acid degradation	39	2.28	1	0.908	1	1	0.438596	0.0419142	L-Palmitoylcarnitine
Valine, leucine and isoleucine degradation	40	2.34	1	0.913	1	1	0.42735	0.0395292	L-Isoleucine
Steroid hormone biosynthesis	85	4.97	1	0.995	1	1	0.201207	0.00217692	Corticosterone

## Sheet: NSvsSHAM-metabolite set-6w
NS-SHAM-week-6
COMP ID	COMPOUND Name	SUPER META PATHWAY	SUB META PATHWAY	ACQUISITION METHOD	PUBCHEM ID	CAS ID	KEGG ID	HMDB ID	P-VALUE	VIP
107007	gamma-aminobutyrate (GABA)	Amino Acid	Glutamate Metabolism	POSa	119	56-12-2	C00334	HMDB0000112	0.00507487	2.28798
108001	2-aminobutyrate	Amino Acid	Glutathione Metabolism	POSa				HMDB0245013	0.00507487	2.25856
108002	2-hydroxybutyrate/2-hydroxyisobutyrate	Amino Acid	Glutathione Metabolism	NEGb	440864	3347-90-8	C05984	HMDB0000008	0.00507487	2.00485
108014	ophthalmate	Amino Acid	Glutathione Metabolism	POSa	7018721	495-27-2		HMDB0005765	0.0124359	1.93318
109006	dimethylglycine	Amino Acid	Glycine, Serine and Threonine Metabolism	POSa	673	1118-68-9	C01026	HMDB0000092	0.0202406	1.91258
109007	glycine	Amino Acid	Glycine, Serine and Threonine Metabolism	POSa	750	56-40-6	C00037	HMDB0000123	0.0453276	1.49287
1102035	4-vinylphenol sulfate	Xenobiotics	Benzoate Metabolism	NEGa	6426766	131351-90-1		HMDB0062775	0.00507487	2.09577
111002	1-methyl-4-imidazoleacetate	Amino Acid	Histidine Metabolism	POSa	75810	2625-49-2	C05828	HMDB0002820	0.0202406	1.67647
111003	1-methyl-5-imidazoleacetate	Amino Acid	Histidine Metabolism	POSa				HMDB0004988	0.0453276	1.37354
111014	histidine	Amino Acid	Histidine Metabolism	NEGa	6274	71-00-1	C00135	HMDB0000177	0.00823902	1.94275
111023	N-acetylhistamine	Amino Acid	Histidine Metabolism	POSa	69602	673-49-4	C05135	HMDB0013253	0.0453276	1.69071
1115004	salicylate	Xenobiotics	Drug - Topical Agents	NEGb	338	69-72-7	C00805	HMDB0001895	0.00823902	1.97882
1116010	2,3-dihydroxyisovalerate	Xenobiotics	Food Component/Plant	NEGb	440279	19451-56-0	C04272	HMDB0012141	0.0453276	1.36813
1116027	3-formylindole	Xenobiotics	Food Component/Plant	POSa			C08493	HMDB0029737	0.0202406	1.7182
1116033	3-indoleglyoxylic acid	Xenobiotics	Food Component/Plant	NEGa					0.0202406	1.63797
1116071	dihydroferulate	Xenobiotics	Food Component/Plant	NEGa	14340	1135-23-5		HMDB0062121	0.0449512	1.60187
1116115	homostachydrine*	Xenobiotics	Food Component/Plant	POSa	441447	472-22-0	C08283	HMDB0033433	0.00507487	2.27019
112023	beta-hydroxyisovalerate	Amino Acid	Leucine, Isoleucine and Valine Metabolism	NEGb	69362	625-08-1		HMDB0000754	0.00823902	2.00512
113001	2-aminoadipate	Amino Acid	Lysine Metabolism	NEGb	92136	1118-90-7	C00956	HMDB0000510	0.030639	1.63744
113012	lysine	Amino Acid	Lysine Metabolism	POSa			C00047	HMDB0000182	0.00823902	1.97912
114002	2-hydroxy-4-(methylthio)butanoic acid	Amino Acid	Methionine, Cysteine, SAM and Taurine Metabolism	NEGb	11427	120-91-2		HMDB0037115	0.030639	1.29049
114010	cysteine sulfinic acid	Amino Acid	Methionine, Cysteine, SAM and Taurine Metabolism	POSa	1549098	1115-65-7	C00606	HMDB0000996	0.0284407	1.62411
114031	succinoyltaurine	Amino Acid	Methionine, Cysteine, SAM and Taurine Metabolism	NEGb					0.0130652	1.76113
114032	taurine	Amino Acid	Methionine, Cysteine, SAM and Taurine Metabolism	POSa	1123	107-35-7	C00245	HMDB0000251	0.0453276	1.49994
114033	taurocyamine	Amino Acid	Methionine, Cysteine, SAM and Taurine Metabolism	POSa			C01959	HMDB0003584	0.00507487	1.85488
115001	N-lactoyl phenylalanine	Amino Acid	Phenylalanine Metabolism	NEGa	11075454			HMDB0062175	0.0453276	1.22389
115006	N-acetylphenylalanine	Amino Acid	Phenylalanine Metabolism	NEGa	74839	2018-61-3	C03519	HMDB0000512	0.00507487	1.9632
115012	phenyllactate (PLA)	Amino Acid	Phenylalanine Metabolism	NEGa	3848	828-01-3	C01479	HMDB0000779	0.030639	1.62137
117012-1	anthranilate	Amino Acid	Tryptophan Metabolism	POSa					0.0130652	1.68667
117021	indolepropionate	Amino Acid	Tryptophan Metabolism	NEGa	3744	830-96-6		HMDB0002302	0.00507487	2.25104
117024	kynurenate	Amino Acid	Tryptophan Metabolism	NEGa	3845	492-27-3	C01717	HMDB0000715	0.00507487	2.21871
117030	oxindolylalanine	Amino Acid	Tryptophan Metabolism	POSa					0.0453276	1.5346
117036	xanthurenate	Amino Acid	Tryptophan Metabolism	NEGa	5699	59-00-7	C02470	HMDB0000881	0.0453276	1.39715
117038	indoleacrylate	Amino Acid	Tryptophan Metabolism	NEGa	5375048	29953-71-7		HMDB0000734	0.00507487	2.32257
118014	4-hydroxyphenylpyruvate	Amino Acid	Tyrosine Metabolism	NEGa	979	156-39-8	C01179	HMDB0000707	0.0453276	1.50804
118026	N-acetyltyrosine	Amino Acid	Tyrosine Metabolism	NEGa	68310	537-55-3	C01657	HMDB0000866	0.0202406	1.98918
118034	thyroxine	Amino Acid	Tyrosine Metabolism	NEGa		51-48-9	C01829	HMDB0000248	0.030639	1.71818
119011	homoarginine	Amino Acid	Urea cycle; Arginine and Proline Metabolism	POSa	9085	156-86-5	C01924	HMDB0000670	0.00507487	2.31807
119028	N-monomethylarginine	Amino Acid	Urea cycle; Arginine and Proline Metabolism	POSa	132862	17035-90-4	C03884	HMDB0029416	0.00507487	1.9919
203016	N-acetylneuraminate	Carbohydrate	Aminosugar Metabolism	NEGb	445063	19342-33-7	C19910	HMDB0000230	0.0130652	1.6433
205001	2-ketogulonate	Carbohydrate	Fructose, Mannose and Galactose Metabolism	NEGb			C03342	HMDB0011732	0.0202406	1.74877
205008-2	mannose	Carbohydrate	Fructose, Mannose and Galactose Metabolism	NEGb	185698	3458-28-4	C00936	HMDB0000169	0.0130652	1.85289
207015	lactate	Carbohydrate	Glycolysis, Gluconeogenesis, and Pyruvate Metabolism	NEGa	107689	79-33-4	C00186	HMDB0000190	0.0453276	1.65261
301007	gulonate*	Cofactors and Vitamins	Ascorbate and Aldarate Metabolism	NEGb	152304	20246-53-1	C00800	HMDB0003290	0.00823902	2.03982
306017	quinolinate	Cofactors and Vitamins	Nicotinate and Nicotinamide Metabolism	NEGb	1066	89-00-9	C03722	HMDB0000232	0.0453276	1.51309
602002	deoxycarnitine	Lipid	Carnitine Metabolism	POSa	725	407-64-7	C01181	HMDB0001161	0.0130652	1.7957
604008	N-behenoyl-sphingadienine (d18:2/22:0)*	Lipid	Ceramides	POSb					0.0130652	1.93918
607001	diacylglycerol (16:1/18:2 [2], 16:0/18:3 [1])*	Lipid	Diacylglycerol	POSb					0.0262788	1.68824
607009	linoleoyl-linolenoyl-glycerol (18:2/18:3) [1]*	Lipid	Diacylglycerol	POSb	14275409			HMDB0007249	0.0453276	1.67075
607010	linoleoyl-linolenoyl-glycerol (18:2/18:3) [2]*	Lipid	Diacylglycerol	POSb	9543737			HMDB0007250	0.0130652	1.75211
607011	linoleoyl-linoleoyl-glycerol (18:2/18:2) [1]*	Lipid	Diacylglycerol	POSb					0.030639	1.67728
607013	oleoyl-arachidonoyl-glycerol (18:1/20:4) [1]*	Lipid	Diacylglycerol	POSb					0.00823902	1.82105
607014	oleoyl-arachidonoyl-glycerol (18:1/20:4) [2]*	Lipid	Diacylglycerol	POSb	9543786			HMDB0007228	0.0453276	1.46747
607016	oleoyl-linoleoyl-glycerol (18:1/18:2) [1]	Lipid	Diacylglycerol	POSb					0.00823902	2.08175
607017	oleoyl-linoleoyl-glycerol (18:1/18:2) [2]	Lipid	Diacylglycerol	POSb	9543722	91125-76-7		HMDB0007219	0.0453276	1.75086
607019	palmitoleoyl-arachidonoyl-glycerol (16:1/20:4) [2]*	Lipid	Diacylglycerol	POSb					0.00823902	1.91776
607020	palmitoleoyl-linoleoyl-glycerol (16:1/18:2) [1]*	Lipid	Diacylglycerol	POSb	9543699		C00165	HMDB0007132	0.00962172	1.81096
607026	palmitoyl-linoleoyl-glycerol (16:0/18:2) [1]*	Lipid	Diacylglycerol	POSb					0.0115189	2.07174
607027	palmitoyl-linoleoyl-glycerol (16:0/18:2) [2]*	Lipid	Diacylglycerol	POSb	9543695	51621-26-2	C00165	HMDB0007103	0.0129066	1.91213
612016	N-linoleoyltaurine*	Lipid	Endocannabinoid	NEGa					0.0453276	1.53047
612019	N-oleoyltaurine	Lipid	Endocannabinoid	NEGa					0.030639	1.46845
616013	3-decenoylcarnitine	Lipid	Fatty Acid Metabolism (Acyl Carnitine, Monounsaturated)	POSb					0.030639	1.54952
616038	2-butenoylglycine	Lipid	Fatty Acid Metabolism (Acyl Glycine)	NEGa					0.00477182	1.96326
616057	butyrylglycine (C4)	Lipid	Fatty Acid Metabolism (also BCAA Metabolism)	NEGa				HMDB0000808	0.030639	1.66928
616061	3-hydroxybutyrylcarnitine (1)	Lipid	Fatty Acid Metabolism (Acyl Carnitine, Hydroxy)	POSa					0.0130652	1.75063
616064	3-hydroxyhexanoylcarnitine (1)	Lipid	Fatty Acid Metabolism (Acyl Carnitine, Hydroxy)	POSa					0.0453276	1.44367
616069	acetylcarnitine (C2)	Lipid	Fatty Acid Metabolism (Acyl Carnitine, Short Chain)	POSa		3040-38-8		HMDB0000201	0.00507487	2.10182
619001	2-aminoheptanoate	Lipid	Fatty Acid, Amino	POSa	5312965	44902-02-5		HMDB0094649	0.00507487	1.66605
621012	adipate	Lipid	Fatty Acid, Dicarboxylate	NEGb	196	124-04-9	C06104	HMDB0000448	0.030639	1.68615
622005	2S,3R-dihydroxybutyrate	Lipid	Fatty Acid, Dihydroxy	NEGb	10964471	5057-93-2		HMDB0002453	0.00507487	2.17128
622006	3,4-dihydroxybutyrate	Lipid	Fatty Acid, Dihydroxy	NEGb	150929	51267-44-8		HMDB0000337	0.00823902	1.89014
624026	3-hydroxysebacate	Lipid	Fatty Acid, Monohydroxy	NEGa	124350389	446881-43-2		HMDB0000350	0.0453276	1.52997
624027	3-hydroxystearate	Lipid	Fatty Acid, Monohydroxy	NEGa				HMDB0010737	0.0202406	1.88062
624032	5-hydroxyhexanoate	Lipid	Fatty Acid, Monohydroxy	NEGa	170748	44843-89-2		HMDB0000525	0.030639	1.60871
628001	glycerol	Lipid	Glycerolipid Metabolism	NEGa	753	56-81-5	C00116	HMDB0000131	0.0202406	1.60829
636001	3-hydroxybutyrate (BHBA)	Lipid	Ketone Bodies	NEGb	92135	625-72-9	C01089	HMDB0000011	0.0453276	1.58925
642010	1-linoleoyl-GPA (18:2)*	Lipid	Lysophospholipid	NEGa	20835023			HMDB0007856	0.00823902	1.91082
645002	mevalonate	Lipid	Mevalonate Metabolism	NEGb			C00418	HMDB0000227	0.030639	1.56824
646012	1-oleoylglycerol (18:1)	Lipid	Monoacylglycerol	NEGa	12178130	129784-87-8		HMDB0011567	0.0130652	1.98727
646014	1-palmitoylglycerol (16:0)	Lipid	Monoacylglycerol	NEGa	3084463	32899-41-5		HMDB0011564	0.030639	1.64775
650001	1,2-dilinoleoyl-GPC (18:2/18:2)	Lipid	Phosphatidylcholine (PC)	POSb	5288075	998-06-1		HMDB0008138	0.030639	1.3375
650013	1-palmitoleoyl-2-linoleoyl-GPC (16:1/18:2)*	Lipid	Phosphatidylcholine (PC)	POSb	24778768	182820-31-1		HMDB0008006	0.030639	1.54162
650017	1-palmitoyl-2-dihomo-linolenoyl-GPC (16:0/20:3n3 or 6)*	Lipid	Phosphatidylcholine (PC)	POSb					0.00823902	2.03256
650021	1-palmitoyl-2-oleoyl-GPC (16:0/18:1)	Lipid	Phosphatidylcholine (PC)	POSb	5497103	26853-31-6		HMDB0007972	0.030639	1.46168
651001	1,2-dilinoleoyl-GPE (18:2/18:2)*	Lipid	Phosphatidylethanolamine (PE)	POSb	9546812	20707-71-5		HMDB0009093	0.0379415	1.6596
651005	1-linoleoyl-2-arachidonoyl-GPE (18:2/20:4)*	Lipid	Phosphatidylethanolamine (PE)	POSb	52924893	146074-59-1		HMDB0009102	0.0449512	1.33753
651015	1-stearoyl-2-arachidonoyl-GPE (18:0/20:4)	Lipid	Phosphatidylethanolamine (PE)	POSb	5289133	61216-62-4		HMDB0009003	0.0453276	1.56234
651017	1-stearoyl-2-linoleoyl-GPE (18:0/18:2)*	Lipid	Phosphatidylethanolamine (PE)	POSb	9546749	7266-53-7		HMDB0008994	0.0202406	1.75401
670002	beta-muricholate	Lipid	Primary Bile Acid Metabolism	NEGa			C17726	HMDB0000415	0.030639	1.59939
670019	taurochenodeoxycholate	Lipid	Primary Bile Acid Metabolism	NEGa	387316	516-35-8	C05465	HMDB0000951	0.0130652	1.78622
672006	6-beta-hydroxylithocholate	Lipid	Secondary Bile Acid Metabolism	NEGa			C15515	HMDB0000811	0.030639	1.55366
672030	hyodeoxycholate	Lipid	Secondary Bile Acid Metabolism	NEGa				HMDB0000733	0.00507487	2.00384
672031	isohyodeoxycholate	Lipid	Secondary Bile Acid Metabolism	NEGa				HMDB0000664	0.00507487	2.03378
672046	taurolithocholate	Lipid	Secondary Bile Acid Metabolism	NEGa			C02592	HMDB0000722	0.0453276	1.57782
672048	tauroursodeoxycholate	Lipid	Secondary Bile Acid Metabolism	NEGa	12443252	14605-22-2		HMDB0000874	0.030639	1.71142
672051	ursodeoxycholate	Lipid	Secondary Bile Acid Metabolism	NEGa	31401	128-13-2	C07880	HMDB0000946	0.0100646	2.06277
675016	sphingomyelin (d18:1/22:1, d18:2/22:0, d16:1/24:1)*	Lipid	Sphingomyelins	POSb	52931203	222403-68-1		HMDB0012104	0.0453276	1.60702
675023	sphingomyelin (d18:2/21:0, d16:2/23:0)*	Lipid	Sphingomyelins	POSb				HMDB0240676	0.0453276	1.54996
675024	sphingomyelin (d18:2/23:0, d18:1/23:1, d17:1/24:1)*	Lipid	Sphingomyelins	POSb		2124199-71-7		HMDB0240614	0.0453276	1.55956
677007	7-hydroxycholesterol (alpha or beta)	Lipid	Sterol	POSb	473141	566-27-8		HMDB0006119	0.00812704	1.83063
703025	adenosine	Nucleotide	Purine Metabolism, Adenine containing	POSa	60961	58-61-7	C00212	HMDB0000050	0.0438264	1.67868
704016	cytosine	Nucleotide	Pyrimidine Metabolism, Cytidine containing	POSa	597	71-30-7	C00380	HMDB0000630	0.030639	1.47987
704017	N4-acetylcytidine	Nucleotide	Pyrimidine Metabolism, Cytidine containing	NEGa	107461	3768-18-1		HMDB0005923	0.0202406	1.73145
704024	thymidine	Nucleotide	Pyrimidine Metabolism, Thymine containing	NEGa	5789	50-89-5	C00214	HMDB0000273	0.0453276	1.58489
704035	5,6-dihydrouridine	Nucleotide	Pyrimidine Metabolism, Uracil containing	NEGa	94312	5627-05-4		HMDB0000497	0.00507487	2.02829
704040	pseudouridine	Nucleotide	Pyrimidine Metabolism, Uracil containing	NEGa	15047	1445-07-4	C02067	HMDB0000767	0.00507487	1.97993
905001	gamma-glutamyl-2-aminobutyrate	Peptide	Gamma-glutamyl Amino Acid	POSa					0.00507487	2.26156
905003	gamma-glutamyl-alpha-lysine	Peptide	Gamma-glutamyl Amino Acid	POSa	65254	5978-23-4		HMDB0029154	0.0453276	1.61681
905018	gamma-glutamyltyrosine	Peptide	Gamma-glutamyl Amino Acid	NEGa	94340	7432-23-7		HMDB0011741	0.0453276	1.5955

## Sheet: NSvsSHAM-enrichment result-6w
NS-SHAM-week-6
Pathway	total	expected	hits	Raw.p	Holm.p	FDR	Enrichment Ratio	log.P.value	metabolite.hits
Taurine and hypotaurine metabolism	8	0.442	2	0.0679	1	1	4.52489	1.16813	3-Sulfinoalanine, Taurine
Lysine degradation	25	1.38	3	0.156	1	1	2.17391	0.806875	L-Lysine, 4-Trimethylammoniobutanoic acid, Aminoadipic acid
Butanoate metabolism	15	0.828	2	0.199	1	1	2.41546	0.701147	(R)-3-Hydroxybutyric acid, Gamma-Aminobutyric acid
Phenylalanine, tyrosine and tryptophan biosynthesis	4	0.221	1	0.203	1	1	4.52489	0.692504	4-Hydroxyphenylpyruvic acid
Histidine metabolism	16	0.883	2	0.22	1	1	2.26501	0.657577	L-Histidine, Methylimidazoleacetic acid
Synthesis and degradation of ketone bodies	5	0.276	1	0.247	1	1	3.62319	0.607303	(R)-3-Hydroxybutyric acid
Ascorbate and aldarate metabolism	8	0.442	1	0.366	1	1	2.26244	0.436519	Gulonic acid
Ubiquinone and other terpenoid-quinone biosynthesis	9	0.497	1	0.401	1	1	2.01207	0.396856	4-Hydroxyphenylpyruvic acid
Biotin metabolism	10	0.552	1	0.434	1	1	1.81159	0.36251	L-Lysine
Galactose metabolism	27	1.49	2	0.445	1	1	1.34228	0.35164	Glycerol, D-Mannose
Primary bile acid biosynthesis	46	2.54	3	0.472	1	1	1.1811	0.326058	Glycine, Taurine, Taurochenodesoxycholic acid
Aminoacyl-tRNA biosynthesis	48	2.65	3	0.501	1	1	1.13208	0.300162	L-Histidine, Glycine, L-Lysine
Glycine, serine and threonine metabolism	33	1.82	2	0.553	1	1	1.0989	0.257275	Dimethylglycine, Glycine
Nicotinate and nicotinamide metabolism	15	0.828	1	0.575	1	1	1.20773	0.240332	Quinolinic acid
Glycerolipid metabolism	16	0.883	1	0.599	1	1	1.1325	0.222573	Glycerol
Amino sugar and nucleotide sugar metabolism	37	2.04	2	0.616	1	1	0.980392	0.210419	N-Acetylneuraminic acid, D-Mannose
Pentose and glucuronate interconversions	18	0.993	1	0.642	1	1	1.00705	0.192465	Gulonic acid
Fructose and mannose metabolism	20	1.1	1	0.681	1	1	0.909091	0.166853	D-Mannose
Tyrosine metabolism	42	2.32	2	0.686	1	1	0.862069	0.163676	4-Hydroxyphenylpyruvic acid, Thyroxine
beta-Alanine metabolism	21	1.16	1	0.699	1	1	0.862069	0.155523	L-Histidine
Pyruvate metabolism	22	1.21	1	0.716	1	1	0.826446	0.145087	L-Lactic acid
Propanoate metabolism	23	1.27	1	0.732	1	1	0.787402	0.135489	2-Hydroxybutyric acid
Glycolysis / Gluconeogenesis	26	1.43	1	0.774	1	1	0.699301	0.111259	L-Lactic acid
Alanine, aspartate and glutamate metabolism	28	1.55	1	0.799	1	1	0.645161	0.0974532	Gamma-Aminobutyric acid
Glutathione metabolism	28	1.55	1	0.799	1	1	0.645161	0.0974532	Glycine
Porphyrin and chlorophyll metabolism	30	1.66	1	0.821	1	1	0.60241	0.0856568	Glycine
Glyoxylate and dicarboxylate metabolism	32	1.77	1	0.841	1	1	0.564972	0.075204	Glycine
Cysteine and methionine metabolism	33	1.82	1	0.85	1	1	0.549451	0.0705811	3-Sulfinoalanine
Purine metabolism	65	3.59	2	0.886	1	1	0.557103	0.0525663	Adenosine, Adenosine
Arginine and proline metabolism	38	2.1	1	0.887	1	1	0.47619	0.0520764	Gamma-Aminobutyric acid
Pyrimidine metabolism	39	2.15	1	0.894	1	1	0.465116	0.0486625	Thymidine

## Sheet: NSvSHAM-metabolite set-9w
NS-SHAM-week-9
COMP ID	COMPOUND Name	SUPER META PATHWAY	SUB META PATHWAY	ACQUISITION METHOD	PUBCHEM ID	CAS ID	KEGG ID	HMDB ID	P-VALUE	VIP
107003	alpha-ketoglutaramate*	Amino Acid	Glutamate Metabolism	NEGa	48	18465-19-5	C00940	HMDB0001552	0.00823902	1.86829
107005	carboxyethyl-GABA	Amino Acid	Glutamate Metabolism	POSa	2572	4386-03-2		HMDB0002201	0.00823902	1.82082
107007	gamma-aminobutyrate (GABA)	Amino Acid	Glutamate Metabolism	POSa	119	56-12-2	C00334	HMDB0000112	0.0202406	1.55284
107008	gamma-carboxyglutamate	Amino Acid	Glutamate Metabolism	POSa				HMDB0041900	0.0453276	1.78545
107009	glutamate	Amino Acid	Glutamate Metabolism	POSa	33032	56-86-0	C00025	HMDB0000148	0.0130652	1.64215
108001	2-aminobutyrate	Amino Acid	Glutathione Metabolism	POSa				HMDB0245013	0.0453276	1.43987
108002	2-hydroxybutyrate/2-hydroxyisobutyrate	Amino Acid	Glutathione Metabolism	NEGb	440864	3347-90-8	C05984	HMDB0000008	0.0202406	1.75981
109007	glycine	Amino Acid	Glycine, Serine and Threonine Metabolism	POSa	750	56-40-6	C00037	HMDB0000123	0.0453276	1.59988
109014	sarcosine	Amino Acid	Glycine, Serine and Threonine Metabolism	POSa	1088	107-97-1	C00213	HMDB0000271	0.0130652	1.77888
110002	4-guanidinobutanoate	Amino Acid	Guanidino and Acetamido Metabolism	POSa	500	463-00-3	C01035	HMDB0003464	0.00507487	1.83262
1102024	4-acetylphenol sulfate	Xenobiotics	Benzoate Metabolism	NEGa					0.0115189	1.93276
1102025	4-allylcatechol sulfate	Xenobiotics	Benzoate Metabolism	NEGa					0.030639	1.50983
1102028	4-ethylphenylsulfate	Xenobiotics	Benzoate Metabolism	NEGa	20822574			HMDB0062551	0.030639	1.71223
1102035	4-vinylphenol sulfate	Xenobiotics	Benzoate Metabolism	NEGa	6426766	131351-90-1		HMDB0062775	0.00507487	2.04614
1103023	3-hydroxypyridine sulfate	Xenobiotics	Chemical	NEGa					0.0202406	1.71429
111023	N-acetylhistamine	Amino Acid	Histidine Metabolism	POSa	69602	673-49-4	C05135	HMDB0013253	0.0124359	1.66382
111024	N-acetylhistidine	Amino Acid	Histidine Metabolism	NEGa	75619	2497-02-1	C02997	HMDB0032055	0.0130652	1.41309
1115001	2,6-dihydroxybenzoic acid	Xenobiotics	Drug - Topical Agents	NEGb	9338	303-07-1		HMDB0013676	0.0453276	1.62356
1115004	salicylate	Xenobiotics	Drug - Topical Agents	NEGb	338	69-72-7	C00805	HMDB0001895	0.00507487	2.06265
1116010	2,3-dihydroxyisovalerate	Xenobiotics	Food Component/Plant	NEGb	440279	19451-56-0	C04272	HMDB0012141	0.0202406	1.74548
1116013	2,8-quinolinediol sulfate	Xenobiotics	Food Component/Plant	NEGa					0.00779583	2.00985
1116027	3-formylindole	Xenobiotics	Food Component/Plant	POSa			C08493	HMDB0029737	0.00507487	1.78583
1116033	3-indoleglyoxylic acid	Xenobiotics	Food Component/Plant	NEGa					0.0453276	1.51617
1116036	4-allylphenol sulfate	Xenobiotics	Food Component/Plant	NEGa					0.0249921	1.61182
1116039	4-hydroxycinnamate	Secondary metabolism	Phenylpropanoids	NEGa			C00811	HMDB0002035	0.0130652	1.65324
1116049	betonicine	Xenobiotics	Food Component/Plant	POSa	164642	515-25-3	C08269	HMDB0029412	0.0453276	1.45402
1116080	equol glucuronide	Xenobiotics	Food Component/Plant	NEGa					0.00823902	1.6591
1116090	ferulic acid 4-sulfate	Xenobiotics	Food Component/Plant	NEGa	6305574	151481-53-7		HMDB0029200	0.00823902	1.65584
1116115	homostachydrine*	Xenobiotics	Food Component/Plant	POSa	441447	472-22-0	C08283	HMDB0033433	0.0453276	1.48951
112004	2,3-dihydroxy-2-methylbutyrate	Amino Acid	Leucine, Isoleucine and Valine Metabolism	NEGb	301941	14868-24-7		HMDB0029576	0.00823902	1.93264
112007	2-hydroxy-3-methylvalerate	Amino Acid	Leucine, Isoleucine and Valine Metabolism	NEGa	10796774	488-15-3		HMDB0000317	0.030639	1.58634
112027	isobutyrylcarnitine (C4)	Amino Acid	Leucine, Isoleucine and Valine Metabolism	POSa	168379	25518-49-4		HMDB0000736	0.0202406	1.67509
112029	isoleucine	Amino Acid	Leucine, Isoleucine and Valine Metabolism	POSa	6306	73-32-5	C00407	HMDB0000172	0.0453276	1.57705
113001	2-aminoadipate	Amino Acid	Lysine Metabolism	NEGb	92136	1118-90-7	C00956	HMDB0000510	0.0453276	1.38467
113012	lysine	Amino Acid	Lysine Metabolism	POSa			C00047	HMDB0000182	0.0453276	1.43246
113018	N2-acetyllysine	Amino Acid	Lysine Metabolism	NEGb	92907	1946-82-3	C12989	HMDB0000446	0.0449512	1.53474
114033	taurocyamine	Amino Acid	Methionine, Cysteine, SAM and Taurine Metabolism	POSa			C01959	HMDB0003584	0.030639	1.64156
116003	5-methylthioadenosine (MTA)	Amino Acid	Polyamine Metabolism	POSa	439176	2457-80-9	C00170	HMDB0001173	0.030639	1.45215
116012	N-acetyl-isoputreanine*	Amino Acid	Polyamine Metabolism	POSa					0.0453276	1.46355
117004	3-indoxyl sulfate	Amino Acid	Tryptophan Metabolism	NEGa				HMDB0000682	0.0202406	1.72227
117012-1	anthranilate	Amino Acid	Tryptophan Metabolism	POSa					0.00507487	2.18939
117014	indole-3-carboxylate	Amino Acid	Tryptophan Metabolism	NEGa	69867	771-50-6	C19837	HMDB0003320	0.0202406	1.47847
117015	indoleacetate	Amino Acid	Tryptophan Metabolism	NEGa	802	87-51-4	C00954	HMDB0000197	0.0130652	1.75776
117021	indolepropionate	Amino Acid	Tryptophan Metabolism	NEGa	3744	830-96-6		HMDB0002302	0.00507487	2.05067
117024	kynurenate	Amino Acid	Tryptophan Metabolism	NEGa	3845	492-27-3	C01717	HMDB0000715	0.00507487	1.97256
117031	picolinate	Amino Acid	Tryptophan Metabolism	POSa	1018	98-98-6	C10164	HMDB0002243	0.00507487	1.97407
117034	tryptophan	Amino Acid	Tryptophan Metabolism	POSa	6305	73-22-3	C00078	HMDB0000929	0.0130652	1.83722
117038	indoleacrylate	Amino Acid	Tryptophan Metabolism	NEGa	5375048	29953-71-7		HMDB0000734	0.00507487	2.18774
118010	3-methoxytyrosine	Amino Acid	Tyrosine Metabolism	POSa	1670	7636-26-2		HMDB0001434	0.0202406	1.66855
118026	N-acetyltyrosine	Amino Acid	Tyrosine Metabolism	NEGa	68310	537-55-3	C01657	HMDB0000866	0.00507487	2.05292
118034	thyroxine	Amino Acid	Tyrosine Metabolism	NEGa		51-48-9	C01829	HMDB0000248	0.00507487	2.11848
118037	tyrosine	Amino Acid	Tyrosine Metabolism	POSa	6057	60-18-4	C00082	HMDB0000158	0.0130652	1.56592
119001	2-oxoarginine*	Amino Acid	Urea cycle; Arginine and Proline Metabolism	POSa	558	3715-10-4	C03771	HMDB0004225	0.0130652	1.62457
119011	homoarginine	Amino Acid	Urea cycle; Arginine and Proline Metabolism	POSa	9085	156-86-5	C01924	HMDB0000670	0.00507487	2.04532
119023	N-acetylproline	Amino Acid	Urea cycle; Arginine and Proline Metabolism	POSa	66141	68-95-1		HMDB0094701	0.00507487	1.76467
119025	N-delta-acetylornithine	Amino Acid	Urea cycle; Arginine and Proline Metabolism	NEGa	439232	6205-08-9	C00437	HMDB0003357	0.0453276	1.58959
119028	N-monomethylarginine	Amino Acid	Urea cycle; Arginine and Proline Metabolism	POSa	132862	17035-90-4	C03884	HMDB0029416	0.00507487	1.99952
119034	urea	Amino Acid	Urea cycle; Arginine and Proline Metabolism	POSa	1176	57-13-6	C00086	HMDB0000294	0.00823902	1.80128
203004	erythronate*	Carbohydrate	Aminosugar Metabolism	NEGb	2781043	13752-84-6		HMDB0000613	0.0453276	1.38333
203007	glucuronate	Carbohydrate	Aminosugar Metabolism	NEGb	444791	70021-34-0	C00191	HMDB0000127	0.0130652	1.94729
203016	N-acetylneuraminate	Carbohydrate	Aminosugar Metabolism	NEGb	445063	19342-33-7	C19910	HMDB0000230	0.00507487	2.24542
204006	sucrose	Carbohydrate	Disaccharides and Oligosaccharides	NEGb	5988	57-50-1	C00089	HMDB0000258	0.030639	1.45537
205001	2-ketogulonate	Carbohydrate	Fructose, Mannose and Galactose Metabolism	NEGb			C03342	HMDB0011732	0.00823902	2.00247
205003	galactitol (dulcitol)	Carbohydrate	Fructose, Mannose and Galactose Metabolism	NEGb	11850	608-66-2	C01697	HMDB0000107	0.0202406	1.63485
205004	galactonate	Carbohydrate	Fructose, Mannose and Galactose Metabolism	NEGb	128869	13382-27-9	C00880	HMDB0000565	0.0130652	1.75354
207005	dihydroxyacetone phosphate (DHAP)	Carbohydrate	Glycolysis, Gluconeogenesis, and Pyruvate Metabolism	POSa	668	57-04-5	C00111	HMDB0001473	0.0130652	1.5644
301007	gulonate*	Cofactors and Vitamins	Ascorbate and Aldarate Metabolism	NEGb	152304	20246-53-1	C00800	HMDB0003290	0.00507487	2.1247
301010	threonate	Cofactors and Vitamins	Ascorbate and Aldarate Metabolism	NEGb	5460407	7306-96-9	C01620	HMDB0000943	0.0453276	1.45973
307008	pantothenate	Cofactors and Vitamins	Pantothenate and CoA Metabolism	NEGa	6613	79-83-4	C00864	HMDB0000210	0.00823902	2.0022
312001	alpha-CEHC	Cofactors and Vitamins	Tocopherol Metabolism	NEGa	9943542	4072-32-6		HMDB0001518	0.00823902	1.96004
312015	gamma-CEHC	Cofactors and Vitamins	Tocopherol Metabolism	NEGa	15887183	178167-75-4		HMDB0001931	0.0193734	1.62412
315003	pyridoxamine	Cofactors and Vitamins	Vitamin B6 Metabolism	POSa	1052	85-87-0	C00534	HMDB0001431	0.0453276	1.46621
402008	fumarate	Energy	TCA Cycle	NEGb	444972	110-17-8	C00122	HMDB0000134	0.0202406	1.56272
606003	corticosterone	Lipid	Corticosteroids	NEGa	5753	50-22-6	C02140	HMDB0001547	0.0453276	1.14451
607006	linoleoyl-arachidonoyl-glycerol (18:2/20:4) [2]*	Lipid	Diacylglycerol	POSb	9543796		C00165	HMDB0007257	0.00507487	1.5673
607007	linoleoyl-docosahexaenoyl-glycerol (18:2/22:6) [1]*	Lipid	Diacylglycerol	POSb					0.00507487	2.01993
607008	linoleoyl-docosahexaenoyl-glycerol (18:2/22:6) [2]*	Lipid	Diacylglycerol	POSb	9543899			HMDB0007266	0.0130652	1.6621
607009	linoleoyl-linolenoyl-glycerol (18:2/18:3) [1]*	Lipid	Diacylglycerol	POSb	14275409			HMDB0007249	0.00477182	2.19359
607010	linoleoyl-linolenoyl-glycerol (18:2/18:3) [2]*	Lipid	Diacylglycerol	POSb	9543737			HMDB0007250	0.00507487	2.12487
607011	linoleoyl-linoleoyl-glycerol (18:2/18:2) [1]*	Lipid	Diacylglycerol	POSb					0.00507487	2.10146
607012	linoleoyl-linoleoyl-glycerol (18:2/18:2) [2]*	Lipid	Diacylglycerol	POSb	9543729		C00165	HMDB0007248	0.00507487	2.03868
607013	oleoyl-arachidonoyl-glycerol (18:1/20:4) [1]*	Lipid	Diacylglycerol	POSb					0.0453276	1.52819
607016	oleoyl-linoleoyl-glycerol (18:1/18:2) [1]	Lipid	Diacylglycerol	POSb					0.00507487	2.02782
607017	oleoyl-linoleoyl-glycerol (18:1/18:2) [2]	Lipid	Diacylglycerol	POSb	9543722	91125-76-7		HMDB0007219	0.00507487	2.02131
607019	palmitoleoyl-arachidonoyl-glycerol (16:1/20:4) [2]*	Lipid	Diacylglycerol	POSb					0.00507487	2.15291
607026	palmitoyl-linoleoyl-glycerol (16:0/18:2) [1]*	Lipid	Diacylglycerol	POSb					0.00962172	1.9541
607027	palmitoyl-linoleoyl-glycerol (16:0/18:2) [2]*	Lipid	Diacylglycerol	POSb	9543695	51621-26-2	C00165	HMDB0007103	0.00366455	2.11241
616056	butyrylcarnitine (C4)	Lipid	Fatty Acid Metabolism (also BCAA Metabolism)	POSa	213144	25576-40-3	C02862	HMDB0002013	0.030639	1.46527
619001	2-aminoheptanoate	Lipid	Fatty Acid, Amino	POSa	5312965	44902-02-5		HMDB0094649	0.030639	1.65316
619003	N-acetyl-2-aminooctanoate*	Lipid	Fatty Acid, Amino	NEGa	95555			HMDB0059745	0.0453276	1.43611
620009	isocaproate (i6:0)	Lipid	Fatty Acid, Branched	NEGa				HMDB0000689	0.00507487	1.95281
621002	2-hydroxyglutarate	Lipid	Fatty Acid, Dicarboxylate	NEGb					0.030639	1.62923
622005	2S,3R-dihydroxybutyrate	Lipid	Fatty Acid, Dihydroxy	NEGb	10964471	5057-93-2		HMDB0002453	0.0453276	1.56404
624005	2-hydroxyarachidate*	Lipid	Fatty Acid, Monohydroxy	NEGa	5225199			HMDB0061659	0.030639	1.27403
624008	2-hydroxyheptanoate*	Lipid	Fatty Acid, Monohydroxy	NEGb					0.00823902	1.97433
624010	2-hydroxylignocerate*	Lipid	Fatty Acid, Monohydroxy	NEGb			C17873	HMDB0039540	0.030639	1.60604
624019	3-hydroxyhexanoate	Lipid	Fatty Acid, Monohydroxy	NEGa	11829482	66997-60-2		HMDB0061652	0.030639	1.54605
624023	3-hydroxyoctanoate	Lipid	Fatty Acid, Monohydroxy	NEGa	11367166	33796-86-0		HMDB0001954	0.0202406	1.66316
624032	5-hydroxyhexanoate	Lipid	Fatty Acid, Monohydroxy	NEGa	170748	44843-89-2		HMDB0000525	0.00507487	1.72701
640003	heptadecatrienoate (17:3)*	Lipid	Long Chain Polyunsaturated Fatty Acid (n3 and n6)	NEGa					0.0453276	1.44234
642001	1-arachidonoyl-GPA (20:4)	Lipid	Lysophospholipid	NEGa	42607498			HMDB0062312	0.00823902	1.55935
642010	1-linoleoyl-GPA (18:2)*	Lipid	Lysophospholipid	NEGa	20835023			HMDB0007856	0.0202406	1.49667
646008	1-linoleoylglycerol (18:2)	Lipid	Monoacylglycerol	NEGa	6436630	67968-46-1		HMDB0011568	0.030639	1.55429
646012	1-oleoylglycerol (18:1)	Lipid	Monoacylglycerol	NEGa	12178130	129784-87-8		HMDB0011567	0.0129066	1.99576
646020	2-linoleoylglycerol (18:2)	Lipid	Monoacylglycerol	NEGa	5365676			HMDB0011538	0.0249921	1.47883
650004	1,2-dipalmitoyl-GPC (16:0/16:0)	Lipid	Phosphatidylcholine (PC)	POSb	452110	63-89-8	C00157	HMDB0000564	0.0453276	1.60799
650007	1-linoleoyl-2-linolenoyl-GPC (18:2/18:3)*	Lipid	Phosphatidylcholine (PC)	POSb	52922731	85046-19-1		HMDB0008141	0.030639	1.52535
650017	1-palmitoyl-2-dihomo-linolenoyl-GPC (16:0/20:3n3 or 6)*	Lipid	Phosphatidylcholine (PC)	POSb					0.00823902	1.61288
651010	1-palmitoyl-2-arachidonoyl-GPE (16:0/20:4)*	Lipid	Phosphatidylethanolamine (PE)	POSb				HMDB0008937	0.0130652	1.73991
651015	1-stearoyl-2-arachidonoyl-GPE (18:0/20:4)	Lipid	Phosphatidylethanolamine (PE)	POSb	5289133	61216-62-4		HMDB0009003	0.0130652	1.81123
651016	1-stearoyl-2-docosahexaenoyl-GPE (18:0/22:6)*	Lipid	Phosphatidylethanolamine (PE)	POSb	9546798			HMDB0009012	0.00507487	1.6938
651017	1-stearoyl-2-linoleoyl-GPE (18:0/18:2)*	Lipid	Phosphatidylethanolamine (PE)	POSb	9546749	7266-53-7		HMDB0008994	0.0202406	1.85578
654007	1-stearoyl-2-oleoyl-GPS (18:0/18:1)	Lipid	Phosphatidylserine (PS)	POSb	59720717	124262-93-7	C02737	HMDB0010163	0.0130652	1.49876
655002	choline phosphate	Lipid	Phospholipid Metabolism	POSa	1014	3616-04-4	C00588	HMDB0001565	0.0453276	1.28725
655009	phosphoethanolamine	Lipid	Phospholipid Metabolism	NEGa	1015	1071-23-4	C00346	HMDB0000224	0.0453276	1.72687
657002	1-(1-enyl-palmitoyl)-2-arachidonoyl-GPE (P-16:0/20:4)*	Lipid	Plasmalogen	POSb	52925126	97859-69-3		HMDB0011352	0.0453276	1.5076
658011	heneicosapentaenoate (21:5n3)	Lipid	Long Chain Polyunsaturated Fatty Acid (n3 and n6)	NEGa					0.0202406	1.72442
658018	stearidonate (18:4n3)	Lipid	Long Chain Polyunsaturated Fatty Acid (n3 and n6)	NEGa	5312508	20290-75-9	C16300	HMDB0006547	0.0130652	1.65581
675013	sphingomyelin (d18:1/20:1, d18:2/20:0)*	Lipid	Sphingomyelins	POSb	52931179	222403-67-0		HMDB0240610	0.030639	1.16665
675016	sphingomyelin (d18:1/22:1, d18:2/22:0, d16:1/24:1)*	Lipid	Sphingomyelins	POSb	52931203	222403-68-1		HMDB0012104	0.0453276	1.11099
675023	sphingomyelin (d18:2/21:0, d16:2/23:0)*	Lipid	Sphingomyelins	POSb				HMDB0240676	0.00823902	1.60248
675024	sphingomyelin (d18:2/23:0, d18:1/23:1, d17:1/24:1)*	Lipid	Sphingomyelins	POSb		2124199-71-7		HMDB0240614	0.0453276	1.38075
704017	N4-acetylcytidine	Nucleotide	Pyrimidine Metabolism, Cytidine containing	NEGa	107461	3768-18-1		HMDB0005923	0.00507487	2.17324
704035	5,6-dihydrouridine	Nucleotide	Pyrimidine Metabolism, Uracil containing	NEGa	94312	5627-05-4		HMDB0000497	0.00507487	2.17783
704036	5-methyluridine (ribothymidine)	Nucleotide	Pyrimidine Metabolism, Uracil containing	NEGa	445408	1463-10-1		HMDB0000884	0.0130652	1.59466
704040	pseudouridine	Nucleotide	Pyrimidine Metabolism, Uracil containing	NEGa	15047	1445-07-4	C02067	HMDB0000767	0.00507487	2.15308
905001	gamma-glutamyl-2-aminobutyrate	Peptide	Gamma-glutamyl Amino Acid	POSa					0.030639	1.45907
905007	gamma-glutamylglutamate	Peptide	Gamma-glutamyl Amino Acid	POSa	92865	1116-22-9	C05282	HMDB0011737	0.0130652	1.83288
905011	gamma-glutamylisoleucine*	Peptide	Gamma-glutamyl Amino Acid	NEGa	22885096	23632-83-9		HMDB0011170	0.0130652	1.5887
905012	gamma-glutamylleucine	Peptide	Gamma-glutamyl Amino Acid	POSa	151023	2566-39-4		HMDB0011171	0.0202406	1.56931
905014	gamma-glutamylphenylalanine	Peptide	Gamma-glutamyl Amino Acid	POSa		7432-24-8		HMDB0000594	0.0202406	1.53287
905018	gamma-glutamyltyrosine	Peptide	Gamma-glutamyl Amino Acid	NEGa	94340	7432-23-7		HMDB0011741	0.00507487	2.04863

## Sheet: NSvsSHAM-enrichment result-9w
NS-SHAM-week-9
Pathway	total	expected	hits	Raw.p	Holm.p	FDR	Enrichment Ratio	log.P.value	metabolite.hits
Arginine biosynthesis	14	0.938	4	0.0113	0.948	0.948	4.26439	1.94692	L-Glutamic acid, N-Acetylornithine, Urea, Fumaric acid
D-Glutamine and D-glutamate metabolism	6	0.402	2	0.0559	1	1	4.97512	1.25259	L-Glutamic acid, L-Glutamic acid
Ascorbate and aldarate metabolism	8	0.536	2	0.0956	1	1	3.73134	1.01954	D-Glucuronic acid, Gulonic acid
Aminoacyl-tRNA biosynthesis	48	3.22	6	0.0968	1	1	1.86335	1.01412	Glycine, L-Lysine, L-Isoleucine, L-Tryptophan, L-Tyrosine, L-Glutamic acid
Alanine, aspartate and glutamate metabolism	28	1.88	4	0.113	1	1	2.12766	0.946922	L-Glutamic acid, Gamma-Aminobutyric acid, 2-Keto-glutaramic acid, Fumaric acid
Phenylalanine, tyrosine and tryptophan biosynthesis	4	0.268	1	0.243	1	1	3.73134	0.614394	L-Tyrosine
D-Arginine and D-ornithine metabolism	4	0.268	1	0.243	1	1	3.73134	0.614394	2-Oxoarginine
Butanoate metabolism	15	1.01	2	0.266	1	1	1.9802	0.575118	Gamma-Aminobutyric acid, L-Glutamic acid
Phosphonate and phosphinate metabolism	6	0.402	1	0.341	1	1	2.48756	0.467246	Phosphorylcholine
Nitrogen metabolism	6	0.402	1	0.341	1	1	2.48756	0.467246	L-Glutamic acid
Pentose and glucuronate interconversions	18	1.21	2	0.342	1	1	1.65289	0.465974	Gulonic acid, D-Glucuronic acid
Valine, leucine and isoleucine biosynthesis	8	0.536	1	0.427	1	1	1.86567	0.369572	L-Isoleucine
Glycerophospholipid metabolism	36	2.41	3	0.438	1	1	1.24481	0.358526	Dihydroxyacetone phosphate, Phosphorylcholine, O-Phosphoethanolamine
Ubiquinone and other terpenoid-quinone biosynthesis	9	0.603	1	0.465	1	1	1.65837	0.332547	L-Tyrosine
Vitamin B6 metabolism	9	0.603	1	0.465	1	1	1.65837	0.332547	Pyridoxamine
Arginine and proline metabolism	38	2.55	3	0.475	1	1	1.17647	0.323306	Gamma-Aminobutyric acid, L-Glutamic acid, 4-Guanidinobutanoic acid
Phenylalanine metabolism	10	0.67	1	0.501	1	1	1.49254	0.300162	L-Tyrosine
Biotin metabolism	10	0.67	1	0.501	1	1	1.49254	0.300162	L-Lysine
Lysine degradation	25	1.68	2	0.508	1	1	1.19048	0.294136	L-Lysine, Aminoadipic acid
Tyrosine metabolism	42	2.81	3	0.543	1	1	1.06762	0.2652	L-Tyrosine, Fumaric acid, Thyroxine
Galactose metabolism	27	1.81	2	0.55	1	1	1.10497	0.259637	Sucrose, Galactitol
Glutathione metabolism	28	1.88	2	0.571	1	1	1.06383	0.243364	Glycine, L-Glutamic acid
alpha-Linolenic acid metabolism	13	0.871	1	0.596	1	1	1.14811	0.224754	Stearidonic acid
Inositol phosphate metabolism	30	2.01	2	0.609	1	1	0.995025	0.215383	Dihydroxyacetone phosphate, D-Glucuronic acid
Porphyrin and chlorophyll metabolism	30	2.01	2	0.609	1	1	0.995025	0.215383	Glycine, L-Glutamic acid
Glyoxylate and dicarboxylate metabolism	32	2.14	2	0.645	1	1	0.934579	0.19044	Glycine, L-Glutamic acid
Glycine, serine and threonine metabolism	33	2.21	2	0.662	1	1	0.904977	0.179142	Glycine, Sarcosine
Histidine metabolism	16	1.07	1	0.672	1	1	0.934579	0.172631	L-Glutamic acid
Glycerolipid metabolism	16	1.07	1	0.672	1	1	0.934579	0.172631	Dihydroxyacetone phosphate
Starch and sucrose metabolism	18	1.21	1	0.715	1	1	0.826446	0.145694	Sucrose
Pantothenate and CoA biosynthesis	19	1.27	1	0.734	1	1	0.787402	0.134304	Pantothenic acid
Citrate cycle (TCA cycle)	20	1.34	1	0.753	1	1	0.746269	0.123205	Fumaric acid
Fructose and mannose metabolism	20	1.34	1	0.753	1	1	0.746269	0.123205	Dihydroxyacetone phosphate
Sphingolipid metabolism	21	1.41	1	0.769	1	1	0.70922	0.114074	O-Phosphoethanolamine
Tryptophan metabolism	41	2.75	2	0.775	1	1	0.727273	0.110698	L-Tryptophan, Indoleacetic acid
Pyruvate metabolism	22	1.47	1	0.785	1	1	0.680272	0.10513	Fumaric acid
Propanoate metabolism	23	1.54	1	0.8	1	1	0.649351	0.09691	2-Hydroxybutyric acid
Glycolysis / Gluconeogenesis	26	1.74	1	0.838	1	1	0.574713	0.076756	Dihydroxyacetone phosphate
Cysteine and methionine metabolism	33	2.21	1	0.901	1	1	0.452489	0.0452752	5'-Methylthioadenosine
Amino sugar and nucleotide sugar metabolism	37	2.48	1	0.926	1	1	0.403226	0.033389	N-Acetylneuraminic acid
Valine, leucine and isoleucine degradation	40	2.68	1	0.94	1	1	0.373134	0.0268721	L-Isoleucine
Primary bile acid biosynthesis	46	3.08	1	0.961	1	1	0.324675	0.0172766	Glycine
Purine metabolism	65	4.36	1	0.99	1	1	0.229358	0.00436481	Urea
Steroid hormone biosynthesis	85	5.7	1	0.998	1	1	0.175439	0.000869459	Corticosterone

## Sheet: NSvsSHAM-metabolite set-12w
NS-SHAM-week-12
COMP ID	COMPOUND Name	SUPER META PATHWAY	SUB META PATHWAY	ACQUISITION METHOD	PUBCHEM ID	CAS ID	KEGG ID	HMDB ID	P-VALUE	VIP
107003	alpha-ketoglutaramate*	Amino Acid	Glutamate Metabolism	NEGa	48	18465-19-5	C00940	HMDB0001552	0.0453276	1.47309
107005	carboxyethyl-GABA	Amino Acid	Glutamate Metabolism	POSa	2572	4386-03-2		HMDB0002201	0.030639	1.68025
107007	gamma-aminobutyrate (GABA)	Amino Acid	Glutamate Metabolism	POSa	119	56-12-2	C00334	HMDB0000112	0.00823902	1.99994
107008	gamma-carboxyglutamate	Amino Acid	Glutamate Metabolism	POSa				HMDB0041900	0.030639	1.80584
107009	glutamate	Amino Acid	Glutamate Metabolism	POSa	33032	56-86-0	C00025	HMDB0000148	0.0202406	1.67954
108001	2-aminobutyrate	Amino Acid	Glutathione Metabolism	POSa				HMDB0245013	0.00507487	1.94628
108002	2-hydroxybutyrate/2-hydroxyisobutyrate	Amino Acid	Glutathione Metabolism	NEGb	440864	3347-90-8	C05984	HMDB0000008	0.00507487	1.9597
108014	ophthalmate	Amino Acid	Glutathione Metabolism	POSa	7018721	495-27-2		HMDB0005765	0.018101	1.82714
109009	N-acetylglycine	Amino Acid	Glycine, Serine and Threonine Metabolism	POSa	10972	543-24-8		HMDB0000532	0.0453276	1.52889
109011	N-acetylthreonine	Amino Acid	Glycine, Serine and Threonine Metabolism	NEGa	152204	17093-74-2		HMDB0062557	0.0453276	1.44122
1102025	4-allylcatechol sulfate	Xenobiotics	Benzoate Metabolism	NEGa					0.0202406	1.48197
1102035	4-vinylphenol sulfate	Xenobiotics	Benzoate Metabolism	NEGa	6426766	131351-90-1		HMDB0062775	0.00823902	2.00196
111009	anserine	Amino Acid	Histidine Metabolism	POSa			C01262	HMDB0000194	0.0453276	1.21427
111023	N-acetylhistamine	Amino Acid	Histidine Metabolism	POSa	69602	673-49-4	C05135	HMDB0013253	0.0303479	1.45029
1115004	salicylate	Xenobiotics	Drug - Topical Agents	NEGb	338	69-72-7	C00805	HMDB0001895	0.00823902	1.8164
1116027	3-formylindole	Xenobiotics	Food Component/Plant	POSa			C08493	HMDB0029737	0.0130652	1.63452
1116036	4-allylphenol sulfate	Xenobiotics	Food Component/Plant	NEGa					0.0262788	1.29248
1116115	homostachydrine*	Xenobiotics	Food Component/Plant	POSa	441447	472-22-0	C08283	HMDB0033433	0.0453276	1.49109
112012	3-hydroxyisobutyrate	Amino Acid	Leucine, Isoleucine and Valine Metabolism	NEGb	440873	26543-05-5	C06001	HMDB0000023	0.00823902	1.83821
112023	beta-hydroxyisovalerate	Amino Acid	Leucine, Isoleucine and Valine Metabolism	NEGb	69362	625-08-1		HMDB0000754	0.00507487	1.87191
112037	N-acetylisoleucine	Amino Acid	Leucine, Isoleucine and Valine Metabolism	NEGa	7036275	3077-46-1		HMDB0061684	0.0453276	1.57017
112039	N-acetylvaline	Amino Acid	Leucine, Isoleucine and Valine Metabolism	NEGa	66789	96-81-1		HMDB0011757	0.0453276	1.48208
114010	cysteine sulfinic acid	Amino Acid	Methionine, Cysteine, SAM and Taurine Metabolism	POSa	1549098	1115-65-7	C00606	HMDB0000996	0.0284407	1.47156
114031	succinoyltaurine	Amino Acid	Methionine, Cysteine, SAM and Taurine Metabolism	NEGb					0.00823902	1.83504
114033	taurocyamine	Amino Acid	Methionine, Cysteine, SAM and Taurine Metabolism	POSa			C01959	HMDB0003584	0.00823902	1.86376
115006	N-acetylphenylalanine	Amino Acid	Phenylalanine Metabolism	NEGa	74839	2018-61-3	C03519	HMDB0000512	0.030639	1.5846
116012	N-acetyl-isoputreanine*	Amino Acid	Polyamine Metabolism	POSa					0.030639	1.53921
116015	spermidine	Amino Acid	Polyamine Metabolism	POSa	1102	124-20-9	C00315	HMDB0001257	0.0453276	1.33004
117013	C-glycosyltryptophan	Amino Acid	Tryptophan Metabolism	POSa	10981970	180509-18-6		HMDB0240296	0.030639	1.49191
117021	indolepropionate	Amino Acid	Tryptophan Metabolism	NEGa	3744	830-96-6		HMDB0002302	0.00507487	1.90605
117024	kynurenate	Amino Acid	Tryptophan Metabolism	NEGa	3845	492-27-3	C01717	HMDB0000715	0.0130652	1.80033
117031	picolinate	Amino Acid	Tryptophan Metabolism	POSa	1018	98-98-6	C10164	HMDB0002243	0.0453276	1.54649
117038	indoleacrylate	Amino Acid	Tryptophan Metabolism	NEGa	5375048	29953-71-7		HMDB0000734	0.00507487	2.06818
118014	4-hydroxyphenylpyruvate	Amino Acid	Tyrosine Metabolism	NEGa	979	156-39-8	C01179	HMDB0000707	0.030639	1.60909
118026	N-acetyltyrosine	Amino Acid	Tyrosine Metabolism	NEGa	68310	537-55-3	C01657	HMDB0000866	0.0453276	1.49942
118033	phenol sulfate	Amino Acid	Tyrosine Metabolism	NEGa	74426	937-34-8	C02180	HMDB0060015	0.0202406	1.7413
118034	thyroxine	Amino Acid	Tyrosine Metabolism	NEGa		51-48-9	C01829	HMDB0000248	0.00823902	1.8874
119008	dimethylarginine (SDMA + ADMA)	Amino Acid	Urea cycle; Arginine and Proline Metabolism	POSa	169148	30344-00-4		HMDB0003334	0.0202406	1.44753
119011	homoarginine	Amino Acid	Urea cycle; Arginine and Proline Metabolism	POSa	9085	156-86-5	C01924	HMDB0000670	0.00507487	2.00467
119028	N-monomethylarginine	Amino Acid	Urea cycle; Arginine and Proline Metabolism	POSa	132862	17035-90-4	C03884	HMDB0029416	0.00823902	1.76878
119032	pro-hydroxy-pro	Amino Acid	Urea cycle; Arginine and Proline Metabolism	POSa	11902892	18684-24-7		HMDB0006695	0.00823902	1.95392
203016	N-acetylneuraminate	Carbohydrate	Aminosugar Metabolism	NEGb	445063	19342-33-7	C19910	HMDB0000230	0.0202406	1.8411
205001	2-ketogulonate	Carbohydrate	Fructose, Mannose and Galactose Metabolism	NEGb			C03342	HMDB0011732	0.00507487	2.12651
205008-2	mannose	Carbohydrate	Fructose, Mannose and Galactose Metabolism	NEGb	185698	3458-28-4	C00936	HMDB0000169	0.0202406	1.52471
301007	gulonate*	Cofactors and Vitamins	Ascorbate and Aldarate Metabolism	NEGb	152304	20246-53-1	C00800	HMDB0003290	0.00507487	2.04717
304005	heme	Cofactors and Vitamins	Hemoglobin and Porphyrin Metabolism	POSb		14875-96-8	C00032	HMDB0003178	0.0202406	1.651
306017	quinolinate	Cofactors and Vitamins	Nicotinate and Nicotinamide Metabolism	NEGb	1066	89-00-9	C03722	HMDB0000232	0.030639	1.62394
312001	alpha-CEHC	Cofactors and Vitamins	Tocopherol Metabolism	NEGa	9943542	4072-32-6		HMDB0001518	0.0130652	1.80808
312015	gamma-CEHC	Cofactors and Vitamins	Tocopherol Metabolism	NEGa	15887183	178167-75-4		HMDB0001931	0.0202406	1.59711
604008	N-behenoyl-sphingadienine (d18:2/22:0)*	Lipid	Ceramides	POSb					0.0453276	1.4903
607007	linoleoyl-docosahexaenoyl-glycerol (18:2/22:6) [1]*	Lipid	Diacylglycerol	POSb					0.030639	1.34842
607008	linoleoyl-docosahexaenoyl-glycerol (18:2/22:6) [2]*	Lipid	Diacylglycerol	POSb	9543899			HMDB0007266	0.030639	1.60714
607009	linoleoyl-linolenoyl-glycerol (18:2/18:3) [1]*	Lipid	Diacylglycerol	POSb	14275409			HMDB0007249	0.00779583	1.80751
607010	linoleoyl-linolenoyl-glycerol (18:2/18:3) [2]*	Lipid	Diacylglycerol	POSb	9543737			HMDB0007250	0.0130652	2.03343
607011	linoleoyl-linoleoyl-glycerol (18:2/18:2) [1]*	Lipid	Diacylglycerol	POSb					0.0130652	1.8214
607012	linoleoyl-linoleoyl-glycerol (18:2/18:2) [2]*	Lipid	Diacylglycerol	POSb	9543729		C00165	HMDB0007248	0.00823902	1.9846
607016	oleoyl-linoleoyl-glycerol (18:1/18:2) [1]	Lipid	Diacylglycerol	POSb					0.00823902	1.99029
607017	oleoyl-linoleoyl-glycerol (18:1/18:2) [2]	Lipid	Diacylglycerol	POSb	9543722	91125-76-7		HMDB0007219	0.00823902	2.04221
607019	palmitoleoyl-arachidonoyl-glycerol (16:1/20:4) [2]*	Lipid	Diacylglycerol	POSb					0.00507487	2.0378
607026	palmitoyl-linoleoyl-glycerol (16:0/18:2) [1]*	Lipid	Diacylglycerol	POSb					0.0340869	1.94062
607027	palmitoyl-linoleoyl-glycerol (16:0/18:2) [2]*	Lipid	Diacylglycerol	POSb	9543695	51621-26-2	C00165	HMDB0007103	0.00715478	1.96738
616038	2-butenoylglycine	Lipid	Fatty Acid Metabolism (Acyl Glycine)	NEGa					0.00477182	2.13477
616049	hexanoylglycine	Lipid	Fatty Acid Metabolism (Acyl Glycine)	NEGa	99463	24003-67-6		HMDB0000701	0.0202406	1.8646
616055	valerylglycine (C5)	Lipid	Fatty Acid Metabolism (Acyl Glycine)	NEGa				HMDB0000927	0.0202406	1.77559
616057	butyrylglycine (C4)	Lipid	Fatty Acid Metabolism (also BCAA Metabolism)	NEGa				HMDB0000808	0.0130652	1.90294
616061	3-hydroxybutyrylcarnitine (1)	Lipid	Fatty Acid Metabolism (Acyl Carnitine, Hydroxy)	POSa					0.0202406	1.6767
616064	3-hydroxyhexanoylcarnitine (1)	Lipid	Fatty Acid Metabolism (Acyl Carnitine, Hydroxy)	POSa					0.0453276	1.39378
616069	acetylcarnitine (C2)	Lipid	Fatty Acid Metabolism (Acyl Carnitine, Short Chain)	POSa		3040-38-8		HMDB0000201	0.0202406	1.74281
619001	2-aminoheptanoate	Lipid	Fatty Acid, Amino	POSa	5312965	44902-02-5		HMDB0094649	0.0202406	1.66537
619003	N-acetyl-2-aminooctanoate*	Lipid	Fatty Acid, Amino	NEGa	95555			HMDB0059745	0.0130652	1.76767
620004	18-methylnonadecanoate (i20:0)	Lipid	Fatty Acid, Branched	NEGa					0.0453276	1.66904
621002	2-hydroxyglutarate	Lipid	Fatty Acid, Dicarboxylate	NEGb					0.030639	1.69249
621021	dodecanedioate (C12-DC)	Lipid	Fatty Acid, Dicarboxylate	NEGa	12736	693-23-2	C02678	HMDB0000623	0.030639	1.72257
621038	pimelate (C7-DC)	Lipid	Fatty Acid, Dicarboxylate	NEGb	385	111-16-0	C02656	HMDB0000857	0.030639	1.46446
621039	sebacate (C10-DC)	Lipid	Fatty Acid, Dicarboxylate	NEGb	5192	111-20-6	C08277	HMDB0000792	0.0130652	1.83778
622005	2S,3R-dihydroxybutyrate	Lipid	Fatty Acid, Dihydroxy	NEGb	10964471	5057-93-2		HMDB0002453	0.00507487	2.01198
622006	3,4-dihydroxybutyrate	Lipid	Fatty Acid, Dihydroxy	NEGb	150929	51267-44-8		HMDB0000337	0.030639	1.5337
623001	3-hydroxyadipate*	Lipid	Fatty Acid, Dicarboxylate	NEGb	151913	14292-29-6		HMDB0000345	0.0202406	1.76453
624008	2-hydroxyheptanoate*	Lipid	Fatty Acid, Monohydroxy	NEGb					0.0200224	1.65278
624015	2-hydroxypalmitate	Lipid	Fatty Acid, Monohydroxy	NEGa	12575964	16452-52-1		HMDB0031057	0.0453276	1.47599
624019	3-hydroxyhexanoate	Lipid	Fatty Acid, Monohydroxy	NEGa	11829482	66997-60-2		HMDB0061652	0.00507487	2.01595
624023	3-hydroxyoctanoate	Lipid	Fatty Acid, Monohydroxy	NEGa	11367166	33796-86-0		HMDB0001954	0.00507487	2.04371
624026	3-hydroxysebacate	Lipid	Fatty Acid, Monohydroxy	NEGa	124350389	446881-43-2		HMDB0000350	0.00507487	1.93453
625002	4-hydroxynonenal	Lipid	Fatty Acid, Oxidized	NEGa	5283344	75899-68-2		HMDB0004362	0.0453276	1.34046
628001	glycerol	Lipid	Glycerolipid Metabolism	NEGa	753	56-81-5	C00116	HMDB0000131	0.0130652	1.9901
636001	3-hydroxybutyrate (BHBA)	Lipid	Ketone Bodies	NEGb	92135	625-72-9	C01089	HMDB0000011	0.00823902	1.92365
638001	10-heptadecenoate (17:1n7)	Lipid	Long Chain Monounsaturated Fatty Acid	NEGa	5312435	29743-97-3		HMDB0060038	0.0130652	1.70576
638012	palmitoleate (16:1n7)	Lipid	Long Chain Monounsaturated Fatty Acid	NEGa	445638	373-49-9	C08362	HMDB0003229	0.00823902	1.91413
640-5801	dihomo-linolenate (20:3n3 or n6)	Lipid	Long Chain Polyunsaturated Fatty Acid (n3 and n6)	NEGa	5280581	1783-84-2	C03242	HMDB0002925	0.0453276	1.49894
640003	heptadecatrienoate (17:3)*	Lipid	Long Chain Polyunsaturated Fatty Acid (n3 and n6)	NEGa					0.0202406	1.91712
642010	1-linoleoyl-GPA (18:2)*	Lipid	Lysophospholipid	NEGa	20835023			HMDB0007856	0.00507487	2.01847
642012	1-linoleoyl-GPE (18:2)*	Lipid	Lysophospholipid	POSb	52925130	85046-18-0		HMDB0011507	0.0453276	1.60149
642038	2-palmitoleoyl-GPC (16:1)*	Lipid	Lysophospholipid	NEGa			C04230	HMDB0010383	0.0202406	1.68875
646008	1-linoleoylglycerol (18:2)	Lipid	Monoacylglycerol	NEGa	6436630	67968-46-1		HMDB0011568	0.0453276	1.3925
646012	1-oleoylglycerol (18:1)	Lipid	Monoacylglycerol	NEGa	12178130	129784-87-8		HMDB0011567	0.00823902	1.93287
646021	2-oleoylglycerol (18:1)	Lipid	Monoacylglycerol	NEGa	5319879			HMDB0011537	0.00962172	2.02325
650001	1,2-dilinoleoyl-GPC (18:2/18:2)	Lipid	Phosphatidylcholine (PC)	POSb	5288075	998-06-1		HMDB0008138	0.0453276	1.61727
650007	1-linoleoyl-2-linolenoyl-GPC (18:2/18:3)*	Lipid	Phosphatidylcholine (PC)	POSb	52922731	85046-19-1		HMDB0008141	0.0202406	1.64437
650013	1-palmitoleoyl-2-linoleoyl-GPC (16:1/18:2)*	Lipid	Phosphatidylcholine (PC)	POSb	24778768	182820-31-1		HMDB0008006	0.0130652	1.82756
650017	1-palmitoyl-2-dihomo-linolenoyl-GPC (16:0/20:3n3 or 6)*	Lipid	Phosphatidylcholine (PC)	POSb					0.00507487	2.03765
650021	1-palmitoyl-2-oleoyl-GPC (16:0/18:1)	Lipid	Phosphatidylcholine (PC)	POSb	5497103	26853-31-6		HMDB0007972	0.0453276	1.41893
650022	1-palmitoyl-2-palmitoleoyl-GPC (16:0/16:1)*	Lipid	Phosphatidylcholine (PC)	POSb	6443788	53595-24-7		HMDB0007969	0.0130652	1.85441
650026	1-stearoyl-2-linoleoyl-GPC (18:0/18:2)*	Lipid	Phosphatidylcholine (PC)	POSb	6441487	27098-24-4		HMDB0008039	0.0130652	1.68696
650027	1-stearoyl-2-oleoyl-GPC (18:0/18:1)	Lipid	Phosphatidylcholine (PC)	POSb	24778825	56421-10-4		HMDB0008038	0.0453276	1.54623
651005	1-linoleoyl-2-arachidonoyl-GPE (18:2/20:4)*	Lipid	Phosphatidylethanolamine (PE)	POSb	52924893	146074-59-1		HMDB0009102	0.00507487	2.14259
651008	1-oleoyl-2-linoleoyl-GPE (18:1/18:2)*	Lipid	Phosphatidylethanolamine (PE)	POSb				HMDB0009060	0.0129066	1.81197
651012	1-palmitoyl-2-linoleoyl-GPE (16:0/18:2)	Lipid	Phosphatidylethanolamine (PE)	POSb				HMDB0008928	0.00823902	1.92206
651013	1-palmitoyl-2-oleoyl-GPE (16:0/18:1)	Lipid	Phosphatidylethanolamine (PE)	POSb				HMDB0008927	0.00823902	1.94785
651015	1-stearoyl-2-arachidonoyl-GPE (18:0/20:4)	Lipid	Phosphatidylethanolamine (PE)	POSb	5289133	61216-62-4		HMDB0009003	0.0453276	1.64044
651017	1-stearoyl-2-linoleoyl-GPE (18:0/18:2)*	Lipid	Phosphatidylethanolamine (PE)	POSb	9546749	7266-53-7		HMDB0008994	0.00507487	2.01572
651018	1-stearoyl-2-oleoyl-GPE (18:0/18:1)	Lipid	Phosphatidylethanolamine (PE)	POSb	9546742	6418-95-7		HMDB0008993	0.0130652	1.8458
657011	1-(1-enyl-stearoyl)-2-oleoyl-GPE (P-18:0/18:1)	Lipid	Plasmalogen	POSb	42607457	144371-68-6		HMDB0011375	0.00507487	1.88
658011	heneicosapentaenoate (21:5n3)	Lipid	Long Chain Polyunsaturated Fatty Acid (n3 and n6)	NEGa					0.030639	1.70851
658018	stearidonate (18:4n3)	Lipid	Long Chain Polyunsaturated Fatty Acid (n3 and n6)	NEGa	5312508	20290-75-9	C16300	HMDB0006547	0.030639	1.80847
670019	taurochenodeoxycholate	Lipid	Primary Bile Acid Metabolism	NEGa	387316	516-35-8	C05465	HMDB0000951	0.0453276	1.4776
672031	isohyodeoxycholate	Lipid	Secondary Bile Acid Metabolism	NEGa				HMDB0000664	0.0453276	1.13068
672042	taurodeoxycholate	Lipid	Secondary Bile Acid Metabolism	NEGa	2733768	516-50-7	C05463	HMDB0000896	0.0453276	1.48585
672046	taurolithocholate	Lipid	Secondary Bile Acid Metabolism	NEGa			C02592	HMDB0000722	0.030639	1.69004
675001	behenoyl sphingomyelin (d18:1/22:0)*	Lipid	Sphingomyelins	POSb	44260125	94359-12-3	C00550	HMDB0012103	0.0202406	1.31715
675003	lignoceroyl sphingomyelin (d18:1/24:0)	Lipid	Sphingomyelins	POSb	44260127	60037-60-7		HMDB0011697	0.030639	1.39154
675015	sphingomyelin (d18:1/21:0, d17:1/22:0, d16:1/23:0)*	Lipid	Sphingomyelins	POSb	52931193	121999-71-1		HMDB0240611	0.0453276	1.30283
675016	sphingomyelin (d18:1/22:1, d18:2/22:0, d16:1/24:1)*	Lipid	Sphingomyelins	POSb	52931203	222403-68-1		HMDB0012104	0.0202406	1.35422
675023	sphingomyelin (d18:2/21:0, d16:2/23:0)*	Lipid	Sphingomyelins	POSb				HMDB0240676	0.0202406	1.44791
675024	sphingomyelin (d18:2/23:0, d18:1/23:1, d17:1/24:1)*	Lipid	Sphingomyelins	POSb		2124199-71-7		HMDB0240614	0.0202406	1.42792
675025	sphingomyelin (d18:2/23:1)*	Lipid	Sphingomyelins	POSb				HMDB0240668	0.0202406	1.36079
704024	thymidine	Nucleotide	Pyrimidine Metabolism, Thymine containing	NEGa	5789	50-89-5	C00214	HMDB0000273	0.0130652	1.80529
704035	5,6-dihydrouridine	Nucleotide	Pyrimidine Metabolism, Uracil containing	NEGa	94312	5627-05-4		HMDB0000497	0.00507487	1.98349
704039	N-acetyl-beta-alanine	Nucleotide	Pyrimidine Metabolism, Uracil containing	NEGb	76406	3025-95-4	C01073	HMDB0061880	0.0453276	1.37794
704040	pseudouridine	Nucleotide	Pyrimidine Metabolism, Uracil containing	NEGa	15047	1445-07-4	C02067	HMDB0000767	0.00507487	2.10395
801084	branched-chain, straight-chain, or cyclopropyl 12:1 fatty acid*	Partially Characterized Molecules	Partially Characterized Molecules	NEGa					0.0453276	1.33581
905001	gamma-glutamyl-2-aminobutyrate	Peptide	Gamma-glutamyl Amino Acid	POSa					0.00823902	1.96982
905010	gamma-glutamylhistidine	Peptide	Gamma-glutamyl Amino Acid	POSa	7017195	37460-15-4		HMDB0029151	0.0202406	1.45797

## Sheet: NSvsSHAM-enrichment result-12w
NS-SHAM-week-12
D-Glutamine and D-glutamate metabolism	6	0.402	2	0.0559	1	1	4.97512	1.25259	L-Glutamic acid, L-Glutamic acid
Butanoate metabolism	15	1.01	3	0.0738	1	1	2.9703	1.13194	(R)-3-Hydroxybutyric acid, Gamma-Aminobutyric acid, L-Glutamic acid
Phenylalanine, tyrosine and tryptophan biosynthesis	4	0.268	1	0.243	1	1	3.73134	0.614394	4-Hydroxyphenylpyruvic acid
Alanine, aspartate and glutamate metabolism	28	1.88	3	0.288	1	1	1.59574	0.540608	L-Glutamic acid, Gamma-Aminobutyric acid, 2-Keto-glutaramic acid
Synthesis and degradation of ketone bodies	5	0.335	1	0.293	1	1	2.98507	0.533132	(R)-3-Hydroxybutyric acid
Nitrogen metabolism	6	0.402	1	0.341	1	1	2.48756	0.467246	L-Glutamic acid
Ascorbate and aldarate metabolism	8	0.536	1	0.427	1	1	1.86567	0.369572	Gulonic acid
Taurine and hypotaurine metabolism	8	0.536	1	0.427	1	1	1.86567	0.369572	3-Sulfinoalanine
Ubiquinone and other terpenoid-quinone biosynthesis	9	0.603	1	0.465	1	1	1.65837	0.332547	4-Hydroxyphenylpyruvic acid
Arginine and proline metabolism	38	2.55	3	0.475	1	1	1.17647	0.323306	Gamma-Aminobutyric acid, Spermidine, L-Glutamic acid
Galactose metabolism	27	1.81	2	0.55	1	1	1.10497	0.259637	Glycerol, D-Mannose
Glutathione metabolism	28	1.88	2	0.571	1	1	1.06383	0.243364	L-Glutamic acid, Spermidine
alpha-Linolenic acid metabolism	13	0.871	1	0.596	1	1	1.14811	0.224754	Stearidonic acid
Porphyrin and chlorophyll metabolism	30	2.01	2	0.609	1	1	0.995025	0.215383	Heme, L-Glutamic acid
Arginine biosynthesis	14	0.938	1	0.623	1	1	1.0661	0.205512	L-Glutamic acid
Nicotinate and nicotinamide metabolism	15	1.01	1	0.648	1	1	0.990099	0.188425	Quinolinic acid
Histidine metabolism	16	1.07	1	0.672	1	1	0.934579	0.172631	L-Glutamic acid
Glycerolipid metabolism	16	1.07	1	0.672	1	1	0.934579	0.172631	Glycerol
Pentose and glucuronate interconversions	18	1.21	1	0.715	1	1	0.826446	0.145694	Gulonic acid
Amino sugar and nucleotide sugar metabolism	37	2.48	2	0.723	1	1	0.806452	0.140862	N-Acetylneuraminic acid, D-Mannose
Fructose and mannose metabolism	20	1.34	1	0.753	1	1	0.746269	0.123205	D-Mannose
beta-Alanine metabolism	21	1.41	1	0.769	1	1	0.70922	0.114074	Spermidine
Tyrosine metabolism	42	2.81	2	0.786	1	1	0.711744	0.104577	4-Hydroxyphenylpyruvic acid, Thyroxine
Propanoate metabolism	23	1.54	1	0.8	1	1	0.649351	0.09691	2-Hydroxybutyric acid
Glyoxylate and dicarboxylate metabolism	32	2.14	1	0.894	1	1	0.46729	0.0486625	L-Glutamic acid
Cysteine and methionine metabolism	33	2.21	1	0.901	1	1	0.452489	0.0452752	3-Sulfinoalanine
Biosynthesis of unsaturated fatty acids	36	2.41	1	0.92	1	1	0.414938	0.0362122	8,11,14-Eicosatrienoic acid
Pyrimidine metabolism	39	2.61	1	0.935	1	1	0.383142	0.0291884	Thymidine
Valine, leucine and isoleucine degradation	40	2.68	1	0.94	1	1	0.373134	0.0268721	(S)-3-Hydroxyisobutyric acid
Primary bile acid biosynthesis	46	3.08	1	0.961	1	1	0.324675	0.0172766	Taurochenodesoxycholic acid
Aminoacyl-tRNA biosynthesis	48	3.22	1	0.966	1	1	0.310559	0.0150229	L-Glutamic acid

[truncated: 8 more sheets: ZA-metabolite set-1w, ZAvsNS-enrichment result-1w, ZAvsNS-metabolite set-6w, ZAvsNS-enrichment result-6w, ZAvsNS-metabolite set-9w, ZAvsNS-enrichment result-9w, ZAvsNS-metabolite set-12w, ZAvsNS-enrichment result-12w]
