# Supplementary material for: Identifying therapeutic biomarkers of zoledronic acid by metabolomics
Source: Front Pharmacol. 2023 Apr 25;14:1084453. doi: 10.3389/fphar.2023.1084453 (PMC10166846; doi:10.3389/fphar.2023.1084453)
Supplement: Supplementary file 4 [file DataSheet5.xlsx]

## Sheet: all_DEG
gene_name	gene_id	ZA 1	ZA 2	ZA 3	NS 1	NS 2	NS 3	ZA	NS	log2FoldChange	pvalue	padj	gene_chr	gene_start	gene_end	gene_strand	gene_length	gene_biotype	gene_description	tf_family
Apopt1	ENSRNOG00000011542	128.815	94.427	75.3628	2.86539	4.32448	11.5501	99.5348	6.24667	3.98648	2.5262e-14	5.16986e-10	6	136185487	136210940	+	1109	protein_coding	apoptogenic 1, mitochondrial [Source:RGD Symbol;Acc:1304719]	-
RGD1359290	ENSRNOG00000027271	3122.81	2808.01	2825.03	5157.71	6109.4	6950.29	2918.62	6072.47	-1.05694	1.24149e-13	9.67492e-10	10	95642640	95657977	+	663	protein_coding	Ribosomal_L22 domain containing protein RGD1359290 [Source:RGD Symbol;Acc:1359290]	-
AABR07054832.1	ENSRNOG00000051547	0	0	0	107.93	89.7329	100.101	0	99.2546	-9.0897	1.41826e-13	9.67492e-10	3	171080904	171082699	-	518	lincRNA	-	-
LOC100911313	ENSRNOG00000049007	330.561	202.207	246.544	90.7375	98.3818	82.7759	259.771	90.6317	1.52056	2.13427e-09	1.09194e-05	3	112605768	112614503	-	897	protein_coding	regulator of microtubule dynamics protein 3-like [Source:RGD Symbol;Acc:6493329]	-
LOC100911515	ENSRNOG00000050669	1101.55	672.435	666.423	352.443	347.039	280.091	813.471	326.524	1.31758	4.64878e-09	1.90275e-05	9	20213588	20217176	+	1630	protein_coding	triosephosphate isomerase-like [Source:RGD Symbol;Acc:6492323]	-
Gpr27	ENSRNOG00000010880	71.0374	48.6442	65.6733	225.411	155.681	170.364	61.785	183.819	-1.57482	1.60953e-08	5.48985e-05	4	132137793	132138926	+	1134	protein_coding	G protein-coupled receptor 27 [Source:RGD Symbol;Acc:71067]	-
Gpr4	ENSRNOG00000016362	237.739	294.727	52.754	23.8783	25.9469	46.2005	195.073	32.0085	2.60724	3.46197e-07	0.00101213	1	80135391	80136880	+	1490	protein_coding	G protein-coupled receptor 4 [Source:RGD Symbol;Acc:1311604]	-
Dnah2	ENSRNOG00000052688	303.093	398.692	213.169	128.943	122.166	142.452	304.985	131.187	1.2178	2.32191e-06	0.00570796	10	56029029	56154548	-	14160	protein_coding	dynein, axonemal, heavy chain 2 [Source:RGD Symbol;Acc:1565087]	-
-	novel.326	79.5619	123.995	149.649	312.328	231.359	294.528	117.735	279.405	-1.25027	2.51022e-06	0.00570796	15	33102313	33104319	+	1533	-	- && - && -	-
Wbp11	ENSRNOG00000049593	104.188	5.72285	108.738	3.82052	5.40559	6.73757	72.883	5.32123	3.77542	4.22529e-06	0.00864706	4	170772163	170810080	-	2481	protein_coding	WW domain binding protein 11 [Source:RGD Symbol;Acc:1307911]	-
Stac	ENSRNOG00000008865	2.8415	0	4.30645	68.7694	77.8406	5.77506	2.38265	50.795	-4.43519	5.2124e-06	0.00969743	8	119821901	119889661	-	1104	protein_coding	SH3 and cysteine rich domain [Source:RGD Symbol;Acc:1305745]	-
Il20rb	ENSRNOG00000023214	360.87	215.561	110.891	65.904	44.3259	88.551	229.107	66.2603	1.78875	8.58067e-06	0.0146336	8	108747204	108777717	-	1107	protein_coding	interleukin 20 receptor subunit beta [Source:RGD Symbol;Acc:1566151]	-
-	novel.638	24.6263	21.9376	34.4516	139.449	43.2448	165.552	27.0052	116.082	-2.10933	1.01697e-05	0.0160094	4	93712542	93713330	+	406	-	- && A0A075B6S6.1 RecName: Full=Immunoglobulin kappa variable 2D-30; Flags: Precursor && -	-
LOC100912538	ENSRNOG00000050877	14.2075	15.2609	15.0726	85.0067	185.952	21.1752	14.847	97.3781	-2.71151	1.31996e-05	0.0192346	2	9683570	9696050	+	1005	protein_coding	centrin-3-like [Source:RGD Symbol;Acc:6486167]	-
Chchd10	ENSRNOG00000028356	49.2526	108.734	176.564	19.1026	32.4336	29.8378	111.517	27.1247	2.03994	1.40982e-05	0.0192346	20	13665031	13667333	-	1122	protein_coding	coiled-coil-helix-coiled-coil-helix domain containing 10 [Source:RGD Symbol;Acc:1359417]	-
Brms1	ENSRNOG00000020117	187.539	174.547	34.4516	29.6091	32.4336	19.2502	132.179	27.0976	2.28991	1.54838e-05	0.0198047	1	220325352	220334615	+	1260	protein_coding	BRMS1, transcriptional repressor and anoikis regulator [Source:RGD Symbol;Acc:1311057]	-
AABR07039307.1	ENSRNOG00000046832	10.4188	13.3533	31.2218	59.2181	52.9748	173.252	18.3313	95.1483	-2.38648	2.15443e-05	0.0259356	X	73600508	73602289	-	1782	processed_pseudogene	-	-
LOC108348048	ENSRNOG00000000195	41.6753	55.3209	30.1451	10.5064	8.64895	7.70009	42.3804	8.95183	2.24443	3.12677e-05	0.0333504	8	42443442	42466907	+	4483	protein_coding	von Willebrand factor A domain-containing protein 5A [Source:RGD Symbol;Acc:11476240]	-
LOC100911104	ENSRNOG00000061813	628.918	1006.27	726.713	262.661	503.801	174.214	787.3	313.559	1.32974	3.25926e-05	0.0333504	KL567988.1	20093	23908	-	853	protein_coding	lymphocyte antigen 6B-like [Source:RGD Symbol;Acc:6495044]	-
LOC100912578	ENSRNOG00000059883	106.083	74.3971	92.5886	14.327	44.3259	23.1003	91.0228	27.251	1.74929	4.5889e-05	0.0420875	3	74226407	74229066	-	2084	lincRNA	stress-70 protein, mitochondrial-like [Source:RGD Symbol;Acc:6486342]	-
Pmepa1	ENSRNOG00000050404	43.5696	29.5681	48.4475	85.0067	108.112	111.651	40.5284	101.59	-1.32839	5.54679e-05	0.0472979	3	171294856	171342646	-	1657	protein_coding	prostate transmembrane protein, androgen induced 1 [Source:RGD Symbol;Acc:1308255]	-
AABR07061052.1	ENSRNOG00000056290	95.6637	106.827	102.278	192.936	165.411	472.593	101.589	276.98	-1.44795	6.4093e-05	0.0524666	4	103257811	103258134	-	324	protein_coding	-	-
Cd151	ENSRNOG00000046094	121.237	130.672	10.7661	6.68592	16.2168	15.4002	87.5584	12.7676	2.783	8.09031e-05	0.0610604	1	214446659	214450666	+	1642	protein_coding	CD151 molecule (Raph blood group) [Source:RGD Symbol;Acc:621290]	-
LOC100911225	ENSRNOG00000018476	46.4111	29.5681	16.1492	3.82052	3.24336	5.77506	30.7095	4.27965	2.84019	8.35421e-05	0.0610604	1	212563714	212568224	-	2217	protein_coding	fucose mutarotase-like [Source:RGD Symbol;Acc:6494411]	-
-	novel.996	17.049	19.0762	121.657	7.64105	4.32448	7.70009	52.5941	6.5552	2.99441	0.000149448	0.0986597	KL568483.1	19674	25376	-	3842	-	- && P27645.1 RecName: Full=Low affinity immunoglobulin gamma Fc region receptor III; Short=IgG Fc receptor III; AltName: Full=Fc-gamma RIII; Short=FcRIII; AltName: CD_antigen=CD16; Flags: Precursor && -	-
Kansl2	ENSRNOG00000053541	62.5129	38.1523	110.891	291.315	108.112	200.202	70.5188	199.876	-1.50787	0.000312926	0.173082	7	140132469	140147984	-	1467	protein_coding	KAT8 regulatory NSL complex subunit 2 [Source:RGD Symbol;Acc:1303127]	-
Bpi	ENSRNOG00000034195	5.68299	7.63047	15.0726	50.6219	45.407	25.0253	9.46201	40.3514	-2.10496	0.000328296	0.176804	3	154741631	154768640	+	2051	protein_coding	bactericidal/permeability-increasing protein [Source:RGD Symbol;Acc:1303179]	-
LOC108348155	ENSRNOG00000050981	153.441	262.297	334.826	137.539	127.572	84.7009	250.188	116.604	1.10071	0.000450195	0.230331	12	21356475	21362205	-	1233	protein_coding	paired immunoglobulin-like type 2 receptor beta-2 [Source:RGD Symbol;Acc:11434352]	-
-	novel.912	17.049	11.4457	10.7661	9.55131	332.985	382.117	13.0869	241.551	-4.20524	0.000552505	0.262954	8	118440601	118445649	-	888	-	- && - && -	-
MGC94199	ENSRNOG00000049287	0.947166	4.76904	4.30645	33.4296	6.48671	41.388	3.34089	27.1014	-3.03186	0.000695197	0.323346	5	23358841	23377651	+	1940	protein_coding	similar to RIKEN cDNA 2610301B20; EST AI428449 [Source:RGD Symbol;Acc:1549749]	-
NEWGENE_1310561	ENSRNOG00000013250	5.68299	7.63047	12.9193	163.327	8.64895	20.2127	8.74427	64.063	-2.88057	0.000827397	0.363776	1	91173473	91178801	-	657	protein_coding	programmed cell death 5 [Source:RGD Symbol;Acc:11480964]	-
LOC100910275	ENSRNOG00000049965	15.1547	8.58428	10.7661	202.488	11.8923	20.2127	11.5017	78.1976	-2.766	0.000835449	0.363776	6	138353145	138401621	-	2046	protein_coding	integral membrane protein DGCR2/IDD-like [Source:RGD Symbol;Acc:6499160]	-
AABR07065699.3	ENSRNOG00000057421	28.415	16.2147	1.07661	0	1.08112	0	15.2354	0.360373	5.41715	0.000891435	0.380067	6	139551751	139552182	+	348	protein_coding	-	-
Il13ra1	ENSRNOG00000001713	43.5696	83.9351	51.6774	28.6539	19.4601	14.4377	59.7274	20.8506	1.51771	0.00102491	0.397321	11	74862804	74866451	-	3648	protein_coding	interleukin 13 receptor subunit alpha 1 [Source:RGD Symbol;Acc:628741]	-
Esyt3	ENSRNOG00000022704	9.47166	123.041	26.9153	6.68592	11.8923	7.70009	53.1428	8.75944	2.60694	0.00107555	0.397321	8	107555277	107602263	-	4711	protein_coding	extended synaptotagmin 3 [Source:RGD Symbol;Acc:1561304]	-
Ewsr1	ENSRNOG00000046950	133.55	172.639	390.81	108.885	84.3273	108.764	232.333	100.659	1.2039	0.00108722	0.397321	4	24612205	24640686	+	2195	protein_coding	EWS RNA-binding protein 1 [Source:RGD Symbol;Acc:1307258]	-
AABR07061001.1	ENSRNOG00000051739	11.366	12.3995	26.9153	33.4296	34.5958	137.639	16.8936	68.5548	-2.02931	0.00114786	0.411083	4	102489916	102490375	+	345	protein_coding	-	-
Pidd1	ENSRNOG00000018710	150.599	102.058	278.843	73.5451	84.3273	80.8509	177.166	79.5744	1.15301	0.00121661	0.414967	1	214419240	214423881	-	2754	protein_coding	p53-induced death domain protein 1 [Source:RGD Symbol;Acc:1311792]	-
Pianp	ENSRNOG00000017052	17.049	9.53808	9.68951	53.4873	28.1091	34.6504	12.0922	38.7489	-1.67803	0.00196845	0.592416	4	157511642	157517669	+	2978	protein_coding	PILR alpha associated neural protein [Source:RGD Symbol;Acc:1304952]	-
Pigg	ENSRNOG00000050374	35.9923	30.5219	138.883	24.8334	17.2979	15.4002	68.4657	19.1772	1.83096	0.00224367	0.655953	14	1567723	1595972	-	5258	protein_coding	phosphatidylinositol glycan anchor biosynthesis, class G [Source:RGD Symbol;Acc:1560335]	-
AABR07051308.1	ENSRNOG00000058862	8.52449	142.117	10.7661	10.5064	9.73007	2.88753	53.8027	7.70801	2.80725	0.00266222	0.7567	3	4730990	4772154	+	2788	lincRNA	-	-
Col1a2	ENSRNOG00000011292	8.52449	12.3995	19.379	62.0835	95.1385	10.5876	13.4343	55.9365	-2.06108	0.00281485	0.778457	4	31534225	31569151	+	4475	protein_coding	collagen type I alpha 2 chain [Source:RGD Symbol;Acc:621351]	-
AABR07015078.1	ENSRNOG00000055956	20.8376	13.3533	23.6855	41.0706	95.1385	33.6879	19.2921	56.6323	-1.55288	0.00296664	0.79925	14	46649971	46650381	+	411	protein_coding	-	-
Anks6	ENSRNOG00000023309	41.6753	5.72285	133.5	6.68592	19.4601	5.77506	60.2993	10.6404	2.50832	0.00296814	0.79925	5	62640645	62683964	-	6273	protein_coding	ankyrin repeat and sterile alpha motif domain containing 6 [Source:RGD Symbol;Acc:3334]	-
Alkbh6	ENSRNOG00000025216	10.4188	4.76904	3.22984	4.77566	10.8112	124.164	6.13923	46.5836	-2.91877	0.00307497	0.812252	1	88766872	88772242	+	931	protein_coding	alkB homolog 6 [Source:RGD Symbol;Acc:1566318]	-
AC096219.1	ENSRNOG00000004419	4.73583	4.76904	7.53628	11.4616	4.32448	105.876	5.68039	40.5541	-2.84245	0.00317519	0.812252	10	37130499	37130921	-	423	protein_coding	Trafficking protein particle complex subunit 2 [Source:UniProtKB/Swiss-Prot;Acc:D3ZVF4]	-
AABR07012779.1	ENSRNOG00000037118	0	3.81523	4.30645	0.955131	54.0559	29.8378	2.70723	28.283	-3.39502	0.00336061	0.838718	2	208397955	208400158	-	428	transcribed_unprocessed_pseudogene	-	-
AABR07051741.1	ENSRNOG00000057548	46.4111	52.4595	108.738	26.7437	19.4601	35.6129	69.2028	27.2722	1.33627	0.0037171	0.877275	3	20641664	20641978	+	315	protein_coding	-	-
-	novel.282	70.0903	79.1661	73.2096	48.7117	30.2713	16.3627	74.1553	31.7819	1.22136	0.00390765	0.89854	14	36765427	36767505	+	2079	-	- && - && -	-
LOC103690005	ENSRNOG00000020781	3.78866	4.76904	5.38306	12.4167	59.4615	7.70009	4.64692	26.5261	-2.51052	0.00444756	0.968291	1	91042635	91048483	+	1083	protein_coding	tubulin-folding cofactor B [Source:RGD Symbol;Acc:9365423]	-
Phf6	ENSRNOG00000048650	18.9433	53.4133	6.45967	5.73079	6.48671	0.962511	26.2721	4.39334	2.59174	0.00476637	0.999939	X	158268653	158288109	-	855	protein_coding	PHD finger protein 6 [Source:RGD Symbol;Acc:2323526]	-
LOC100910446	ENSRNOG00000048248	76.7204	474.997	24.7621	20.0578	19.4601	25.0253	192.16	21.5144	3.15895	0.00487076	0.999939	1	23543426	23556241	-	1107	protein_coding	syntaxin-7-like [Source:RGD Symbol;Acc:6498726]	-
LOC108349745	ENSRNOG00000046153	2.8415	4.76904	3.22984	7.64105	65.9483	4.81255	3.61346	26.134	-2.84723	0.00507004	0.999939	1	69823107	69835185	-	1299	protein_coding	spindle assembly abnormal protein 6 homolog [Source:RGD Symbol;Acc:11495786]	-
Kitlg	ENSRNOG00000005386	54.9356	82.9813	75.3628	21.0129	41.0825	37.5379	71.0933	33.2111	1.10118	0.00516432	0.999939	7	42269784	42351054	+	5372	protein_coding	KIT ligand [Source:RGD Symbol;Acc:3086]	-
NEWGENE_1559832	ENSRNOG00000002824	17.049	10.4919	165.798	10.5064	10.8112	17.3252	64.4464	12.8809	2.31844	0.00522313	0.999939	X	73762691	73778674	-	2607	protein_coding	ring finger protein, LIM domain interacting [Source:RGD Symbol;Acc:11393862]	-
Impad1	ENSRNOG00000027079	140.181	12.3995	13.996	15.2821	6.48671	11.5501	55.5253	11.1063	2.3195	0.00538122	0.999939	5	17633766	17663589	-	2037	protein_coding	inositol monophosphatase domain containing 1 [Source:RGD Symbol;Acc:1306455]	-
Fpr3	ENSRNOG00000031331	18.9433	224.145	19.379	7.64105	12.9734	2.88753	87.4891	7.834	3.48575	0.00546236	0.999939	1	116152667	116153722	-	1056	protein_coding	formyl peptide receptor 3 [Source:RGD Symbol;Acc:1566044]	-
Tpsb2	ENSRNOG00000018611	1.89433	22.8914	11.8427	45.8463	271.361	40.4254	12.2095	119.211	-3.28687	0.00551026	0.999939	10	14722756	14724600	+	1362	protein_coding	tryptase beta 2 [Source:RGD Symbol;Acc:3065]	-
Cxcl13	ENSRNOG00000024899	0.947166	22.8914	1.07661	0	0	0	8.30506	0	5.5026	0.0059113	0.999939	14	15253125	15258207	-	1138	protein_coding	C-X-C motif chemokine ligand 13 [Source:RGD Symbol;Acc:1564256]	-
AABR07051556.1	ENSRNOG00000046289	16.1018	2.86143	6.45967	77.3656	4.32448	51.0131	8.47431	44.2344	-2.3831	0.00591524	0.999939	3	17009089	17009708	+	427	protein_coding	-	-
-	novel.881	0	0.953808	2.15322	16.2372	1.08112	24.0628	1.03568	13.7937	-3.77554	0.00614227	0.999939	8	104797202	104798518	+	483	-	- && - && -	-
LOC100911672	ENSRNOG00000049575	26.5206	19.0762	19.379	37.2501	87.5706	39.4629	21.6586	54.7612	-1.33238	0.00616241	0.999939	9	20264418	20278261	+	4376	protein_coding	atrophin-1-like [Source:RGD Symbol;Acc:6491795]	-
Klra1	ENSRNOG00000051489	2.8415	59.1361	0	0	2.16224	0.962511	20.6592	1.04158	4.3396	0.00625824	0.999939	4	165005725	165026414	-	1189	protein_coding	killer cell lectin-like receptor, subfamily A, member 1 [Source:RGD Symbol;Acc:1359586]	-
Sorbs2	ENSRNOG00000013391	23.6791	42.9214	23.6855	68.7694	94.0573	44.2755	30.0953	69.0341	-1.19279	0.00633124	0.999939	16	49626205	49820235	-	6314	protein_coding	sorbin and SH3 domain containing 2 [Source:RGD Symbol;Acc:620061]	-
LOC100912008	ENSRNOG00000005247	20.8376	60.0899	9.68951	35.3398	217.305	68.3383	30.2057	106.994	-1.81893	0.00642362	0.999939	3	4869795	4872632	-	982	protein_coding	uncharacterized LOC100912008 [Source:RGD Symbol;Acc:6489329]	-
-	novel.793	65.3544	24.799	15.0726	70.6797	101.625	91.4385	35.0753	87.9145	-1.31922	0.00662194	0.999939	6	142128743	142129249	-	412	-	- && P01805.1 RecName: Full=Ig heavy chain V region IR2; Flags: Precursor && -	-
LOC100910990	ENSRNOG00000046990	406.334	211.745	894.665	1700.13	1100.58	2147.36	504.248	1649.36	-1.71005	0.00736672	0.999939	3	152150152	152159749	-	3493	protein_coding	copine-1-like [Source:RGD Symbol;Acc:6495669]	-
Vat1l	ENSRNOG00000011989	5.68299	23.8452	4.30645	0	2.16224	0	11.2782	0.720746	4.04427	0.00767629	0.999939	19	46525919	46693838	+	3738	protein_coding	vesicle amine transport 1-like [Source:RGD Symbol;Acc:1598315]	-
AABR07065789.1	ENSRNOG00000006333	108.924	358.632	90.4354	101.244	47.5692	82.7759	185.997	77.1963	1.26788	0.00771874	0.999939	6	141290922	141291347	-	348	protein_coding	-	-
-	novel.469	3.78866	1.90762	51.6774	1.91026	0	2.88753	19.1246	1.59926	3.55241	0.00779799	0.999939	2	76859591	76884682	+	391	-	- && - && -	-
Mcpt1l1	ENSRNOG00000053494	60.6186	193.623	107.661	218.725	1506	307.041	120.634	677.255	-2.48883	0.00797322	0.999939	15	34609776	34612432	-	1032	protein_coding	mast cell protease 1-like 1 [Source:RGD Symbol;Acc:2321286]	-
Galnt12	ENSRNOG00000008099	122.184	47.6904	197.02	39.1604	61.6238	58.7132	122.298	53.1658	1.201	0.0083215	0.999939	5	62718787	62750145	+	1740	protein_coding	polypeptide N-acetylgalactosaminyltransferase 12 [Source:RGD Symbol;Acc:1562001]	-
LOC103693430	ENSRNOG00000042869	47.3583	27.6604	21.5322	70.6797	50.8126	87.5885	32.1837	69.6936	-1.1118	0.00832518	0.999939	10	89187167	89187474	-	308	protein_coding	up-regulated during skeletal muscle growth protein 5 [Source:RGD Symbol;Acc:9203006]	-
Mpped1	ENSRNOG00000010834	69.1431	142.117	0	0	1.08112	0	70.4202	0.360373	7.62184	0.00868058	0.999939	7	124680294	124751405	+	3854	protein_coding	metallophosphoesterase domain containing 1 [Source:RGD Symbol;Acc:1308244]	-
Tpsab1	ENSRNOG00000024181	1.89433	20.9838	6.45967	39.1604	205.413	24.0628	9.77926	89.5452	-3.19241	0.00892491	0.999939	10	14701253	14703668	-	1224	protein_coding	tryptase alpha/beta 1 [Source:RGD Symbol;Acc:3066]	-
AABR07060980.1	ENSRNOG00000056052	54.9356	34.3371	64.5967	134.673	60.5427	114.539	51.2898	103.252	-1.01429	0.00900602	0.999939	4	102147211	102147775	+	445	protein_coding	-	-
Snip1	ENSRNOG00000046920	10.4188	4.76904	2.15322	9.55131	97.3007	3.85004	5.78036	36.9007	-2.66238	0.00911117	0.999939	15	19275256	19282873	-	2448	protein_coding	Smad nuclear interacting protein 1 [Source:RGD Symbol;Acc:1359268]	-
LOC103690023	ENSRNOG00000052541	88.0864	10.4919	11.8427	5.73079	5.40559	12.5126	36.807	7.88301	2.22201	0.00923435	0.999939	KL568414.1	49474	53241	+	1180	protein_coding	uncharacterized protein C17orf50 homolog [Source:RGD Symbol;Acc:9333864]	-
Pdcd5	ENSRNOG00000050827	342.874	103.011	10.7661	7.64105	5.40559	29.8378	152.217	14.2948	3.41104	0.00965668	0.999939	1	91961020	91966418	-	643	protein_coding	programmed cell death 5 [Source:RGD Symbol;Acc:1310561]	-
-	novel.174	68.1959	74.3971	344.516	85.0067	41.0825	58.7132	162.37	61.6008	1.3947	0.00996935	0.999939	11	85947130	86037484	+	791	-	- && P01717.2 RecName: Full=Immunoglobulin lambda variable 3-25; AltName: Full=Ig lambda chain V-IV region Hil; Flags: Precursor && -	-
Wdr62	ENSRNOG00000049708	54.9356	45.7828	3.22984	6.68592	11.8923	4.81255	34.6494	7.79693	2.16213	0.0106827	0.999939	1	90995545	91034588	+	5073	protein_coding	WD repeat domain 62 [Source:RGD Symbol;Acc:1306714]	-
LOC100911224	ENSRNOG00000055843	3.78866	0	1.07661	3.82052	38.9203	4.81255	1.62176	15.8511	-3.27312	0.0109763	0.999939	1	63286802	63293635	-	1870	protein_coding	zinc finger protein interacting with ribonucleoprotein K-like [Source:RGD Symbol;Acc:6494420]	zf-C2H2
Spsb4	ENSRNOG00000012862	14.2075	7.63047	5.38306	37.2501	15.1357	32.7254	9.07367	28.3704	-1.64009	0.0119101	0.999939	8	104840940	104912959	-	2774	protein_coding	splA/ryanodine receptor domain and SOCS box containing 4 [Source:RGD Symbol;Acc:1562307]	-
-	novel.859	112.713	74.3971	118.427	115.571	445.421	117.426	101.846	226.139	-1.14972	0.0119361	0.999939	7	139570836	139586647	-	2622	-	- && Q9WVM1.1 RecName: Full=Rac GTPase-activating protein 1; AltName: Full=Male germ cell RacGap; Short=MgcRacGAP && PF00130:Phorbol esters/diacylglycerol binding domain (C1 domain)|PF00620:RhoGAP domain	RhoGAP
Efcab11	ENSRNOG00000053317	6.63016	11.4457	17.2258	29.6091	20.5413	49.088	11.7672	33.0795	-1.50234	0.0125857	0.999939	6	123743064	123894826	-	1493	protein_coding	EF-hand calcium binding domain 11 [Source:RGD Symbol;Acc:1565006]	-
Fgf1	ENSRNOG00000013867	95.6637	26.7066	18.3024	5.73079	17.2979	19.2502	46.8909	14.093	1.73974	0.0126145	0.999939	18	32273770	32359824	+	4493	protein_coding	fibroblast growth factor 1 [Source:RGD Symbol;Acc:2605]	-
Mrgprb3	ENSRNOG00000028982	0.947166	19.0762	4.30645	22.9231	81.0839	12.5126	8.10993	38.8399	-2.25202	0.0127466	0.999939	1	103897041	103909926	-	3645	protein_coding	MAS-related GPR, member B3 [Source:RGD Symbol;Acc:1587398]	-
NEWGENE_1359268	ENSRNOG00000024889	4.73583	13.3533	105.508	5.73079	5.40559	13.4751	41.199	8.20384	2.32095	0.0127805	0.999939	5	143063099	143070884	+	2466	protein_coding	Smad nuclear interacting protein 1 [Source:RGD Symbol;Acc:11378778]	-
Ano5	ENSRNOG00000015972	57.7771	74.3971	24.7621	4.77566	34.5958	2.88753	52.3121	14.0863	1.90782	0.0131484	0.999939	1	106896790	106968885	+	2655	protein_coding	anoctamin 5 [Source:NCBI gene;Acc:308637]	-
Slitrk1	ENSRNOG00000009209	0	0	0	1.91026	12.9734	1.92502	0	5.6029	-4.93513	0.0134661	0.999939	15	93303382	93307420	-	4039	protein_coding	SLIT and NTRK-like family, member 1 [Source:RGD Symbol;Acc:1308858]	-
-	novel.744	67.2488	25.7528	54.9072	14.327	14.0545	30.8003	49.3029	19.7273	1.31741	0.0137328	0.999939	6	118125036	118130024	+	2409	-	- && P10272.1 RecName: Full=Pol polyprotein; Contains: RecName: Full=Protease; Contains: RecName: Full=Reverse transcriptase/ribonuclease H; Short=RT; Contains: RecName: Full=Integrase; Short=IN && -	-
AABR07051592.1	ENSRNOG00000052953	45.464	15.2609	27.9919	79.2759	33.5147	99.1386	29.5723	70.6431	-1.25785	0.0142505	0.999939	3	17648356	17649526	+	1053	lincRNA	-	-
Rarb	ENSRNOG00000024061	36.9395	35.2909	18.3024	47.7566	73.5161	62.5632	30.1776	61.2786	-1.01429	0.0144608	0.999939	15	10120206	10262599	+	3092	protein_coding	retinoic acid receptor, beta [Source:RGD Symbol;Acc:3535]	THR-like
-	novel.892	33.1508	27.6604	19.379	9.55131	11.8923	8.6626	26.7301	10.0354	1.42019	0.0144719	0.999939	8	38099567	38101750	-	2184	-	- && - && -	-
Echs1	ENSRNOG00000018522	8.52449	5.72285	12.9193	2.86539	8.64895	136.677	9.05556	49.397	-2.45246	0.014636	0.999939	1	212570195	212579057	-	1497	protein_coding	enoyl-CoA hydratase, short chain 1 [Source:RGD Symbol;Acc:69330]	-
LOC103690018	ENSRNOG00000023386	7.57733	6.67666	12.9193	12.4167	109.193	4.81255	9.05778	42.1408	-2.21841	0.0156652	0.999939	3	57286892	57300840	+	1398	protein_coding	Golgi reassembly-stacking protein 2-like [Source:RGD Symbol;Acc:9411173]	-
Mif	ENSRNOG00000006589	33.1508	468.32	15.0726	12.4167	16.2168	25.9878	172.181	18.2071	3.24136	0.0157476	0.999939	20	13732198	13732859	+	348	protein_coding	macrophage migration inhibitory factor [Source:RGD Symbol;Acc:621163]	-
RGD1563962	ENSRNOG00000045814	19.8905	24.799	25.8387	42.9809	140.545	18.2877	23.5094	67.2714	-1.51416	0.0158204	0.999939	2	165805144	165816697	+	1847	protein_coding	similar to Mss4 protein [Source:RGD Symbol;Acc:1563962]	-
LOC103690007	ENSRNOG00000046192	0.947166	47.6904	3.22984	0.955131	2.16224	2.88753	17.2891	2.00163	3.11536	0.0174374	0.999939	5	134886497	134905588	-	1539	protein_coding	5-methylcytosine rRNA methyltransferase NSUN4 [Source:RGD Symbol;Acc:9205239]	-
Phykpl	ENSRNOG00000048357	32.2036	47.6904	53.8306	23.8783	24.8657	8.6626	44.5749	19.1355	1.22237	0.0176852	0.999939	10	34938667	34960840	+	4699	protein_coding	5-phosphohydroxy-L-lysine phospho-lyase [Source:RGD Symbol;Acc:2293818]	-
LOC100911917	ENSRNOG00000005059	7.57733	3.81523	11.8427	15.2821	87.5706	3.85004	7.7451	35.5676	-2.20099	0.0180972	0.999939	3	4861753	4866833	-	1333	protein_coding	mediator of RNA polymerase II transcription subunit 22-like [Source:RGD Symbol;Acc:6489628]	-
AABR07043075.1	ENSRNOG00000055175	15.1547	17.1686	20.4556	30.5642	40.0014	42.3505	17.5929	37.6387	-1.09972	0.0183408	0.999939	19	19229539	19236569	+	200	lincRNA	-	-
-	novel.945	29.3621	41.0138	61.3669	40.1155	141.627	102.026	43.9143	94.5894	-1.10827	0.0183608	0.999939	9	122001039	122065724	+	2446	-	- && E9QAG8.1 RecName: Full=Zinc finger protein 431; AltName: Full=Zinc finger protein 932 && PF01352:KRAB box	KRAB
Trmt61a	ENSRNOG00000011398	5.68299	3.81523	6.45967	27.6988	33.5147	3.85004	5.3193	21.6878	-2.02842	0.0188486	0.999939	6	136150785	136250752	+	3871	protein_coding	tRNA methyltransferase 61A [Source:RGD Symbol;Acc:1359191]	-
Col1a1	ENSRNOG00000003897	14.2075	98.2423	48.4475	194.847	289.74	108.764	53.6324	197.783	-1.88232	0.0190908	0.999939	10	82745801	82762789	+	5825	protein_coding	collagen type I alpha 1 chain [Source:RGD Symbol;Acc:61817]	-
Msmb	ENSRNOG00000039786	3.78866	9.53808	10.7661	1.91026	0	0	8.03096	0.636754	3.61521	0.0198107	0.999939	16	8280275	8300852	+	544	protein_coding	microseminoprotein, beta [Source:RGD Symbol;Acc:3113]	-
LOC100910801	ENSRNOG00000046696	17.9962	21.9376	85.0524	62.0835	176.222	76.0383	41.662	104.781	-1.33514	0.0199728	0.999939	12	21661512	21670269	-	669	protein_coding	paired immunoglobulin-like type 2 receptor alpha-like [Source:RGD Symbol;Acc:6496729]	-
AABR07065699.1	ENSRNOG00000050102	115.554	39.1061	6.45967	10.5064	23.7846	12.5126	53.7067	15.6012	1.79035	0.0205813	0.999939	6	139560028	139560489	+	354	protein_coding	-	-
Rnase12	ENSRNOG00000042612	6.63016	6.67666	8.6129	12.4167	29.1902	23.1003	7.30657	21.5691	-1.5621	0.0208988	0.999939	15	27981226	27981663	-	438	protein_coding	ribonuclease A family member 12 [Source:RGD Symbol;Acc:1307829]	-
AC128836.1	ENSRNOG00000055411	0.947166	0.953808	2.15322	9.55131	16.2168	2.88753	1.3514	9.55188	-2.83466	0.0221792	0.999939	1	264487799	264490048	+	1037	lincRNA	-	-
Fuom	ENSRNOG00000047000	2.8415	0	2.15322	33.4296	0	12.5126	1.66491	15.3141	-3.21005	0.0222257	0.999939	1	141832774	141836250	+	1183	protein_coding	fucose mutarotase [Source:RGD Symbol;Acc:1311186]	-
LOC100912228	ENSRNOG00000046449	76.7204	0.953808	6.45967	2.86539	6.48671	4.81255	28.0446	4.72155	2.57732	0.0225638	0.999939	4	79573998	79581208	+	575	protein_coding	pro-neuropeptide Y-like [Source:RGD Symbol;Acc:6487865]	-
Abhd10	ENSRNOG00000054334	9.47166	4.76904	17.2258	87.8721	12.9734	12.5126	10.4888	37.786	-1.85848	0.0234602	0.999939	11	60054408	60066739	+	1432	protein_coding	abhydrolase domain containing 10 [Source:RGD Symbol;Acc:1308084]	-
AABR07065699.5	ENSRNOG00000058753	12.3132	15.2609	0	0.955131	1.08112	0	9.19136	0.67875	3.78138	0.0247147	0.999939	6	139523337	139524186	+	396	protein_coding	-	-
Ptch2	ENSRNOG00000057616	161.965	181.224	195.943	173.834	46.4881	28.8753	179.711	83.0658	1.11125	0.0252477	0.999939	5	135962911	135983816	+	4892	protein_coding	patched 2 [Source:RGD Symbol;Acc:1309039]	-
AABR07031193.1	ENSRNOG00000011300	47.3583	23.8452	15.0726	48.7117	67.0294	62.5632	28.7587	59.4347	-1.04017	0.0257766	0.999939	18	3705916	3940838	+	10044	protein_coding	-	-
AABR07065778.2	ENSRNOG00000047308	29.3621	35.2909	2.15322	5.73079	1.08112	7.70009	22.2688	4.83733	2.19502	0.0260559	0.999939	6	141008140	141008427	-	288	protein_coding	-	-
Ndufa12	ENSRNOG00000007407	95.6637	66.7666	115.197	117.481	605.427	158.814	92.5426	293.907	-1.66702	0.026763	0.999939	7	35125424	35167406	+	917	protein_coding	NADH:ubiquinone oxidoreductase subunit A12 [Source:RGD Symbol;Acc:1311462]	-
AABR07051707.1	ENSRNOG00000057618	0.947166	2.86143	6.45967	31.5193	18.379	1.92502	3.42275	17.2745	-2.35239	0.0279116	0.999939	3	19690016	19690544	+	360	protein_coding	-	-
Rmnd5b	ENSRNOG00000047396	62.5129	180.27	226.089	83.0964	18.379	13.4751	156.29	38.3169	2.02646	0.0279432	0.999939	10	34979923	34990943	-	1854	protein_coding	required for meiotic nuclear division 5 homolog B [Source:RGD Symbol;Acc:1559511]	-
AABR07051718.1	ENSRNOG00000052047	0.947166	1.90762	3.22984	0.955131	8.64895	29.8378	2.02821	13.1473	-2.71162	0.0284739	0.999939	3	20050208	20050486	-	279	protein_coding	-	-
Sertad4	ENSRNOG00000060773	1.89433	0	0	3.82052	8.64895	8.6626	0.631444	7.04402	-3.43902	0.0304419	0.999939	13	111574609	111581019	-	2927	protein_coding	SERTA domain containing 4 [Source:RGD Symbol;Acc:1565408]	-
Smoc1	ENSRNOG00000005998	5.68299	8.58428	6.45967	1.91026	0	0	6.90898	0.636754	3.40178	0.0307441	0.999939	6	104718512	104877980	+	1722	protein_coding	SPARC related modular calcium binding 1 [Source:RGD Symbol;Acc:1303126]	-
-	novel.509	2.8415	20.03	43.0645	61.1284	36.758	79.8884	21.9787	59.2583	-1.4401	0.0318458	0.999939	2	205144285	205145667	-	1383	-	- && - && -	-
Atp13a4	ENSRNOG00000001714	1.89433	38.1523	7.53628	4.77566	1.08112	2.88753	15.861	2.91477	2.43439	0.0331267	0.999939	11	74834050	74968336	+	4284	protein_coding	ATPase 13A4 [Source:RGD Symbol;Acc:1306927]	-
Isl1	ENSRNOG00000012556	0	0.953808	0	3.82052	6.48671	4.81255	0.317936	5.03993	-3.82525	0.0333568	0.999939	2	48487736	48501436	-	2454	protein_coding	ISL LIM homeobox 1 [Source:RGD Symbol;Acc:61957]	Homeobox
-	novel.1	16.1018	10.4919	8.6129	1.91026	5.40559	0.962511	11.7355	2.75946	2.11475	0.0333772	0.999939	1	1549583	1550325	+	743	-	- && Q5XF89.1 RecName: Full=Probable cation-transporting ATPase 13A3 && -	-
Arl13a	ENSRNOG00000055454	39.781	38.1523	22.6089	11.4616	19.4601	16.3627	33.5141	15.7615	1.09594	0.0349022	0.999939	X	105011489	105037801	+	1652	protein_coding	ADP ribosylation factor like GTPase 13A [Source:RGD Symbol;Acc:1562947]	-
AABR07037536.1	ENSRNOG00000056810	78.6148	165.009	67.8266	21.0129	87.5706	41.388	103.817	49.9905	1.06016	0.0353302	0.999939	X	23243470	23246719	-	3189	protein_coding	-	-
Rasef	ENSRNOG00000024190	0.947166	4.76904	6.45967	0	0	0	4.05863	0	4.46275	0.0359978	0.999939	5	90419020	90488896	+	2443	protein_coding	RAS and EF hand domain containing [Source:RGD Symbol;Acc:1306418]	-
Ccr4	ENSRNOG00000010315	2.8415	6.67666	5.38306	0.955131	0	0	4.96707	0.318377	3.79536	0.0367392	0.999939	8	122530624	122532070	-	1447	protein_coding	C-C motif chemokine receptor 4 [Source:RGD Symbol;Acc:620594]	-
Adam28	ENSRNOG00000014518	4.73583	8.58428	15.0726	0	0	3.85004	9.46422	1.28335	2.85532	0.0376077	0.999939	15	50358192	50425900	-	2335	protein_coding	ADAM metallopeptidase domain 28 [Source:RGD Symbol;Acc:727820]	-
Mfsd14a	ENSRNOG00000050407	28.415	29.5681	35.5282	30.5642	29.1902	166.514	31.1704	75.4229	-1.27744	0.037861	0.999939	1	69788609	69820981	+	2785	protein_coding	major facilitator superfamily domain containing 14A [Source:RGD Symbol;Acc:9294064]	-
LOC103690996	ENSRNOG00000047557	2.8415	0	0	0	69.1916	185.765	0.947166	84.9854	-6.47836	0.0379677	0.999939	12	7424258	7424658	-	333	protein_coding	uncharacterized LOC103690996 [Source:RGD Symbol;Acc:9247033]	-
-	novel.381	13.2603	25.7528	4.30645	8.59618	67.0294	53.9006	14.4399	43.1754	-1.57171	0.0385439	0.999939	17	20426159	20437433	+	1334	-	- && - && -	-
Ly49s7	ENSRNOG00000058775	3.78866	65.8128	7.53628	7.64105	8.64895	0.962511	25.7126	5.75084	2.16816	0.0399569	0.999939	4	165169065	165195489	-	1574	protein_coding	Ly49 stimulatory receptor 7 [Source:RGD Symbol;Acc:1359503]	-
AABR07061328.1	ENSRNOG00000056916	0	0	0	1.91026	5.40559	3.85004	0	3.72197	-4.34896	0.040109	0.999939	4	116826986	116839308	-	5300	lincRNA	-	-
-	novel.200	21.7848	37.1985	33.375	14.327	0	15.4002	30.7861	9.90905	1.62306	0.0402381	0.999939	12	21455323	21462668	+	1174	-	- && Q2YFS2.1 RecName: Full=Paired immunoglobulin-like type 2 receptor beta; AltName: Full=Activating receptor PILR-beta; AltName: Full=Cell surface receptor FDFACT; Flags: Precursor && -	-
LOC102555578	ENSRNOG00000046638	5.68299	4.76904	1.07661	0	0	0	3.84288	0	4.39244	0.0407243	0.999939	X	100632171	100632562	-	192	protein_coding	zinc finger protein 120-like [Source:RGD Symbol;Acc:7547607]	-
Fcgr3a	ENSRNOG00000024382	253.84	1051.1	357.435	120.347	307.038	175.177	554.124	200.854	1.46458	0.0409511	0.999939	13	89385859	89396051	+	1342	protein_coding	Fc fragment of IgG receptor IIIa [Source:RGD Symbol;Acc:1303067]	-
Bcl2l15	ENSRNOG00000037149	42.6225	37.1985	19.379	19.1026	12.9734	14.4377	33.0667	15.5046	1.0938	0.0412766	0.999939	2	206314213	206319332	+	850	protein_coding	BCL2-like 15 [Source:RGD Symbol;Acc:1562344]	-
AABR07051658.1	ENSRNOG00000056447	20.8376	54.3671	29.0685	16.2372	134.059	100.101	34.7578	83.4657	-1.26133	0.041525	0.999939	3	18787606	18787893	+	288	protein_coding	-	-
Olr839	ENSRNOG00000049174	0	0	0	0	5.40559	8.6626	0	4.6894	-4.68452	0.0419967	0.999939	5	59312733	59313689	-	957	protein_coding	olfactory receptor 839 [Source:RGD Symbol;Acc:1332747]	-
Sytl2	ENSRNOG00000049878	0.947166	2.86143	0	10.5064	7.56783	5.77506	1.26953	7.94978	-2.61855	0.0422562	0.999939	1	156335279	156354353	-	1131	protein_coding	synaptotagmin-like 2 [Source:RGD Symbol;Acc:1307647]	-
Scgb2a1	ENSRNOG00000023151	1.89433	3.81523	7.53628	12.4167	23.7846	8.6626	4.41528	14.9546	-1.77081	0.042847	0.999939	1	225899313	225902676	+	1118	protein_coding	secretoglobin, family 2A, member 1 [Source:RGD Symbol;Acc:735031]	-
-	novel.240	17.9962	20.03	25.8387	2.86539	10.8112	10.5876	21.2883	8.08807	1.40109	0.0429879	0.999939	13	89671284	89677317	+	1280	-	- && P46935.3 RecName: Full=E3 ubiquitin-protein ligase NEDD4; AltName: Full=HECT-type E3 ubiquitin transferase NEDD4; AltName: Full=Neural precursor cell expressed developmentally down-regulated protein 4; Short=NEDD-4 && -	-
Ttc9	ENSRNOG00000007254	8.52449	4.76904	6.45967	0.955131	1.08112	0.962511	6.5844	0.999587	2.72272	0.0430716	0.999939	6	105364668	105399500	+	2308	protein_coding	tetratricopeptide repeat domain 9 [Source:RGD Symbol;Acc:1565985]	-
AC125982.2	ENSRNOG00000052743	3.78866	4.76904	5.38306	0	0	0.962511	4.64692	0.320837	3.6987	0.0431107	0.999939	7	130472681	130474055	+	211	lincRNA	-	-
Mff	ENSRNOG00000015428	1052.3	48.6442	114.121	113.661	58.3804	47.163	405.022	73.068	2.47062	0.0431478	0.999939	9	90880614	90908852	+	2185	protein_coding	mitochondrial fission factor [Source:RGD Symbol;Acc:1310230]	-
Mir24-2	ENSRNOG00000035501	8.52449	12.3995	21.5322	2.86539	5.40559	4.81255	14.1521	4.36118	1.6987	0.0435532	0.999939	19	25318863	25318970	+	108	miRNA	microRNA 24-2 [Source:RGD Symbol;Acc:2325349]	-
Lmcd1	ENSRNOG00000005690	3.78866	6.67666	3.22984	12.4167	8.64895	23.1003	4.56505	14.722	-1.68668	0.0441756	0.999939	4	144192989	144252551	+	1660	protein_coding	LIM and cysteine-rich domains 1 [Source:RGD Symbol;Acc:1308963]	-
AABR07058985.1	ENSRNOG00000053300	52.0941	12.3995	12.9193	14.327	2.16224	7.70009	25.8043	8.0631	1.67095	0.0444481	0.999939	4	84268	90986	+	1020	lincRNA	-	-
-	novel.712	22.732	21.9376	27.9919	24.8334	41.0825	82.7759	24.2205	49.5639	-1.03585	0.0445255	0.999939	5	120115424	120117483	-	1405	-	- && - && -	-
-	novel.993	22.732	1.90762	0	0.955131	0	0.962511	8.2132	0.639214	3.66024	0.0466812	0.999939	KL568423.1	18451	26790	-	1534	-	- && O88480.1 RecName: Full=Calcineurin-binding protein cabin-1; AltName: Full=Calcineurin inhibitor; Short=CAIN && -	-
AABR07064000.1	ENSRNOG00000029594	136.392	29.5681	48.4475	175.744	71.3538	183.84	71.4692	143.646	-1.00663	0.0472517	0.999939	6	59757397	59757964	+	568	protein_coding	-	-
Gzma	ENSRNOG00000010603	23.6791	15.2609	6.45967	4.77566	2.16224	6.73757	15.1333	4.55849	1.72569	0.0472961	0.999939	2	44968765	44981458	-	889	protein_coding	granzyme A [Source:RGD Symbol;Acc:628640]	-
Rlim	ENSRNOG00000045695	2.8415	48.6442	3.22984	5.73079	4.32448	0.962511	18.2385	3.67259	2.31696	0.0474088	0.999939	X	74843186	74847379	-	2207	protein_coding	ring finger protein, LIM domain interacting [Source:RGD Symbol;Acc:1559832]	-
-	novel.960	74.8261	65.8128	9.68951	21.0129	15.1357	25.9878	50.1095	20.7121	1.27568	0.0476548	0.999939	9	79231381	79240220	-	1557	-	- && - && -	-
Entpd3	ENSRNOG00000018982	0	0.953808	0	7.64105	4.32448	1.92502	0.317936	4.63018	-3.70609	0.0486451	0.999939	8	129201669	129232677	+	3590	protein_coding	ectonucleoside triphosphate diphosphohydrolase 3 [Source:RGD Symbol;Acc:631326]	-

## Sheet: up_DEG
gene_name	gene_id	ZA 1	ZA 2	ZA 3	NS 1	NS 2	NS 3	ZA	NS	log2FoldChange	pvalue	padj	gene_chr	gene_start	gene_end	gene_strand	gene_length	gene_biotype	gene_description	tf_family
Apopt1	ENSRNOG00000011542	128.815	94.427	75.3628	2.86539	4.32448	11.5501	99.5348	6.24667	3.98648	2.53e-14	5.17e-10	6	136185487	136210940	+	1109	protein_coding	apoptogenic 1, mitochondrial [Source:RGD Symbol;Acc:1304719]	-
LOC100911313	ENSRNOG00000049007	330.561	202.207	246.544	90.7375	98.3818	82.7759	259.771	90.6317	1.52056	2.13e-09	1.09e-05	3	112605768	112614503	-	897	protein_coding	regulator of microtubule dynamics protein 3-like [Source:RGD Symbol;Acc:6493329]	-
LOC100911515	ENSRNOG00000050669	1101.55	672.435	666.423	352.443	347.039	280.091	813.471	326.524	1.31758	4.65e-09	1.9e-05	9	20213588	20217176	+	1630	protein_coding	triosephosphate isomerase-like [Source:RGD Symbol;Acc:6492323]	-
Gpr4	ENSRNOG00000016362	237.739	294.727	52.754	23.8783	25.9469	46.2005	195.073	32.0085	2.60724	3.46e-07	0.00101213	1	80135391	80136880	+	1490	protein_coding	G protein-coupled receptor 4 [Source:RGD Symbol;Acc:1311604]	-
Dnah2	ENSRNOG00000052688	303.093	398.692	213.169	128.943	122.166	142.452	304.985	131.187	1.2178	2.32e-06	0.00570796	10	56029029	56154548	-	14160	protein_coding	dynein, axonemal, heavy chain 2 [Source:RGD Symbol;Acc:1565087]	-
Wbp11	ENSRNOG00000049593	104.188	5.72285	108.738	3.82052	5.40559	6.73757	72.883	5.32123	3.77542	4.23e-06	0.00864706	4	170772163	170810080	-	2481	protein_coding	WW domain binding protein 11 [Source:RGD Symbol;Acc:1307911]	-
Il20rb	ENSRNOG00000023214	360.87	215.561	110.891	65.904	44.3259	88.551	229.107	66.2603	1.78875	8.58e-06	0.0146336	8	108747204	108777717	-	1107	protein_coding	interleukin 20 receptor subunit beta [Source:RGD Symbol;Acc:1566151]	-
Chchd10	ENSRNOG00000028356	49.2526	108.734	176.564	19.1026	32.4336	29.8378	111.517	27.1247	2.03994	1.41e-05	0.0192346	20	13665031	13667333	-	1122	protein_coding	coiled-coil-helix-coiled-coil-helix domain containing 10 [Source:RGD Symbol;Acc:1359417]	-
Brms1	ENSRNOG00000020117	187.539	174.547	34.4516	29.6091	32.4336	19.2502	132.179	27.0976	2.28991	1.55e-05	0.0198047	1	220325352	220334615	+	1260	protein_coding	BRMS1, transcriptional repressor and anoikis regulator [Source:RGD Symbol;Acc:1311057]	-
LOC108348048	ENSRNOG00000000195	41.6753	55.3209	30.1451	10.5064	8.64895	7.70009	42.3804	8.95183	2.24443	3.13e-05	0.0333504	8	42443442	42466907	+	4483	protein_coding	von Willebrand factor A domain-containing protein 5A [Source:RGD Symbol;Acc:11476240]	-
LOC100911104	ENSRNOG00000061813	628.918	1006.27	726.713	262.661	503.801	174.214	787.3	313.559	1.32974	3.26e-05	0.0333504	KL567988.1	20093	23908	-	853	protein_coding	lymphocyte antigen 6B-like [Source:RGD Symbol;Acc:6495044]	-
LOC100912578	ENSRNOG00000059883	106.083	74.3971	92.5886	14.327	44.3259	23.1003	91.0228	27.251	1.74929	4.59e-05	0.0420875	3	74226407	74229066	-	2084	lincRNA	stress-70 protein, mitochondrial-like [Source:RGD Symbol;Acc:6486342]	-
Cd151	ENSRNOG00000046094	121.237	130.672	10.7661	6.68592	16.2168	15.4002	87.5584	12.7676	2.783	8.09e-05	0.0610604	1	214446659	214450666	+	1642	protein_coding	CD151 molecule (Raph blood group) [Source:RGD Symbol;Acc:621290]	-
LOC100911225	ENSRNOG00000018476	46.4111	29.5681	16.1492	3.82052	3.24336	5.77506	30.7095	4.27965	2.84019	8.35e-05	0.0610604	1	212563714	212568224	-	2217	protein_coding	fucose mutarotase-like [Source:RGD Symbol;Acc:6494411]	-
-	novel.996	17.049	19.0762	121.657	7.64105	4.32448	7.70009	52.5941	6.5552	2.99441	0.000149448	0.0986597	KL568483.1	19674	25376	-	3842	-	- && P27645.1 RecName: Full=Low affinity immunoglobulin gamma Fc region receptor III; Short=IgG Fc receptor III; AltName: Full=Fc-gamma RIII; Short=FcRIII; AltName: CD_antigen=CD16; Flags: Precursor && -	-
LOC108348155	ENSRNOG00000050981	153.441	262.297	334.826	137.539	127.572	84.7009	250.188	116.604	1.10071	0.000450195	0.230331	12	21356475	21362205	-	1233	protein_coding	paired immunoglobulin-like type 2 receptor beta-2 [Source:RGD Symbol;Acc:11434352]	-
AABR07065699.3	ENSRNOG00000057421	28.415	16.2147	1.07661	0	1.08112	0	15.2354	0.360373	5.41715	0.000891435	0.380067	6	139551751	139552182	+	348	protein_coding	-	-
Il13ra1	ENSRNOG00000001713	43.5696	83.9351	51.6774	28.6539	19.4601	14.4377	59.7274	20.8506	1.51771	0.00102491	0.397321	11	74862804	74866451	-	3648	protein_coding	interleukin 13 receptor subunit alpha 1 [Source:RGD Symbol;Acc:628741]	-
Esyt3	ENSRNOG00000022704	9.47166	123.041	26.9153	6.68592	11.8923	7.70009	53.1428	8.75944	2.60694	0.00107555	0.397321	8	107555277	107602263	-	4711	protein_coding	extended synaptotagmin 3 [Source:RGD Symbol;Acc:1561304]	-
Ewsr1	ENSRNOG00000046950	133.55	172.639	390.81	108.885	84.3273	108.764	232.333	100.659	1.2039	0.00108722	0.397321	4	24612205	24640686	+	2195	protein_coding	EWS RNA-binding protein 1 [Source:RGD Symbol;Acc:1307258]	-
Pidd1	ENSRNOG00000018710	150.599	102.058	278.843	73.5451	84.3273	80.8509	177.166	79.5744	1.15301	0.00121661	0.414967	1	214419240	214423881	-	2754	protein_coding	p53-induced death domain protein 1 [Source:RGD Symbol;Acc:1311792]	-
Pigg	ENSRNOG00000050374	35.9923	30.5219	138.883	24.8334	17.2979	15.4002	68.4657	19.1772	1.83096	0.00224367	0.655953	14	1567723	1595972	-	5258	protein_coding	phosphatidylinositol glycan anchor biosynthesis, class G [Source:RGD Symbol;Acc:1560335]	-
AABR07051308.1	ENSRNOG00000058862	8.52449	142.117	10.7661	10.5064	9.73007	2.88753	53.8027	7.70801	2.80725	0.00266222	0.7567	3	4730990	4772154	+	2788	lincRNA	-	-
Anks6	ENSRNOG00000023309	41.6753	5.72285	133.5	6.68592	19.4601	5.77506	60.2993	10.6404	2.50832	0.00296814	0.79925	5	62640645	62683964	-	6273	protein_coding	ankyrin repeat and sterile alpha motif domain containing 6 [Source:RGD Symbol;Acc:3334]	-
AABR07051741.1	ENSRNOG00000057548	46.4111	52.4595	108.738	26.7437	19.4601	35.6129	69.2028	27.2722	1.33627	0.0037171	0.877275	3	20641664	20641978	+	315	protein_coding	-	-
-	novel.282	70.0903	79.1661	73.2096	48.7117	30.2713	16.3627	74.1553	31.7819	1.22136	0.00390765	0.89854	14	36765427	36767505	+	2079	-	- && - && -	-
Phf6	ENSRNOG00000048650	18.9433	53.4133	6.45967	5.73079	6.48671	0.962511	26.2721	4.39334	2.59174	0.00476637	0.999939	X	158268653	158288109	-	855	protein_coding	PHD finger protein 6 [Source:RGD Symbol;Acc:2323526]	-
LOC100910446	ENSRNOG00000048248	76.7204	474.997	24.7621	20.0578	19.4601	25.0253	192.16	21.5144	3.15895	0.00487076	0.999939	1	23543426	23556241	-	1107	protein_coding	syntaxin-7-like [Source:RGD Symbol;Acc:6498726]	-
Kitlg	ENSRNOG00000005386	54.9356	82.9813	75.3628	21.0129	41.0825	37.5379	71.0933	33.2111	1.10118	0.00516432	0.999939	7	42269784	42351054	+	5372	protein_coding	KIT ligand [Source:RGD Symbol;Acc:3086]	-
NEWGENE_1559832	ENSRNOG00000002824	17.049	10.4919	165.798	10.5064	10.8112	17.3252	64.4464	12.8809	2.31844	0.00522313	0.999939	X	73762691	73778674	-	2607	protein_coding	ring finger protein, LIM domain interacting [Source:RGD Symbol;Acc:11393862]	-
Impad1	ENSRNOG00000027079	140.181	12.3995	13.996	15.2821	6.48671	11.5501	55.5253	11.1063	2.3195	0.00538122	0.999939	5	17633766	17663589	-	2037	protein_coding	inositol monophosphatase domain containing 1 [Source:RGD Symbol;Acc:1306455]	-
Fpr3	ENSRNOG00000031331	18.9433	224.145	19.379	7.64105	12.9734	2.88753	87.4891	7.834	3.48575	0.00546236	0.999939	1	116152667	116153722	-	1056	protein_coding	formyl peptide receptor 3 [Source:RGD Symbol;Acc:1566044]	-
Cxcl13	ENSRNOG00000024899	0.947166	22.8914	1.07661	0	0	0	8.30506	0	5.5026	0.0059113	0.999939	14	15253125	15258207	-	1138	protein_coding	C-X-C motif chemokine ligand 13 [Source:RGD Symbol;Acc:1564256]	-
Klra1	ENSRNOG00000051489	2.8415	59.1361	0	0	2.16224	0.962511	20.6592	1.04158	4.3396	0.00625824	0.999939	4	165005725	165026414	-	1189	protein_coding	killer cell lectin-like receptor, subfamily A, member 1 [Source:RGD Symbol;Acc:1359586]	-
Vat1l	ENSRNOG00000011989	5.68299	23.8452	4.30645	0	2.16224	0	11.2782	0.720746	4.04427	0.00767629	0.999939	19	46525919	46693838	+	3738	protein_coding	vesicle amine transport 1-like [Source:RGD Symbol;Acc:1598315]	-
AABR07065789.1	ENSRNOG00000006333	108.924	358.632	90.4354	101.244	47.5692	82.7759	185.997	77.1963	1.26788	0.00771874	0.999939	6	141290922	141291347	-	348	protein_coding	-	-
-	novel.469	3.78866	1.90762	51.6774	1.91026	0	2.88753	19.1246	1.59926	3.55241	0.00779799	0.999939	2	76859591	76884682	+	391	-	- && - && -	-
Galnt12	ENSRNOG00000008099	122.184	47.6904	197.02	39.1604	61.6238	58.7132	122.298	53.1658	1.201	0.0083215	0.999939	5	62718787	62750145	+	1740	protein_coding	polypeptide N-acetylgalactosaminyltransferase 12 [Source:RGD Symbol;Acc:1562001]	-
Mpped1	ENSRNOG00000010834	69.1431	142.117	0	0	1.08112	0	70.4202	0.360373	7.62184	0.00868058	0.999939	7	124680294	124751405	+	3854	protein_coding	metallophosphoesterase domain containing 1 [Source:RGD Symbol;Acc:1308244]	-
LOC103690023	ENSRNOG00000052541	88.0864	10.4919	11.8427	5.73079	5.40559	12.5126	36.807	7.88301	2.22201	0.00923435	0.999939	KL568414.1	49474	53241	+	1180	protein_coding	uncharacterized protein C17orf50 homolog [Source:RGD Symbol;Acc:9333864]	-
Pdcd5	ENSRNOG00000050827	342.874	103.011	10.7661	7.64105	5.40559	29.8378	152.217	14.2948	3.41104	0.00965668	0.999939	1	91961020	91966418	-	643	protein_coding	programmed cell death 5 [Source:RGD Symbol;Acc:1310561]	-
-	novel.174	68.1959	74.3971	344.516	85.0067	41.0825	58.7132	162.37	61.6008	1.3947	0.00996935	0.999939	11	85947130	86037484	+	791	-	- && P01717.2 RecName: Full=Immunoglobulin lambda variable 3-25; AltName: Full=Ig lambda chain V-IV region Hil; Flags: Precursor && -	-
Wdr62	ENSRNOG00000049708	54.9356	45.7828	3.22984	6.68592	11.8923	4.81255	34.6494	7.79693	2.16213	0.0106827	0.999939	1	90995545	91034588	+	5073	protein_coding	WD repeat domain 62 [Source:RGD Symbol;Acc:1306714]	-
Fgf1	ENSRNOG00000013867	95.6637	26.7066	18.3024	5.73079	17.2979	19.2502	46.8909	14.093	1.73974	0.0126145	0.999939	18	32273770	32359824	+	4493	protein_coding	fibroblast growth factor 1 [Source:RGD Symbol;Acc:2605]	-
NEWGENE_1359268	ENSRNOG00000024889	4.73583	13.3533	105.508	5.73079	5.40559	13.4751	41.199	8.20384	2.32095	0.0127805	0.999939	5	143063099	143070884	+	2466	protein_coding	Smad nuclear interacting protein 1 [Source:RGD Symbol;Acc:11378778]	-
Ano5	ENSRNOG00000015972	57.7771	74.3971	24.7621	4.77566	34.5958	2.88753	52.3121	14.0863	1.90782	0.0131484	0.999939	1	106896790	106968885	+	2655	protein_coding	anoctamin 5 [Source:NCBI gene;Acc:308637]	-
-	novel.744	67.2488	25.7528	54.9072	14.327	14.0545	30.8003	49.3029	19.7273	1.31741	0.0137328	0.999939	6	118125036	118130024	+	2409	-	- && P10272.1 RecName: Full=Pol polyprotein; Contains: RecName: Full=Protease; Contains: RecName: Full=Reverse transcriptase/ribonuclease H; Short=RT; Contains: RecName: Full=Integrase; Short=IN && -	-
-	novel.892	33.1508	27.6604	19.379	9.55131	11.8923	8.6626	26.7301	10.0354	1.42019	0.0144719	0.999939	8	38099567	38101750	-	2184	-	- && - && -	-
Mif	ENSRNOG00000006589	33.1508	468.32	15.0726	12.4167	16.2168	25.9878	172.181	18.2071	3.24136	0.0157476	0.999939	20	13732198	13732859	+	348	protein_coding	macrophage migration inhibitory factor [Source:RGD Symbol;Acc:621163]	-
LOC103690007	ENSRNOG00000046192	0.947166	47.6904	3.22984	0.955131	2.16224	2.88753	17.2891	2.00163	3.11536	0.0174374	0.999939	5	134886497	134905588	-	1539	protein_coding	5-methylcytosine rRNA methyltransferase NSUN4 [Source:RGD Symbol;Acc:9205239]	-
Phykpl	ENSRNOG00000048357	32.2036	47.6904	53.8306	23.8783	24.8657	8.6626	44.5749	19.1355	1.22237	0.0176852	0.999939	10	34938667	34960840	+	4699	protein_coding	5-phosphohydroxy-L-lysine phospho-lyase [Source:RGD Symbol;Acc:2293818]	-
Msmb	ENSRNOG00000039786	3.78866	9.53808	10.7661	1.91026	0	0	8.03096	0.636754	3.61521	0.0198107	0.999939	16	8280275	8300852	+	544	protein_coding	microseminoprotein, beta [Source:RGD Symbol;Acc:3113]	-
AABR07065699.1	ENSRNOG00000050102	115.554	39.1061	6.45967	10.5064	23.7846	12.5126	53.7067	15.6012	1.79035	0.0205813	0.999939	6	139560028	139560489	+	354	protein_coding	-	-
LOC100912228	ENSRNOG00000046449	76.7204	0.953808	6.45967	2.86539	6.48671	4.81255	28.0446	4.72155	2.57732	0.0225638	0.999939	4	79573998	79581208	+	575	protein_coding	pro-neuropeptide Y-like [Source:RGD Symbol;Acc:6487865]	-
AABR07065699.5	ENSRNOG00000058753	12.3132	15.2609	0	0.955131	1.08112	0	9.19136	0.67875	3.78138	0.0247147	0.999939	6	139523337	139524186	+	396	protein_coding	-	-
Ptch2	ENSRNOG00000057616	161.965	181.224	195.943	173.834	46.4881	28.8753	179.711	83.0658	1.11125	0.0252477	0.999939	5	135962911	135983816	+	4892	protein_coding	patched 2 [Source:RGD Symbol;Acc:1309039]	-
AABR07065778.2	ENSRNOG00000047308	29.3621	35.2909	2.15322	5.73079	1.08112	7.70009	22.2688	4.83733	2.19502	0.0260559	0.999939	6	141008140	141008427	-	288	protein_coding	-	-
Rmnd5b	ENSRNOG00000047396	62.5129	180.27	226.089	83.0964	18.379	13.4751	156.29	38.3169	2.02646	0.0279432	0.999939	10	34979923	34990943	-	1854	protein_coding	required for meiotic nuclear division 5 homolog B [Source:RGD Symbol;Acc:1559511]	-
Smoc1	ENSRNOG00000005998	5.68299	8.58428	6.45967	1.91026	0	0	6.90898	0.636754	3.40178	0.0307441	0.999939	6	104718512	104877980	+	1722	protein_coding	SPARC related modular calcium binding 1 [Source:RGD Symbol;Acc:1303126]	-
Atp13a4	ENSRNOG00000001714	1.89433	38.1523	7.53628	4.77566	1.08112	2.88753	15.861	2.91477	2.43439	0.0331267	0.999939	11	74834050	74968336	+	4284	protein_coding	ATPase 13A4 [Source:RGD Symbol;Acc:1306927]	-
-	novel.1	16.1018	10.4919	8.6129	1.91026	5.40559	0.962511	11.7355	2.75946	2.11475	0.0333772	0.999939	1	1549583	1550325	+	743	-	- && Q5XF89.1 RecName: Full=Probable cation-transporting ATPase 13A3 && -	-
Arl13a	ENSRNOG00000055454	39.781	38.1523	22.6089	11.4616	19.4601	16.3627	33.5141	15.7615	1.09594	0.0349022	0.999939	X	105011489	105037801	+	1652	protein_coding	ADP ribosylation factor like GTPase 13A [Source:RGD Symbol;Acc:1562947]	-
AABR07037536.1	ENSRNOG00000056810	78.6148	165.009	67.8266	21.0129	87.5706	41.388	103.817	49.9905	1.06016	0.0353302	0.999939	X	23243470	23246719	-	3189	protein_coding	-	-
Rasef	ENSRNOG00000024190	0.947166	4.76904	6.45967	0	0	0	4.05863	0	4.46275	0.0359978	0.999939	5	90419020	90488896	+	2443	protein_coding	RAS and EF hand domain containing [Source:RGD Symbol;Acc:1306418]	-
Ccr4	ENSRNOG00000010315	2.8415	6.67666	5.38306	0.955131	0	0	4.96707	0.318377	3.79536	0.0367392	0.999939	8	122530624	122532070	-	1447	protein_coding	C-C motif chemokine receptor 4 [Source:RGD Symbol;Acc:620594]	-
Adam28	ENSRNOG00000014518	4.73583	8.58428	15.0726	0	0	3.85004	9.46422	1.28335	2.85532	0.0376077	0.999939	15	50358192	50425900	-	2335	protein_coding	ADAM metallopeptidase domain 28 [Source:RGD Symbol;Acc:727820]	-
Ly49s7	ENSRNOG00000058775	3.78866	65.8128	7.53628	7.64105	8.64895	0.962511	25.7126	5.75084	2.16816	0.0399569	0.999939	4	165169065	165195489	-	1574	protein_coding	Ly49 stimulatory receptor 7 [Source:RGD Symbol;Acc:1359503]	-
-	novel.200	21.7848	37.1985	33.375	14.327	0	15.4002	30.7861	9.90905	1.62306	0.0402381	0.999939	12	21455323	21462668	+	1174	-	- && Q2YFS2.1 RecName: Full=Paired immunoglobulin-like type 2 receptor beta; AltName: Full=Activating receptor PILR-beta; AltName: Full=Cell surface receptor FDFACT; Flags: Precursor && -	-
LOC102555578	ENSRNOG00000046638	5.68299	4.76904	1.07661	0	0	0	3.84288	0	4.39244	0.0407243	0.999939	X	100632171	100632562	-	192	protein_coding	zinc finger protein 120-like [Source:RGD Symbol;Acc:7547607]	-
Fcgr3a	ENSRNOG00000024382	253.84	1051.1	357.435	120.347	307.038	175.177	554.124	200.854	1.46458	0.0409511	0.999939	13	89385859	89396051	+	1342	protein_coding	Fc fragment of IgG receptor IIIa [Source:RGD Symbol;Acc:1303067]	-
Bcl2l15	ENSRNOG00000037149	42.6225	37.1985	19.379	19.1026	12.9734	14.4377	33.0667	15.5046	1.0938	0.0412766	0.999939	2	206314213	206319332	+	850	protein_coding	BCL2-like 15 [Source:RGD Symbol;Acc:1562344]	-
-	novel.240	17.9962	20.03	25.8387	2.86539	10.8112	10.5876	21.2883	8.08807	1.40109	0.0429879	0.999939	13	89671284	89677317	+	1280	-	- && P46935.3 RecName: Full=E3 ubiquitin-protein ligase NEDD4; AltName: Full=HECT-type E3 ubiquitin transferase NEDD4; AltName: Full=Neural precursor cell expressed developmentally down-regulated protein 4; Short=NEDD-4 && -	-
Ttc9	ENSRNOG00000007254	8.52449	4.76904	6.45967	0.955131	1.08112	0.962511	6.5844	0.999587	2.72272	0.0430716	0.999939	6	105364668	105399500	+	2308	protein_coding	tetratricopeptide repeat domain 9 [Source:RGD Symbol;Acc:1565985]	-
AC125982.2	ENSRNOG00000052743	3.78866	4.76904	5.38306	0	0	0.962511	4.64692	0.320837	3.6987	0.0431107	0.999939	7	130472681	130474055	+	211	lincRNA	-	-
Mff	ENSRNOG00000015428	1052.3	48.6442	114.121	113.661	58.3804	47.163	405.022	73.068	2.47062	0.0431478	0.999939	9	90880614	90908852	+	2185	protein_coding	mitochondrial fission factor [Source:RGD Symbol;Acc:1310230]	-
Mir24-2	ENSRNOG00000035501	8.52449	12.3995	21.5322	2.86539	5.40559	4.81255	14.1521	4.36118	1.6987	0.0435532	0.999939	19	25318863	25318970	+	108	miRNA	microRNA 24-2 [Source:RGD Symbol;Acc:2325349]	-
AABR07058985.1	ENSRNOG00000053300	52.0941	12.3995	12.9193	14.327	2.16224	7.70009	25.8043	8.0631	1.67095	0.0444481	0.999939	4	84268	90986	+	1020	lincRNA	-	-
-	novel.993	22.732	1.90762	0	0.955131	0	0.962511	8.2132	0.639214	3.66024	0.0466812	0.999939	KL568423.1	18451	26790	-	1534	-	- && O88480.1 RecName: Full=Calcineurin-binding protein cabin-1; AltName: Full=Calcineurin inhibitor; Short=CAIN && -	-
Gzma	ENSRNOG00000010603	23.6791	15.2609	6.45967	4.77566	2.16224	6.73757	15.1333	4.55849	1.72569	0.0472961	0.999939	2	44968765	44981458	-	889	protein_coding	granzyme A [Source:RGD Symbol;Acc:628640]	-
Rlim	ENSRNOG00000045695	2.8415	48.6442	3.22984	5.73079	4.32448	0.962511	18.2385	3.67259	2.31696	0.0474088	0.999939	X	74843186	74847379	-	2207	protein_coding	ring finger protein, LIM domain interacting [Source:RGD Symbol;Acc:1559832]	-
-	novel.960	74.8261	65.8128	9.68951	21.0129	15.1357	25.9878	50.1095	20.7121	1.27568	0.0476548	0.999939	9	79231381	79240220	-	1557	-	- && - && -	-

## Sheet: down_DEG
gene_name	gene_id	ZA 1	ZA 2	ZA 3	NS 1	NS 2	NS 3	ZA	NS	log2FoldChange	pvalue	padj	gene_chr	gene_start	gene_end	gene_strand	gene_length	gene_biotype	gene_description	tf_family
RGD1359290	ENSRNOG00000027271	3122.81	2808.01	2825.03	5157.71	6109.4	6950.29	2918.62	6072.47	-1.05694	1.24149e-13	9.67492e-10	10	95642640	95657977	+	663	protein_coding	Ribosomal_L22 domain containing protein RGD1359290 [Source:RGD Symbol;Acc:1359290]	-
AABR07054832.1	ENSRNOG00000051547	0	0	0	107.93	89.7329	100.101	0	99.2546	-9.0897	1.41826e-13	9.67492e-10	3	171080904	171082699	-	518	lincRNA	-	-
Gpr27	ENSRNOG00000010880	71.0374	48.6442	65.6733	225.411	155.681	170.364	61.785	183.819	-1.57482	1.60953e-08	5.48985e-05	4	132137793	132138926	+	1134	protein_coding	G protein-coupled receptor 27 [Source:RGD Symbol;Acc:71067]	-
-	novel.326	79.5619	123.995	149.649	312.328	231.359	294.528	117.735	279.405	-1.25027	2.51022e-06	0.00570796	15	33102313	33104319	+	1533	-	- && - && -	-
Stac	ENSRNOG00000008865	2.8415	0	4.30645	68.7694	77.8406	5.77506	2.38265	50.795	-4.43519	5.2124e-06	0.00969743	8	119821901	119889661	-	1104	protein_coding	SH3 and cysteine rich domain [Source:RGD Symbol;Acc:1305745]	-
-	novel.638	24.6263	21.9376	34.4516	139.449	43.2448	165.552	27.0052	116.082	-2.10933	1.01697e-05	0.0160094	4	93712542	93713330	+	406	-	- && A0A075B6S6.1 RecName: Full=Immunoglobulin kappa variable 2D-30; Flags: Precursor && -	-
LOC100912538	ENSRNOG00000050877	14.2075	15.2609	15.0726	85.0067	185.952	21.1752	14.847	97.3781	-2.71151	1.31996e-05	0.0192346	2	9683570	9696050	+	1005	protein_coding	centrin-3-like [Source:RGD Symbol;Acc:6486167]	-
AABR07039307.1	ENSRNOG00000046832	10.4188	13.3533	31.2218	59.2181	52.9748	173.252	18.3313	95.1483	-2.38648	2.15443e-05	0.0259356	X	73600508	73602289	-	1782	processed_pseudogene	-	-
Pmepa1	ENSRNOG00000050404	43.5696	29.5681	48.4475	85.0067	108.112	111.651	40.5284	101.59	-1.32839	5.54679e-05	0.0472979	3	171294856	171342646	-	1657	protein_coding	prostate transmembrane protein, androgen induced 1 [Source:RGD Symbol;Acc:1308255]	-
AABR07061052.1	ENSRNOG00000056290	95.6637	106.827	102.278	192.936	165.411	472.593	101.589	276.98	-1.44795	6.4093e-05	0.0524666	4	103257811	103258134	-	324	protein_coding	-	-
Kansl2	ENSRNOG00000053541	62.5129	38.1523	110.891	291.315	108.112	200.202	70.5188	199.876	-1.50787	0.000312926	0.173082	7	140132469	140147984	-	1467	protein_coding	KAT8 regulatory NSL complex subunit 2 [Source:RGD Symbol;Acc:1303127]	-
Bpi	ENSRNOG00000034195	5.68299	7.63047	15.0726	50.6219	45.407	25.0253	9.46201	40.3514	-2.10496	0.000328296	0.176804	3	154741631	154768640	+	2051	protein_coding	bactericidal/permeability-increasing protein [Source:RGD Symbol;Acc:1303179]	-
-	novel.912	17.049	11.4457	10.7661	9.55131	332.985	382.117	13.0869	241.551	-4.20524	0.000552505	0.262954	8	118440601	118445649	-	888	-	- && - && -	-
MGC94199	ENSRNOG00000049287	0.947166	4.76904	4.30645	33.4296	6.48671	41.388	3.34089	27.1014	-3.03186	0.000695197	0.323346	5	23358841	23377651	+	1940	protein_coding	similar to RIKEN cDNA 2610301B20; EST AI428449 [Source:RGD Symbol;Acc:1549749]	-
NEWGENE_1310561	ENSRNOG00000013250	5.68299	7.63047	12.9193	163.327	8.64895	20.2127	8.74427	64.063	-2.88057	0.000827397	0.363776	1	91173473	91178801	-	657	protein_coding	programmed cell death 5 [Source:RGD Symbol;Acc:11480964]	-
LOC100910275	ENSRNOG00000049965	15.1547	8.58428	10.7661	202.488	11.8923	20.2127	11.5017	78.1976	-2.766	0.000835449	0.363776	6	138353145	138401621	-	2046	protein_coding	integral membrane protein DGCR2/IDD-like [Source:RGD Symbol;Acc:6499160]	-
AABR07061001.1	ENSRNOG00000051739	11.366	12.3995	26.9153	33.4296	34.5958	137.639	16.8936	68.5548	-2.02931	0.00114786	0.411083	4	102489916	102490375	+	345	protein_coding	-	-
Pianp	ENSRNOG00000017052	17.049	9.53808	9.68951	53.4873	28.1091	34.6504	12.0922	38.7489	-1.67803	0.00196845	0.592416	4	157511642	157517669	+	2978	protein_coding	PILR alpha associated neural protein [Source:RGD Symbol;Acc:1304952]	-
Col1a2	ENSRNOG00000011292	8.52449	12.3995	19.379	62.0835	95.1385	10.5876	13.4343	55.9365	-2.06108	0.00281485	0.778457	4	31534225	31569151	+	4475	protein_coding	collagen type I alpha 2 chain [Source:RGD Symbol;Acc:621351]	-
AABR07015078.1	ENSRNOG00000055956	20.8376	13.3533	23.6855	41.0706	95.1385	33.6879	19.2921	56.6323	-1.55288	0.00296664	0.79925	14	46649971	46650381	+	411	protein_coding	-	-
Alkbh6	ENSRNOG00000025216	10.4188	4.76904	3.22984	4.77566	10.8112	124.164	6.13923	46.5836	-2.91877	0.00307497	0.812252	1	88766872	88772242	+	931	protein_coding	alkB homolog 6 [Source:RGD Symbol;Acc:1566318]	-
AC096219.1	ENSRNOG00000004419	4.73583	4.76904	7.53628	11.4616	4.32448	105.876	5.68039	40.5541	-2.84245	0.00317519	0.812252	10	37130499	37130921	-	423	protein_coding	Trafficking protein particle complex subunit 2 [Source:UniProtKB/Swiss-Prot;Acc:D3ZVF4]	-
AABR07012779.1	ENSRNOG00000037118	0	3.81523	4.30645	0.955131	54.0559	29.8378	2.70723	28.283	-3.39502	0.00336061	0.838718	2	208397955	208400158	-	428	transcribed_unprocessed_pseudogene	-	-
LOC103690005	ENSRNOG00000020781	3.78866	4.76904	5.38306	12.4167	59.4615	7.70009	4.64692	26.5261	-2.51052	0.00444756	0.968291	1	91042635	91048483	+	1083	protein_coding	tubulin-folding cofactor B [Source:RGD Symbol;Acc:9365423]	-
LOC108349745	ENSRNOG00000046153	2.8415	4.76904	3.22984	7.64105	65.9483	4.81255	3.61346	26.134	-2.84723	0.00507004	0.999939	1	69823107	69835185	-	1299	protein_coding	spindle assembly abnormal protein 6 homolog [Source:RGD Symbol;Acc:11495786]	-
Tpsb2	ENSRNOG00000018611	1.89433	22.8914	11.8427	45.8463	271.361	40.4254	12.2095	119.211	-3.28687	0.00551026	0.999939	10	14722756	14724600	+	1362	protein_coding	tryptase beta 2 [Source:RGD Symbol;Acc:3065]	-
AABR07051556.1	ENSRNOG00000046289	16.1018	2.86143	6.45967	77.3656	4.32448	51.0131	8.47431	44.2344	-2.3831	0.00591524	0.999939	3	17009089	17009708	+	427	protein_coding	-	-
-	novel.881	0	0.953808	2.15322	16.2372	1.08112	24.0628	1.03568	13.7937	-3.77554	0.00614227	0.999939	8	104797202	104798518	+	483	-	- && - && -	-
LOC100911672	ENSRNOG00000049575	26.5206	19.0762	19.379	37.2501	87.5706	39.4629	21.6586	54.7612	-1.33238	0.00616241	0.999939	9	20264418	20278261	+	4376	protein_coding	atrophin-1-like [Source:RGD Symbol;Acc:6491795]	-
Sorbs2	ENSRNOG00000013391	23.6791	42.9214	23.6855	68.7694	94.0573	44.2755	30.0953	69.0341	-1.19279	0.00633124	0.999939	16	49626205	49820235	-	6314	protein_coding	sorbin and SH3 domain containing 2 [Source:RGD Symbol;Acc:620061]	-
LOC100912008	ENSRNOG00000005247	20.8376	60.0899	9.68951	35.3398	217.305	68.3383	30.2057	106.994	-1.81893	0.00642362	0.999939	3	4869795	4872632	-	982	protein_coding	uncharacterized LOC100912008 [Source:RGD Symbol;Acc:6489329]	-
-	novel.793	65.3544	24.799	15.0726	70.6797	101.625	91.4385	35.0753	87.9145	-1.31922	0.00662194	0.999939	6	142128743	142129249	-	412	-	- && P01805.1 RecName: Full=Ig heavy chain V region IR2; Flags: Precursor && -	-
LOC100910990	ENSRNOG00000046990	406.334	211.745	894.665	1700.13	1100.58	2147.36	504.248	1649.36	-1.71005	0.00736672	0.999939	3	152150152	152159749	-	3493	protein_coding	copine-1-like [Source:RGD Symbol;Acc:6495669]	-
Mcpt1l1	ENSRNOG00000053494	60.6186	193.623	107.661	218.725	1506	307.041	120.634	677.255	-2.48883	0.00797322	0.999939	15	34609776	34612432	-	1032	protein_coding	mast cell protease 1-like 1 [Source:RGD Symbol;Acc:2321286]	-
LOC103693430	ENSRNOG00000042869	47.3583	27.6604	21.5322	70.6797	50.8126	87.5885	32.1837	69.6936	-1.1118	0.00832518	0.999939	10	89187167	89187474	-	308	protein_coding	up-regulated during skeletal muscle growth protein 5 [Source:RGD Symbol;Acc:9203006]	-
Tpsab1	ENSRNOG00000024181	1.89433	20.9838	6.45967	39.1604	205.413	24.0628	9.77926	89.5452	-3.19241	0.00892491	0.999939	10	14701253	14703668	-	1224	protein_coding	tryptase alpha/beta 1 [Source:RGD Symbol;Acc:3066]	-
AABR07060980.1	ENSRNOG00000056052	54.9356	34.3371	64.5967	134.673	60.5427	114.539	51.2898	103.252	-1.01429	0.00900602	0.999939	4	102147211	102147775	+	445	protein_coding	-	-
Snip1	ENSRNOG00000046920	10.4188	4.76904	2.15322	9.55131	97.3007	3.85004	5.78036	36.9007	-2.66238	0.00911117	0.999939	15	19275256	19282873	-	2448	protein_coding	Smad nuclear interacting protein 1 [Source:RGD Symbol;Acc:1359268]	-
LOC100911224	ENSRNOG00000055843	3.78866	0	1.07661	3.82052	38.9203	4.81255	1.62176	15.8511	-3.27312	0.0109763	0.999939	1	63286802	63293635	-	1870	protein_coding	zinc finger protein interacting with ribonucleoprotein K-like [Source:RGD Symbol;Acc:6494420]	zf-C2H2
Spsb4	ENSRNOG00000012862	14.2075	7.63047	5.38306	37.2501	15.1357	32.7254	9.07367	28.3704	-1.64009	0.0119101	0.999939	8	104840940	104912959	-	2774	protein_coding	splA/ryanodine receptor domain and SOCS box containing 4 [Source:RGD Symbol;Acc:1562307]	-
-	novel.859	112.713	74.3971	118.427	115.571	445.421	117.426	101.846	226.139	-1.14972	0.0119361	0.999939	7	139570836	139586647	-	2622	-	- && Q9WVM1.1 RecName: Full=Rac GTPase-activating protein 1; AltName: Full=Male germ cell RacGap; Short=MgcRacGAP && PF00130:Phorbol esters/diacylglycerol binding domain (C1 domain)|PF00620:RhoGAP domain	RhoGAP
Efcab11	ENSRNOG00000053317	6.63016	11.4457	17.2258	29.6091	20.5413	49.088	11.7672	33.0795	-1.50234	0.0125857	0.999939	6	123743064	123894826	-	1493	protein_coding	EF-hand calcium binding domain 11 [Source:RGD Symbol;Acc:1565006]	-
Mrgprb3	ENSRNOG00000028982	0.947166	19.0762	4.30645	22.9231	81.0839	12.5126	8.10993	38.8399	-2.25202	0.0127466	0.999939	1	103897041	103909926	-	3645	protein_coding	MAS-related GPR, member B3 [Source:RGD Symbol;Acc:1587398]	-
Slitrk1	ENSRNOG00000009209	0	0	0	1.91026	12.9734	1.92502	0	5.6029	-4.93513	0.0134661	0.999939	15	93303382	93307420	-	4039	protein_coding	SLIT and NTRK-like family, member 1 [Source:RGD Symbol;Acc:1308858]	-
AABR07051592.1	ENSRNOG00000052953	45.464	15.2609	27.9919	79.2759	33.5147	99.1386	29.5723	70.6431	-1.25785	0.0142505	0.999939	3	17648356	17649526	+	1053	lincRNA	-	-
Rarb	ENSRNOG00000024061	36.9395	35.2909	18.3024	47.7566	73.5161	62.5632	30.1776	61.2786	-1.01429	0.0144608	0.999939	15	10120206	10262599	+	3092	protein_coding	retinoic acid receptor, beta [Source:RGD Symbol;Acc:3535]	THR-like
Echs1	ENSRNOG00000018522	8.52449	5.72285	12.9193	2.86539	8.64895	136.677	9.05556	49.397	-2.45246	0.014636	0.999939	1	212570195	212579057	-	1497	protein_coding	enoyl-CoA hydratase, short chain 1 [Source:RGD Symbol;Acc:69330]	-
LOC103690018	ENSRNOG00000023386	7.57733	6.67666	12.9193	12.4167	109.193	4.81255	9.05778	42.1408	-2.21841	0.0156652	0.999939	3	57286892	57300840	+	1398	protein_coding	Golgi reassembly-stacking protein 2-like [Source:RGD Symbol;Acc:9411173]	-
RGD1563962	ENSRNOG00000045814	19.8905	24.799	25.8387	42.9809	140.545	18.2877	23.5094	67.2714	-1.51416	0.0158204	0.999939	2	165805144	165816697	+	1847	protein_coding	similar to Mss4 protein [Source:RGD Symbol;Acc:1563962]	-
LOC100911917	ENSRNOG00000005059	7.57733	3.81523	11.8427	15.2821	87.5706	3.85004	7.7451	35.5676	-2.20099	0.0180972	0.999939	3	4861753	4866833	-	1333	protein_coding	mediator of RNA polymerase II transcription subunit 22-like [Source:RGD Symbol;Acc:6489628]	-
AABR07043075.1	ENSRNOG00000055175	15.1547	17.1686	20.4556	30.5642	40.0014	42.3505	17.5929	37.6387	-1.09972	0.0183408	0.999939	19	19229539	19236569	+	200	lincRNA	-	-
-	novel.945	29.3621	41.0138	61.3669	40.1155	141.627	102.026	43.9143	94.5894	-1.10827	0.0183608	0.999939	9	122001039	122065724	+	2446	-	- && E9QAG8.1 RecName: Full=Zinc finger protein 431; AltName: Full=Zinc finger protein 932 && PF01352:KRAB box	KRAB
Trmt61a	ENSRNOG00000011398	5.68299	3.81523	6.45967	27.6988	33.5147	3.85004	5.3193	21.6878	-2.02842	0.0188486	0.999939	6	136150785	136250752	+	3871	protein_coding	tRNA methyltransferase 61A [Source:RGD Symbol;Acc:1359191]	-
Col1a1	ENSRNOG00000003897	14.2075	98.2423	48.4475	194.847	289.74	108.764	53.6324	197.783	-1.88232	0.0190908	0.999939	10	82745801	82762789	+	5825	protein_coding	collagen type I alpha 1 chain [Source:RGD Symbol;Acc:61817]	-
LOC100910801	ENSRNOG00000046696	17.9962	21.9376	85.0524	62.0835	176.222	76.0383	41.662	104.781	-1.33514	0.0199728	0.999939	12	21661512	21670269	-	669	protein_coding	paired immunoglobulin-like type 2 receptor alpha-like [Source:RGD Symbol;Acc:6496729]	-
Rnase12	ENSRNOG00000042612	6.63016	6.67666	8.6129	12.4167	29.1902	23.1003	7.30657	21.5691	-1.5621	0.0208988	0.999939	15	27981226	27981663	-	438	protein_coding	ribonuclease A family member 12 [Source:RGD Symbol;Acc:1307829]	-
AC128836.1	ENSRNOG00000055411	0.947166	0.953808	2.15322	9.55131	16.2168	2.88753	1.3514	9.55188	-2.83466	0.0221792	0.999939	1	264487799	264490048	+	1037	lincRNA	-	-
Fuom	ENSRNOG00000047000	2.8415	0	2.15322	33.4296	0	12.5126	1.66491	15.3141	-3.21005	0.0222257	0.999939	1	141832774	141836250	+	1183	protein_coding	fucose mutarotase [Source:RGD Symbol;Acc:1311186]	-
Abhd10	ENSRNOG00000054334	9.47166	4.76904	17.2258	87.8721	12.9734	12.5126	10.4888	37.786	-1.85848	0.0234602	0.999939	11	60054408	60066739	+	1432	protein_coding	abhydrolase domain containing 10 [Source:RGD Symbol;Acc:1308084]	-
AABR07031193.1	ENSRNOG00000011300	47.3583	23.8452	15.0726	48.7117	67.0294	62.5632	28.7587	59.4347	-1.04017	0.0257766	0.999939	18	3705916	3940838	+	10044	protein_coding	-	-
Ndufa12	ENSRNOG00000007407	95.6637	66.7666	115.197	117.481	605.427	158.814	92.5426	293.907	-1.66702	0.026763	0.999939	7	35125424	35167406	+	917	protein_coding	NADH:ubiquinone oxidoreductase subunit A12 [Source:RGD Symbol;Acc:1311462]	-
AABR07051707.1	ENSRNOG00000057618	0.947166	2.86143	6.45967	31.5193	18.379	1.92502	3.42275	17.2745	-2.35239	0.0279116	0.999939	3	19690016	19690544	+	360	protein_coding	-	-
AABR07051718.1	ENSRNOG00000052047	0.947166	1.90762	3.22984	0.955131	8.64895	29.8378	2.02821	13.1473	-2.71162	0.0284739	0.999939	3	20050208	20050486	-	279	protein_coding	-	-
Sertad4	ENSRNOG00000060773	1.89433	0	0	3.82052	8.64895	8.6626	0.631444	7.04402	-3.43902	0.0304419	0.999939	13	111574609	111581019	-	2927	protein_coding	SERTA domain containing 4 [Source:RGD Symbol;Acc:1565408]	-
-	novel.509	2.8415	20.03	43.0645	61.1284	36.758	79.8884	21.9787	59.2583	-1.4401	0.0318458	0.999939	2	205144285	205145667	-	1383	-	- && - && -	-
Isl1	ENSRNOG00000012556	0	0.953808	0	3.82052	6.48671	4.81255	0.317936	5.03993	-3.82525	0.0333568	0.999939	2	48487736	48501436	-	2454	protein_coding	ISL LIM homeobox 1 [Source:RGD Symbol;Acc:61957]	Homeobox
Mfsd14a	ENSRNOG00000050407	28.415	29.5681	35.5282	30.5642	29.1902	166.514	31.1704	75.4229	-1.27744	0.037861	0.999939	1	69788609	69820981	+	2785	protein_coding	major facilitator superfamily domain containing 14A [Source:RGD Symbol;Acc:9294064]	-
LOC103690996	ENSRNOG00000047557	2.8415	0	0	0	69.1916	185.765	0.947166	84.9854	-6.47836	0.0379677	0.999939	12	7424258	7424658	-	333	protein_coding	uncharacterized LOC103690996 [Source:RGD Symbol;Acc:9247033]	-
-	novel.381	13.2603	25.7528	4.30645	8.59618	67.0294	53.9006	14.4399	43.1754	-1.57171	0.0385439	0.999939	17	20426159	20437433	+	1334	-	- && - && -	-
AABR07061328.1	ENSRNOG00000056916	0	0	0	1.91026	5.40559	3.85004	0	3.72197	-4.34896	0.040109	0.999939	4	116826986	116839308	-	5300	lincRNA	-	-
AABR07051658.1	ENSRNOG00000056447	20.8376	54.3671	29.0685	16.2372	134.059	100.101	34.7578	83.4657	-1.26133	0.041525	0.999939	3	18787606	18787893	+	288	protein_coding	-	-
Olr839	ENSRNOG00000049174	0	0	0	0	5.40559	8.6626	0	4.6894	-4.68452	0.0419967	0.999939	5	59312733	59313689	-	957	protein_coding	olfactory receptor 839 [Source:RGD Symbol;Acc:1332747]	-
Sytl2	ENSRNOG00000049878	0.947166	2.86143	0	10.5064	7.56783	5.77506	1.26953	7.94978	-2.61855	0.0422562	0.999939	1	156335279	156354353	-	1131	protein_coding	synaptotagmin-like 2 [Source:RGD Symbol;Acc:1307647]	-
Scgb2a1	ENSRNOG00000023151	1.89433	3.81523	7.53628	12.4167	23.7846	8.6626	4.41528	14.9546	-1.77081	0.042847	0.999939	1	225899313	225902676	+	1118	protein_coding	secretoglobin, family 2A, member 1 [Source:RGD Symbol;Acc:735031]	-
Lmcd1	ENSRNOG00000005690	3.78866	6.67666	3.22984	12.4167	8.64895	23.1003	4.56505	14.722	-1.68668	0.0441756	0.999939	4	144192989	144252551	+	1660	protein_coding	LIM and cysteine-rich domains 1 [Source:RGD Symbol;Acc:1308963]	-
-	novel.712	22.732	21.9376	27.9919	24.8334	41.0825	82.7759	24.2205	49.5639	-1.03585	0.0445255	0.999939	5	120115424	120117483	-	1405	-	- && - && -	-
AABR07064000.1	ENSRNOG00000029594	136.392	29.5681	48.4475	175.744	71.3538	183.84	71.4692	143.646	-1.00663	0.0472517	0.999939	6	59757397	59757964	+	568	protein_coding	-	-
Entpd3	ENSRNOG00000018982	0	0.953808	0	7.64105	4.32448	1.92502	0.317936	4.63018	-3.70609	0.0486451	0.999939	8	129201669	129232677	+	3590	protein_coding	ectonucleoside triphosphate diphosphohydrolase 3 [Source:RGD Symbol;Acc:631326]	-

## Sheet: KEGG_enrich
KEGGID	Description	GeneRatio	BgRatio	pvalue	padj	geneID	geneName	keggID	Count
rno05146	Amoebiasis	6/41	155/10534	2.71e-05	0.00422235	ENSRNOG00000057421/ENSRNOG00000011292/ENSRNOG00000003897/ENSRNOG00000058753/ENSRNOG00000011300/ENSRNOG00000056810	AABR07065699.3/Col1a2/Col1a1/AABR07065699.5/AABR07031193.1/AABR07037536.1	rno:691714/rno:103689932/rno:29393/rno:691714/rno:307582/rno:685590	6
rno04151	PI3K-Akt signaling pathway	8/41	437/10534	0.000235098	0.0183376	ENSRNOG00000057421/ENSRNOG00000011292/ENSRNOG00000005386/ENSRNOG00000013867/ENSRNOG00000003897/ENSRNOG00000058753/ENSRNOG00000011300/ENSRNOG00000056810	AABR07065699.3/Col1a2/Kitlg/Fgf1/Col1a1/AABR07065699.5/AABR07031193.1/AABR07037536.1	rno:691714/rno:103689932/rno:60427/rno:25317/rno:29393/rno:691714/rno:307582/rno:685590	8
rno04650	Natural killer cell mediated cytotoxicity	4/41	157/10534	0.00313191	0.120254	ENSRNOG00000057421/ENSRNOG00000058753/ENSRNOG00000056810/ENSRNOG00000024382	AABR07065699.3/AABR07065699.5/AABR07037536.1/Fcgr3a	rno:691714/rno:691714/rno:685590/rno:304966	4
rno00310	Lysine degradation	3/41	76/10534	0.00315958	0.120254	ENSRNOG00000018522/ENSRNOG00000048357/ENSRNOG00000053300	Echs1/Phykpl/AABR07058985.1	rno:100911186/rno:103690164/rno:502710	3
rno04666	Fc gamma R-mediated phagocytosis	4/41	174/10534	0.00452301	0.120254	ENSRNOG00000057421/ENSRNOG00000058753/ENSRNOG00000056810/ENSRNOG00000024382	AABR07065699.3/AABR07065699.5/AABR07037536.1/Fcgr3a	rno:691714/rno:691714/rno:685590/rno:304966	4
rno04061	Viral protein interaction with cytokine and cytokine receptor	3/41	87/10534	0.00462515	0.120254	ENSRNOG00000023214/ENSRNOG00000024899/ENSRNOG00000010315	Il20rb/Cxcl13/Ccr4	rno:501043/rno:498335/rno:171054	3
rno04512	ECM-receptor interaction	3/41	98/10534	0.0064438	0.13472	ENSRNOG00000011292/ENSRNOG00000003897/ENSRNOG00000011300	Col1a2/Col1a1/AABR07031193.1	rno:103689932/rno:29393/rno:307582	3
rno05222	Small cell lung cancer	3/41	104/10534	0.00759207	0.13472	ENSRNOG00000024061/ENSRNOG00000011300/ENSRNOG00000056810	Rarb/AABR07031193.1/AABR07037536.1	rno:24706/rno:307582/rno:685590	3
rno04072	Phospholipase D signaling pathway	4/41	206/10534	0.00817124	0.13472	ENSRNOG00000057421/ENSRNOG00000005386/ENSRNOG00000058753/ENSRNOG00000056810	AABR07065699.3/Kitlg/AABR07065699.5/AABR07037536.1	rno:691714/rno:60427/rno:691714/rno:685590	4
rno04933	AGE-RAGE signaling pathway in diabetic complications	3/41	109/10534	0.00863591	0.13472	ENSRNOG00000011292/ENSRNOG00000003897/ENSRNOG00000056810	Col1a2/Col1a1/AABR07037536.1	rno:103689932/rno:29393/rno:685590	3
rno04510	Focal adhesion	4/41	218/10534	0.0099273	0.140787	ENSRNOG00000011292/ENSRNOG00000003897/ENSRNOG00000011300/ENSRNOG00000056810	Col1a2/Col1a1/AABR07031193.1/AABR07037536.1	rno:103689932/rno:29393/rno:307582/rno:685590	4
rno04664	Fc epsilon RI signaling pathway	3/41	121/10534	0.0114722	0.149138	ENSRNOG00000057421/ENSRNOG00000058753/ENSRNOG00000056810	AABR07065699.3/AABR07065699.5/AABR07037536.1	rno:691714/rno:691714/rno:685590	3
rno05205	Proteoglycans in cancer	4/41	233/10534	0.0124473	0.149367	ENSRNOG00000011292/ENSRNOG00000003897/ENSRNOG00000057616/ENSRNOG00000056810	Col1a2/Col1a1/Ptch2/AABR07037536.1	rno:103689932/rno:29393/rno:89830/rno:685590	4
rno04662	B cell receptor signaling pathway	3/41	129/10534	0.0136286	0.151862	ENSRNOG00000057421/ENSRNOG00000058753/ENSRNOG00000056810	AABR07065699.3/AABR07065699.5/AABR07037536.1	rno:691714/rno:691714/rno:685590	3
rno05152	Tuberculosis	4/41	248/10534	0.0153471	0.15961	ENSRNOG00000059883/ENSRNOG00000057421/ENSRNOG00000058753/ENSRNOG00000024382	LOC100912578/AABR07065699.3/AABR07065699.5/Fcgr3a	rno:291671/rno:691714/rno:691714/rno:304966	4
rno04926	Relaxin signaling pathway	3/41	142/10534	0.0175962	0.164492	ENSRNOG00000011292/ENSRNOG00000003897/ENSRNOG00000056810	Col1a2/Col1a1/AABR07037536.1	rno:103689932/rno:29393/rno:685590	3
rno04611	Platelet activation	3/41	143/10534	0.0179254	0.164492	ENSRNOG00000011292/ENSRNOG00000003897/ENSRNOG00000056810	Col1a2/Col1a1/AABR07037536.1	rno:103689932/rno:29393/rno:685590	3
rno04640	Hematopoietic cell lineage	3/41	153/10534	0.0214076	0.166038	ENSRNOG00000057421/ENSRNOG00000005386/ENSRNOG00000058753	AABR07065699.3/Kitlg/AABR07065699.5	rno:691714/rno:60427/rno:691714	3
rno05140	Leishmaniasis	3/41	156/10534	0.0225198	0.166038	ENSRNOG00000057421/ENSRNOG00000058753/ENSRNOG00000024382	AABR07065699.3/AABR07065699.5/Fcgr3a	rno:691714/rno:691714/rno:304966	3
rno04060	Cytokine-cytokine receptor interaction	4/41	279/10534	0.0226171	0.166038	ENSRNOG00000023214/ENSRNOG00000001713/ENSRNOG00000024899/ENSRNOG00000010315	Il20rb/Il13ra1/Cxcl13/Ccr4	rno:501043/rno:100360218/rno:498335/rno:171054	4
rno05226	Gastric cancer	3/41	157/10534	0.0228975	0.166038	ENSRNOG00000013867/ENSRNOG00000024061/ENSRNOG00000056810	Fgf1/Rarb/AABR07037536.1	rno:25317/rno:24706/rno:685590	3
rno04145	Phagosome	4/41	282/10534	0.0234156	0.166038	ENSRNOG00000057421/ENSRNOG00000048248/ENSRNOG00000058753/ENSRNOG00000024382	AABR07065699.3/LOC100910446/AABR07065699.5/Fcgr3a	rno:691714/rno:100910446/rno:691714/rno:304966	4
rno04923	Regulation of lipolysis in adipocytes	2/41	63/10534	0.0248541	0.168576	ENSRNOG00000046449/ENSRNOG00000056810	LOC100912228/AABR07037536.1	rno:24604/rno:685590	2
rno04630	JAK-STAT signaling pathway	3/41	166/10534	0.0264529	0.171944	ENSRNOG00000023214/ENSRNOG00000001713/ENSRNOG00000056810	Il20rb/Il13ra1/AABR07037536.1	rno:501043/rno:100360218/rno:685590	3
rno05223	Non-small cell lung cancer	2/41	72/10534	0.0318237	0.19858	ENSRNOG00000024061/ENSRNOG00000056810	Rarb/AABR07037536.1	rno:24706/rno:685590	2
rno05218	Melanoma	2/41	75/10534	0.0342996	0.205797	ENSRNOG00000013867/ENSRNOG00000056810	Fgf1/AABR07037536.1	rno:25317/rno:685590	2
rno04062	Chemokine signaling pathway	3/41	192/10534	0.0382976	0.214675	ENSRNOG00000024899/ENSRNOG00000056810/ENSRNOG00000010315	Cxcl13/AABR07037536.1/Ccr4	rno:498335/rno:685590/rno:171054	3
rno05164	Influenza A	3/41	196/10534	0.0403252	0.214675	ENSRNOG00000018611/ENSRNOG00000024181/ENSRNOG00000056810	Tpsb2/Tpsab1/AABR07037536.1	rno:29268/rno:54271/rno:685590	3
rno00562	Inositol phosphate metabolism	2/41	83/10534	0.0412537	0.214675	ENSRNOG00000050669/ENSRNOG00000056810	LOC100911515/AABR07037536.1	rno:100911515/rno:685590	2
rno05150	Staphylococcus aureus infection	3/41	203/10534	0.0440034	0.214675	ENSRNOG00000057421/ENSRNOG00000058753/ENSRNOG00000024382	AABR07065699.3/AABR07065699.5/Fcgr3a	rno:691714/rno:691714/rno:304966	3
rno00920	Sulfur metabolism	1/41	12/10534	0.0457423	0.214675	ENSRNOG00000027079	Impad1	rno:103689950	1
rno05340	Primary immunodeficiency	2/41	88/10534	0.0458476	0.214675	ENSRNOG00000057421/ENSRNOG00000058753	AABR07065699.3/AABR07065699.5	rno:691714/rno:691714	2
rno04064	NF-kappa B signaling pathway	3/41	208/10534	0.0467309	0.214675	ENSRNOG00000057421/ENSRNOG00000018710/ENSRNOG00000058753	AABR07065699.3/Pidd1/AABR07065699.5	rno:691714/rno:100911519/rno:691714	3
rno05143	African trypanosomiasis	2/41	89/10534	0.0467882	0.214675	ENSRNOG00000057421/ENSRNOG00000058753	AABR07065699.3/AABR07065699.5	rno:691714/rno:691714	2
rno05169	Epstein-Barr virus infection	4/41	364/10534	0.0520692	0.23208	ENSRNOG00000057421/ENSRNOG00000058753/ENSRNOG00000056810/ENSRNOG00000018982	AABR07065699.3/AABR07065699.5/AABR07037536.1/Entpd3	rno:691714/rno:691714/rno:685590/rno:316077	4
rno04024	cAMP signaling pathway	3/41	230/10534	0.0597034	0.253185	ENSRNOG00000046449/ENSRNOG00000057616/ENSRNOG00000056810	LOC100912228/Ptch2/AABR07037536.1	rno:24604/rno:89830/rno:685590	3
rno04974	Protein digestion and absorption	2/41	103/10534	0.060677	0.253185	ENSRNOG00000011292/ENSRNOG00000003897	Col1a2/Col1a1	rno:103689932/rno:29393	2
rno05135	Yersinia infection	3/41	236/10534	0.0635093	0.253185	ENSRNOG00000057421/ENSRNOG00000058753/ENSRNOG00000056810	AABR07065699.3/AABR07065699.5/AABR07037536.1	rno:691714/rno:691714/rno:685590	3
rno04070	Phosphatidylinositol signaling system	2/41	106/10534	0.0638181	0.253185	ENSRNOG00000027079/ENSRNOG00000056810	Impad1/AABR07037536.1	rno:103689950/rno:685590	2
rno05165	Human papillomavirus infection	4/41	392/10534	0.0649193	0.253185	ENSRNOG00000011292/ENSRNOG00000003897/ENSRNOG00000011300/ENSRNOG00000056810	Col1a2/Col1a1/AABR07031193.1/AABR07037536.1	rno:103689932/rno:29393/rno:307582/rno:685590	4
rno05322	Systemic lupus erythematosus	3/41	264/10534	0.0827133	0.314714	ENSRNOG00000057421/ENSRNOG00000058753/ENSRNOG00000024382	AABR07065699.3/AABR07065699.5/Fcgr3a	rno:691714/rno:691714/rno:304966	3
rno04015	Rap1 signaling pathway	3/41	274/10534	0.0901213	0.333634	ENSRNOG00000005386/ENSRNOG00000013867/ENSRNOG00000056810	Kitlg/Fgf1/AABR07037536.1	rno:60427/rno:25317/rno:685590	3
rno05310	Asthma	2/41	131/10534	0.0919631	0.333634	ENSRNOG00000057421/ENSRNOG00000058753	AABR07065699.3/AABR07065699.5	rno:691714/rno:691714	2
rno04380	Osteoclast differentiation	2/41	133/10534	0.0943514	0.334519	ENSRNOG00000056810/ENSRNOG00000024382	AABR07037536.1/Fcgr3a	rno:685590/rno:304966	2
rno00650	Butanoate metabolism	1/41	26/10534	0.0965318	0.334643	ENSRNOG00000018522	Echs1	rno:100911186	1
rno00563	Glycosylphosphatidylinositol (GPI)-anchor biosynthesis	1/41	28/10534	0.103569	0.350468	ENSRNOG00000050374	Pigg	rno:100910143	1
rno00512	Mucin type O-glycan biosynthesis	1/41	29/10534	0.107067	0.350468	ENSRNOG00000008099	Galnt12	rno:313233	1
rno04550	Signaling pathways regulating pluripotency of stem cells	2/41	147/10534	0.111556	0.350468	ENSRNOG00000012556/ENSRNOG00000056810	Isl1/AABR07037536.1	rno:64444/rno:685590	2
rno04672	Intestinal immune network for IgA production	2/41	147/10534	0.111556	0.350468	ENSRNOG00000057421/ENSRNOG00000058753	AABR07065699.3/AABR07065699.5	rno:691714/rno:691714	2
rno05414	Dilated cardiomyopathy (DCM)	2/41	148/10534	0.112815	0.350468	ENSRNOG00000057421/ENSRNOG00000058753	AABR07065699.3/AABR07065699.5	rno:691714/rno:691714	2
rno04014	Ras signaling pathway	3/41	305/10534	0.114771	0.350468	ENSRNOG00000005386/ENSRNOG00000013867/ENSRNOG00000056810	Kitlg/Fgf1/AABR07037536.1	rno:60427/rno:25317/rno:685590	3
rno00360	Phenylalanine metabolism	1/41	33/10534	0.120928	0.350468	ENSRNOG00000006589	Mif	rno:103694877	1
rno00410	beta-Alanine metabolism	1/41	33/10534	0.120928	0.350468	ENSRNOG00000018522	Echs1	rno:100911186	1
rno05224	Breast cancer	2/41	155/10534	0.121735	0.350468	ENSRNOG00000013867/ENSRNOG00000056810	Fgf1/AABR07037536.1	rno:25317/rno:685590	2
rno04210	Apoptosis	2/41	157/10534	0.124315	0.350468	ENSRNOG00000018710/ENSRNOG00000056810	Pidd1/AABR07037536.1	rno:100911519/rno:685590	2
rno05202	Transcriptional misregulation in cancer	3/41	318/10534	0.125809	0.350468	ENSRNOG00000057421/ENSRNOG00000046950/ENSRNOG00000058753	AABR07065699.3/Ewsr1/AABR07065699.5	rno:691714/rno:289752/rno:691714	3
rno00062	Fatty acid elongation	1/41	36/10534	0.131185	0.359033	ENSRNOG00000018522	Echs1	rno:100911186	1
rno04130	SNARE interactions in vesicular transport	1/41	37/10534	0.134578	0.361969	ENSRNOG00000048248	LOC100910446	rno:100910446	1
rno04614	Renin-angiotensin system	1/41	38/10534	0.137959	0.364772	ENSRNOG00000053494	Mcpt1l1	rno:100360872	1
rno00640	Propanoate metabolism	1/41	40/10534	0.14468	0.376169	ENSRNOG00000018522	Echs1	rno:100911186	1
rno04960	Aldosterone-regulated sodium reabsorption	1/41	42/10534	0.151351	0.387062	ENSRNOG00000056810	AABR07037536.1	rno:685590	1
rno05330	Allograft rejection	2/41	182/10534	0.157606	0.396557	ENSRNOG00000057421/ENSRNOG00000058753	AABR07065699.3/AABR07065699.5	rno:691714/rno:691714	2
rno00514	Other types of O-glycan biosynthesis	1/41	45/10534	0.161262	0.399316	ENSRNOG00000008099	Galnt12	rno:313233	1
rno00071	Fatty acid degradation	1/41	46/10534	0.164541	0.401053	ENSRNOG00000018522	Echs1	rno:100911186	1
rno05320	Autoimmune thyroid disease	2/41	191/10534	0.169986	0.401053	ENSRNOG00000057421/ENSRNOG00000058753	AABR07065699.3/AABR07065699.5	rno:691714/rno:691714	2
rno04973	Carbohydrate digestion and absorption	1/41	48/10534	0.17106	0.401053	ENSRNOG00000056810	AABR07037536.1	rno:685590	1
rno04360	Axon guidance	2/41	193/10534	0.17276	0.401053	ENSRNOG00000057616/ENSRNOG00000056810	Ptch2/AABR07037536.1	rno:89830/rno:685590	2
rno00350	Tyrosine metabolism	1/41	50/10534	0.17753	0.401053	ENSRNOG00000006589	Mif	rno:103694877	1
rno04340	Hedgehog signaling pathway	1/41	50/10534	0.17753	0.401053	ENSRNOG00000057616	Ptch2	rno:89830	1
rno00051	Fructose and mannose metabolism	1/41	51/10534	0.180747	0.401053	ENSRNOG00000050669	LOC100911515	rno:100911515	1
rno05323	Rheumatoid arthritis	2/41	200/10534	0.18253	0.401053	ENSRNOG00000057421/ENSRNOG00000058753	AABR07065699.3/AABR07065699.5	rno:691714/rno:691714	2
rno00380	Tryptophan metabolism	1/41	53/10534	0.187143	0.402079	ENSRNOG00000018522	Echs1	rno:100911186	1
rno04932	Non-alcoholic fatty liver disease (NAFLD)	2/41	204/10534	0.188152	0.402079	ENSRNOG00000007407/ENSRNOG00000056810	Ndufa12/AABR07037536.1	rno:299739/rno:685590	2
rno04930	Type II diabetes mellitus	1/41	55/10534	0.19349	0.407898	ENSRNOG00000056810	AABR07037536.1	rno:685590	1
rno01200	Carbon metabolism	2/41	210/10534	0.196632	0.408995	ENSRNOG00000050669/ENSRNOG00000018522	LOC100911515/Echs1	rno:100911515/rno:100911186	2
rno00280	Valine, leucine and isoleucine degradation	1/41	57/10534	0.199789	0.410094	ENSRNOG00000018522	Echs1	rno:100911186	1
rno05416	Viral myocarditis	2/41	215/10534	0.203738	0.412768	ENSRNOG00000057421/ENSRNOG00000058753	AABR07065699.3/AABR07065699.5	rno:691714/rno:691714	2
rno04370	VEGF signaling pathway	1/41	61/10534	0.212244	0.424487	ENSRNOG00000056810	AABR07037536.1	rno:685590	1
rno00240	Pyrimidine metabolism	1/41	63/10534	0.2184	0.43127	ENSRNOG00000018982	Entpd3	rno:316077	1
rno01212	Fatty acid metabolism	1/41	66/10534	0.227546	0.438236	ENSRNOG00000018522	Echs1	rno:100911186	1
rno05213	Endometrial cancer	1/41	66/10534	0.227546	0.438236	ENSRNOG00000056810	AABR07037536.1	rno:685590	1
rno05217	Basal cell carcinoma	1/41	67/10534	0.230571	0.438648	ENSRNOG00000057616	Ptch2	rno:89830	1
rno04810	Regulation of actin cytoskeleton	2/41	240/10534	0.23966	0.450446	ENSRNOG00000013867/ENSRNOG00000056810	Fgf1/AABR07037536.1	rno:25317/rno:685590	2
rno04929	GnRH secretion	1/41	71/10534	0.242558	0.450465	ENSRNOG00000056810	AABR07037536.1	rno:685590	1
rno05221	Acute myeloid leukemia	1/41	72/10534	0.245526	0.450613	ENSRNOG00000056810	AABR07037536.1	rno:685590	1
rno04213	Longevity regulating pathway - multiple species	1/41	75/10534	0.254362	0.461045	ENSRNOG00000056810	AABR07037536.1	rno:685590	1
rno05167	Kaposi sarcoma-associated herpesvirus infection	2/41	253/10534	0.258503	0.461045	ENSRNOG00000056810/ENSRNOG00000010315	AABR07037536.1/Ccr4	rno:685590/rno:171054	2
rno04917	Prolactin signaling pathway	1/41	78/10534	0.263098	0.461045	ENSRNOG00000056810	AABR07037536.1	rno:685590	1
rno04920	Adipocytokine signaling pathway	1/41	78/10534	0.263098	0.461045	ENSRNOG00000046449	LOC100912228	rno:24604	1
rno05214	Glioma	1/41	79/10534	0.265987	0.461045	ENSRNOG00000056810	AABR07037536.1	rno:685590	1
rno04115	p53 signaling pathway	1/41	81/10534	0.271733	0.46487	ENSRNOG00000018710	Pidd1	rno:100911519	1
rno05203	Viral carcinogenesis	2/41	265/10534	0.275932	0.46487	ENSRNOG00000056810/ENSRNOG00000010315	AABR07037536.1/Ccr4	rno:685590/rno:171054	2
rno05212	Pancreatic cancer	1/41	83/10534	0.277435	0.46487	ENSRNOG00000056810	AABR07037536.1	rno:685590	1
rno05100	Bacterial invasion of epithelial cells	1/41	85/10534	0.283094	0.46487	ENSRNOG00000056810	AABR07037536.1	rno:685590	1
rno05230	Central carbon metabolism in cancer	1/41	85/10534	0.283094	0.46487	ENSRNOG00000056810	AABR07037536.1	rno:685590	1
rno05220	Chronic myeloid leukemia	1/41	88/10534	0.291501	0.473689	ENSRNOG00000056810	AABR07037536.1	rno:685590	1
rno01521	EGFR tyrosine kinase inhibitor resistance	1/41	91/10534	0.299811	0.482171	ENSRNOG00000056810	AABR07037536.1	rno:685590	1
rno04012	ErbB signaling pathway	1/41	94/10534	0.308027	0.48352	ENSRNOG00000056810	AABR07037536.1	rno:685590	1
rno01524	Platinum drug resistance	1/41	95/10534	0.310744	0.48352	ENSRNOG00000056810	AABR07037536.1	rno:685590	1
rno05211	Renal cell carcinoma	1/41	96/10534	0.313451	0.48352	ENSRNOG00000056810	AABR07037536.1	rno:685590	1
rno04211	Longevity regulating pathway	1/41	97/10534	0.316148	0.48352	ENSRNOG00000056810	AABR07037536.1	rno:685590	1
rno05210	Colorectal cancer	1/41	97/10534	0.316148	0.48352	ENSRNOG00000056810	AABR07037536.1	rno:685590	1
rno01522	Endocrine resistance	1/41	100/10534	0.324176	0.486264	ENSRNOG00000056810	AABR07037536.1	rno:685590	1
rno04620	Toll-like receptor signaling pathway	1/41	100/10534	0.324176	0.486264	ENSRNOG00000056810	AABR07037536.1	rno:685590	1
rno05231	Choline metabolism in cancer	1/41	103/10534	0.332113	0.492633	ENSRNOG00000056810	AABR07037536.1	rno:685590	1
rno04914	Progesterone-mediated oocyte maturation	1/41	104/10534	0.334738	0.492633	ENSRNOG00000056810	AABR07037536.1	rno:685590	1
rno04916	Melanogenesis	1/41	106/10534	0.339958	0.49564	ENSRNOG00000005386	Kitlg	rno:60427	1
rno04020	Calcium signaling pathway	2/41	315/10534	0.34812	0.50284	ENSRNOG00000057421/ENSRNOG00000058753	AABR07065699.3/AABR07065699.5	rno:691714/rno:691714	2
rno05215	Prostate cancer	1/41	112/10534	0.35538	0.508617	ENSRNOG00000056810	AABR07037536.1	rno:685590	1
rno04010	MAPK signaling pathway	2/41	323/10534	0.359509	0.509849	ENSRNOG00000005386/ENSRNOG00000013867	Kitlg/Fgf1	rno:60427/rno:25317	2
rno03018	RNA degradation	1/41	117/10534	0.367963	0.515984	ENSRNOG00000059883	LOC100912578	rno:291671	1
rno04668	TNF signaling pathway	1/41	118/10534	0.37045	0.515984	ENSRNOG00000056810	AABR07037536.1	rno:685590	1
rno04625	C-type lectin receptor signaling pathway	1/41	122/10534	0.380306	0.518784	ENSRNOG00000056810	AABR07037536.1	rno:685590	1
rno04931	Insulin resistance	1/41	122/10534	0.380306	0.518784	ENSRNOG00000056810	AABR07037536.1	rno:685590	1
rno04725	Cholinergic synapse	1/41	125/10534	0.387598	0.518784	ENSRNOG00000056810	AABR07037536.1	rno:685590	1
rno04750	Inflammatory mediator regulation of TRP channels	1/41	125/10534	0.387598	0.518784	ENSRNOG00000056810	AABR07037536.1	rno:685590	1
rno04935	Growth hormone synthesis, secretion and action	1/41	126/10534	0.39001	0.518784	ENSRNOG00000056810	AABR07037536.1	rno:685590	1
rno04670	Leukocyte transendothelial migration	1/41	127/10534	0.392413	0.518784	ENSRNOG00000056810	AABR07037536.1	rno:685590	1
rno04919	Thyroid hormone signaling pathway	1/41	132/10534	0.40429	0.525577	ENSRNOG00000056810	AABR07037536.1	rno:685590	1
rno05145	Toxoplasmosis	1/41	132/10534	0.40429	0.525577	ENSRNOG00000011300	AABR07031193.1	rno:307582	1
rno04722	Neurotrophin signaling pathway	1/41	134/10534	0.408977	0.527276	ENSRNOG00000056810	AABR07037536.1	rno:685590	1
rno04080	Neuroactive ligand-receptor interaction	2/41	368/10534	0.422163	0.537481	ENSRNOG00000046449/ENSRNOG00000010603	LOC100912228/Gzma	rno:24604/rno:266708	2
rno05235	PD-L1 expression and PD-1 checkpoint pathway in cancer	1/41	141/10534	0.4251	0.537481	ENSRNOG00000056810	AABR07037536.1	rno:685590	1
rno04071	Sphingolipid signaling pathway	1/41	142/10534	0.427368	0.537481	ENSRNOG00000056810	AABR07037536.1	rno:685590	1
rno04068	FoxO signaling pathway	1/41	145/10534	0.43412	0.537481	ENSRNOG00000056810	AABR07037536.1	rno:685590	1
rno04152	AMPK signaling pathway	1/41	145/10534	0.43412	0.537481	ENSRNOG00000056810	AABR07037536.1	rno:685590	1
rno00010	Glycolysis / Gluconeogenesis	1/41	151/10534	0.447391	0.547917	ENSRNOG00000050669	LOC100911515	rno:100911515	1
rno00230	Purine metabolism	1/41	152/10534	0.449573	0.547917	ENSRNOG00000018982	Entpd3	rno:316077	1
rno04910	Insulin signaling pathway	1/41	155/10534	0.456069	0.551525	ENSRNOG00000056810	AABR07037536.1	rno:685590	1
rno05017	Spinocerebellar ataxia	1/41	158/10534	0.46249	0.554988	ENSRNOG00000056810	AABR07037536.1	rno:685590	1
rno04915	Estrogen signaling pathway	1/41	160/10534	0.46673	0.5558	ENSRNOG00000056810	AABR07037536.1	rno:685590	1
rno04660	T cell receptor signaling pathway	1/41	162/10534	0.470937	0.556562	ENSRNOG00000056810	AABR07037536.1	rno:685590	1
rno01230	Biosynthesis of amino acids	1/41	164/10534	0.475111	0.556693	ENSRNOG00000050669	LOC100911515	rno:100911515	1
rno05142	Chagas disease (American trypanosomiasis)	1/41	167/10534	0.481313	0.556693	ENSRNOG00000056810	AABR07037536.1	rno:685590	1
rno05016	Huntington disease	2/41	413/10534	0.481753	0.556693	ENSRNOG00000052688/ENSRNOG00000007407	Dnah2/Ndufa12	rno:303242/rno:299739	2
rno04390	Hippo signaling pathway	1/41	173/10534	0.493503	0.558785	ENSRNOG00000013867	Fgf1	rno:25317	1
rno05418	Fluid shear stress and atherosclerosis	1/41	173/10534	0.493503	0.558785	ENSRNOG00000056810	AABR07037536.1	rno:685590	1
rno04150	mTOR signaling pathway	1/41	176/10534	0.499493	0.558785	ENSRNOG00000056810	AABR07037536.1	rno:685590	1
rno05161	Hepatitis B	1/41	176/10534	0.499493	0.558785	ENSRNOG00000056810	AABR07037536.1	rno:685590	1
rno05160	Hepatitis C	1/41	177/10534	0.501474	0.558785	ENSRNOG00000056810	AABR07037536.1	rno:685590	1
rno05206	MicroRNAs in cancer	1/41	180/10534	0.507372	0.561347	ENSRNOG00000056810	AABR07037536.1	rno:685590	1
rno04140	Autophagy - animal	1/41	185/10534	0.51705	0.564055	ENSRNOG00000056810	AABR07037536.1	rno:685590	1
rno04723	Retrograde endocannabinoid signaling	1/41	185/10534	0.51705	0.564055	ENSRNOG00000007407	Ndufa12	rno:299739	1
rno05225	Hepatocellular carcinoma	1/41	193/10534	0.532151	0.576497	ENSRNOG00000056810	AABR07037536.1	rno:685590	1
rno00190	Oxidative phosphorylation	1/41	201/10534	0.546791	0.588272	ENSRNOG00000007407	Ndufa12	rno:299739	1
rno05168	Herpes simplex virus 1 infection	2/41	470/10534	0.551849	0.589647	ENSRNOG00000055843/ENSRNOG00000056810	LOC100911224/AABR07037536.1	rno:100359821/rno:685590	2
rno03040	Spliceosome	1/41	206/10534	0.555713	0.589736	ENSRNOG00000049593	Wbp11	rno:103689936	1
rno05162	Measles	1/41	213/10534	0.567917	0.598615	ENSRNOG00000056810	AABR07037536.1	rno:685590	1
rno04066	HIF-1 signaling pathway	1/41	218/10534	0.576433	0.603513	ENSRNOG00000056810	AABR07037536.1	rno:685590	1
rno04218	Cellular senescence	1/41	221/10534	0.581463	0.604722	ENSRNOG00000056810	AABR07037536.1	rno:685590	1
rno05034	Alcoholism	1/41	229/10534	0.594595	0.614284	ENSRNOG00000046449	LOC100912228	rno:24604	1
rno05163	Human cytomegalovirus infection	1/41	286/10534	0.677201	0.695022	ENSRNOG00000056810	AABR07037536.1	rno:685590	1
rno04714	Thermogenesis	1/41	317/10534	0.714976	0.728995	ENSRNOG00000007407	Ndufa12	rno:299739	1
rno05166	Human T-cell leukemia virus 1 infection	1/41	337/10534	0.73702	0.744955	ENSRNOG00000056810	AABR07037536.1	rno:685590	1
rno05170	Human immunodeficiency virus 1 infection	1/41	340/10534	0.740179	0.744955	ENSRNOG00000056810	AABR07037536.1	rno:685590	1
rno05012	Parkinson disease	1/41	355/10534	0.755431	0.755431	ENSRNOG00000007407	Ndufa12	rno:299739	1
