# Supplementary material for: Identifying therapeutic biomarkers of zoledronic acid by metabolomics
Source: Front Pharmacol. 2023 Apr 25;14:1084453. doi: 10.3389/fphar.2023.1084453 (PMC10166846; doi:10.3389/fphar.2023.1084453)
Supplement: Supplementary file 5 [file DataSheet1.xlsx]

## Sheet: OVX-SHAM-week0
week 0: OVX vs SHAM
Columns with red or green background color represents p-value ≤0.05, columns with light red or light green background color represents 0.05<p-value<0.10
Feature Imformation									%FILLED			VIP	MEAN RATIO	LOG MEAN RATIO		Wilcox Test		MEAN
COMP ID	COMPOUND Name	SUPER META PATHWAY	SUB META PATHWAY	PUBCHEM ID	CAS ID	KEGG ID	HMDB ID		OVX-0W filled%	SHAM-0W filled%						P-VALUE		OVX-0W	SHAM-0W
101001	alanine	Amino Acid	Alanine and Aspartate Metabolism	5950	56-41-7	C00041	HMDB0000161		100	100		1.4893	0.895	0.994363		0.030639		421362755	470652007
101003	aspartate			5960	56-84-8	C00049	HMDB0000191		100	100		1.63031	1.713	1.03092		0.030639		28682353	16747964
105003	creatinine			588	60-27-5	C00791	HMDB0000562		100	100		1.4774	0.883	0.993571		0.0202406		186745230	211494782
107007	gamma-aminobutyrate (GABA)			119	56-12-2	C00334	HMDB0000112		100	100		2.02948	0.193	0.911744		0.00507487		32753318	169464415
107008	gamma-carboxyglutamate						HMDB0041900		100	100		1.45842	0.794	0.982822		0.0202406		742079	934724
107009	glutamate			33032	56-86-0	C00025	HMDB0000148		100	100		1.98198	1.677	1.02671		0.00507487		304864885	181797602
108001	2-aminobutyrate		Glutathione Metabolism				HMDB0245013		100	100		1.96995	0.197	0.903342		0.0130652		7412818	37589249
108002	2-hydroxybutyrate/2-hydroxyisobutyrate			440864	3347-90-8	C05984	HMDB0000008		83	100		1.86922	0.366	0.936475		0.00823902		1763352	4811682
108011	cysteinylglycine disulfide*			22833544	70555-24-7		HMDB0000709		100	100		1.63721	2.127	1.05589		0.0202406		985858	463484
108014	ophthalmate			7018721	495-27-2		HMDB0005765		100	100		1.58138	0.277	0.910434		0.0453276		295456	1067950
109004	betaine			248	6915-17-9		HMDB0000043		100	100		1.51032	0.764	0.987402		0.0453276		549890050	719645394
109006	dimethylglycine			673	1118-68-9	C01026	HMDB0000092		100	100		1.74498	0.732	0.981551		0.00507487		11220864	15327817
109007	glycine			750	56-40-6	C00037	HMDB0000123		100	100		1.29363	1.185	1.01002		0.0453276		73674122	62155154
109009	N-acetylglycine			10972	543-24-8		HMDB0000532		100	100		1.37815	0.688	0.97678		0.0453276		3172826	4612072
109015	serine			5951	56-45-1	C00065	HMDB0000187		100	100		1.51544	0.845	0.991395		0.030639		186349060	220510289
109016	threonine			6288	72-19-5	C00188	HMDB0000167		100	100		1.43447	0.714	0.983689		0.0453276		701565929	982523500
111003	1-methyl-5-imidazoleacetate						HMDB0004988		100	100		1.7983	0.249	0.913865		0.0202406		1061914	4267383
112018	4-methyl-2-oxopentanoate			70	816-66-0	C00233	HMDB0000695		100	100		1.77676	0.693	0.979984		0.00823902		83569808	120520292
113001	2-aminoadipate		Lysine Metabolism	92136	1118-90-7	C00956	HMDB0000510		100	100		1.82866	0.651	0.966364		0.00507487		195446	300308
113008	fructosyllysine			131751634	21291-40-7		HMDB0034879		100	100		2.02724	0.571	0.967165		0.00507487		14890065	26096944
113012	lysine					C00047	HMDB0000182		100	100		1.88103	0.698	0.983064		0.00507487		1191566994	1707071367
114010	cysteine sulfinic acid			1549098	1115-65-7	C00606	HMDB0000996		17	83		1.56317	0.224	0.892933		0.00962172		31382	139918
114032	taurine			1123	107-35-7	C00245	HMDB0000251		100	100		1.65758	1.366	1.01662		0.0202406		195395440	142989909
114033	taurocyamine					C01959	HMDB0003584		100	100		1.87519	0.492	0.946975		0.00823902		386753	785646
116001	(N(1) + N(8))-acetylspermidine		Polyamine Metabolism	496	14278-49-0	C00612	HMDB0001276		100	100		1.72178	0.746	0.977935		0.00823902		386718	518354
117020	indolelactate			676157	7417-65-4	C02043	HMDB0000671		100	100		1.93901	0.611	0.968763		0.00823902		3932295	6438466
117021	indolepropionate			3744	830-96-6		HMDB0002302		100	100		1.71824	0.502	0.959936		0.0202406		17369863	34607133
117024	kynurenate			3845	492-27-3	C01717	HMDB0000715		100	100		2.00771	0.438	0.942733		0.00507487		506221	1157028
117027	N-acetyltryptophan			700653	1218-34-4		HMDB0013713		100	100		1.27067	0.608	0.963601		0.0453276		1664429	2735850
117031	picolinate			1018	98-98-6	C10164	HMDB0002243		100	100		1.64061	0.481	0.948453		0.030639		1067404	2217227
117034	tryptophan			6305	73-22-3	C00078	HMDB0000929		100	100		1.90669	0.735	0.985388		0.00507487		807103491	1098744098
117038	indoleacrylate			5375048	29953-71-7		HMDB0000734		100	100		1.88393	0.386	0.942276		0.00507487		4937279	12784665
118014	4-hydroxyphenylpyruvate			979	156-39-8	C01179	HMDB0000707		100	100		1.83793	0.584	0.96376		0.00823902		1020734	1748580
118034	thyroxine				51-48-9	C01829	HMDB0000248		100	100		1.73617	1.604	1.03833		0.0130652		349812	218020
119008	dimethylarginine (SDMA + ADMA)			169148	30344-00-4		HMDB0003334		100	100		1.41561	0.877	0.992175		0.030639		26087499	29748114
119011	homoarginine			9085	156-86-5	C01924	HMDB0000670		100	100		2.13524	0.354	0.941098		0.00507487		17471611	49396605
119025	N-delta-acetylornithine			439232	6205-08-9	C00437	HMDB0003357		100	100		1.62709	1.402	1.02139		0.0202406		7209820	5143214
119028	N-monomethylarginine			132862	17035-90-4	C03884	HMDB0029416		100	100		1.86617	0.334	0.923544		0.00823902		1096739	3280280
119031	proline			145742	147-85-3	C00148	HMDB0000162		100	100		1.61387	0.822	0.990708		0.00823902		648985604	789597873
203016	N-acetylneuraminate			445063	19342-33-7	C19910	HMDB0000230		100	100		1.76938	0.679	0.969619		0.0202406		181973	268019
205008-2	mannose			185698	3458-28-4	C00936	HMDB0000169		100	100		2.09846	0.64	0.972787		0.00507487		11015791	17201754
207002	2,3-diphosphoglycerate					C01159	HMDB0001294		83	0		1.64176				0.00962172		90576
207004	3-phosphoglycerate			724	820-11-1	C00597	HMDB0000807		100	100		1.82384	4.566	1.10116		0.0130652		6274571	1374267
207005	dihydroxyacetone phosphate (DHAP)			668	57-04-5	C00111	HMDB0001473		100	83		1.85308	6.89	1.14923		0.0453276		481687	69908
207013	glycerate			439194	473-81-4	C00258	HMDB0000139		100	100		1.69721	1.399	1.02519		0.030639		2082761	1489123
210003	arabonate/xylonate			122045	488-30-2	C00878	HMDB0000539		100	100		1.38391	1.247	1.01629		0.0202406		3073108	2464889
210010	ribulonate/xylulonate*			644110	4172-43-4	C05412	HMDB0060255		100	100		2.09517	3.139	1.08222		0.00507487		1795178	571842
301001	2-O-methylascorbic acid	Cofactors and Vitamins	Ascorbate and Aldarate Metabolism	54726398	17860-87-6		HMDB0240294		100	100		1.40795	1.293	1.01702		0.0453276		8850708	6843133
301003	ascorbic acid 2-sulfate			54676864	37627-95-5		HMDB0060649		100	100		1.83233	1.714	1.04921		0.00823902		104547	60981
301004	ascorbic acid 3-sulfate*								100	100		1.85348	1.558	1.02641		0.00507487		46462512	29830410
301006	dehydroascorbate			440667	490-83-5	C05422	HMDB0001264		100	100		1.56682	1.898	1.05624		0.030639		231695	122067
301007	gulonate*			152304	20246-53-1	C00800	HMDB0003290		100	100		1.67136	0.526	0.964198		0.030639		8121779	15445594
301009	oxalate (ethanedioate)			971	144-62-7	C00209	HMDB0002329		100	100		1.5083	1.3	1.01878		0.0453276		2994492	2302662
304005	heme				14875-96-8	C00032	HMDB0003178		100	100		1.84942	9.742	1.14593		0.0130652		9659762	991508
304011	protoporphyrin IX					C02191	HMDB0000241		100	83		1.85968	11.191	1.18692		0.00499812		725488	64828
306003	adenosine 5'-diphosphoribose (ADP-ribose)					C00301	HMDB0001178		100	17		1.94837	15.42	1.21695		0.00366455		660405	42827
306017	quinolinate			1066	89-00-9	C03722	HMDB0000232		100	100		1.82086	0.62	0.962883		0.00823902		230707	372056
307008	pantothenate		Pantothenate and CoA Metabolism	6613	79-83-4	C00864	HMDB0000210		100	100		1.3941	0.762	0.984483		0.030639		31339431	41105017
312015	gamma-CEHC			15887183	178167-75-4		HMDB0001931		50	100		2.16873	0.316	0.905219		0.00477182		42640	135039
401002	phosphate	Energy	Oxidative Phosphorylation	1004	14265-44-2	C00009	HMDB0001429		100	100		1.49345	0.907	0.994872		0.0453276		177729639	195884061
604008	N-behenoyl-sphingadienine (d18:2/22:0)*								100	100		1.51683	1.76	1.05122		0.0453276		1904548	1082391
606003	corticosterone		Corticosteroids	5753	50-22-6	C02140	HMDB0001547		100	100		1.36574	3.066	1.09606		0.0202406		17212034	5614118
607007	linoleoyl-docosahexaenoyl-glycerol (18:2/22:6) [1]*								100	100		1.59684	2.593	1.06062		0.030639		15447494	5957441
607009	linoleoyl-linolenoyl-glycerol (18:2/18:3) [1]*			14275409			HMDB0007249		100	67		1.50612	3.401	1.08901		0.0303479		1572599	462400
607010	linoleoyl-linolenoyl-glycerol (18:2/18:3) [2]*			9543737			HMDB0007250		100	100		1.65474	4.049	1.09782		0.030639		5003962	1235834
607011	linoleoyl-linoleoyl-glycerol (18:2/18:2) [1]*								100	100		1.4725	2.912	1.0731		0.030639		8122918	2789014
607012	linoleoyl-linoleoyl-glycerol (18:2/18:2) [2]*			9543729		C00165	HMDB0007248		100	100		1.49276	3.166	1.07561		0.030639		14395112	4546472
607013	oleoyl-arachidonoyl-glycerol (18:1/20:4) [1]*								100	100		1.50204	1.991	1.04776		0.0202406		3777203	1897535
607016	oleoyl-linoleoyl-glycerol (18:1/18:2) [1]								100	100		1.56319	3.617	1.10899		0.030639		3961532	1095199
607017	oleoyl-linoleoyl-glycerol (18:1/18:2) [2]			9543722	91125-76-7		HMDB0007219		100	100		1.58405	3.981	1.10909		0.030639		5305405	1332549
607019	palmitoleoyl-arachidonoyl-glycerol (16:1/20:4) [2]*								100	83		1.72398	5.839	1.15219		0.0130652		2475396	423975
607026	palmitoyl-linoleoyl-glycerol (16:0/18:2) [1]*								83	33		1.72547	3.946	1.11357		0.0249921		532954	135074
612019	N-oleoyltaurine								100	100		1.41165	1.42	1.02623		0.030639		1015546	714996
612022	N-palmitoyltaurine								100	100		1.76989	1.628	1.04002		0.0130652		783098	481047
616069	acetylcarnitine (C2)		Fatty Acid Metabolism (Acyl Carnitine, Short Chain)		3040-38-8		HMDB0000201		100	100		1.94812	0.788	0.988214		0.00507487		503778269	639260137
616038	2-butenoylglycine		Fatty Acid Metabolism (Acyl Glycine)						100	100		1.37501	0.645	0.968514		0.0453276		415490	644516
616056	butyrylcarnitine (C4)		Fatty Acid Metabolism (also BCAA Metabolism)	213144	25576-40-3	C02862	HMDB0002013		100	100		2.12093	1.837	1.03858		0.00507487		11449053	6233445
617003	malonylcarnitine			91825606	910825-21-7		HMDB0002095		100	100		1.54627	1.562	1.04399		0.0453276		204346	130837
622005	2S,3R-dihydroxybutyrate			10964471	5057-93-2		HMDB0002453		100	100		1.96721	0.239	0.919869		0.00823902		8473316	35422381
622006	3,4-dihydroxybutyrate			150929	51267-44-8		HMDB0000337		100	100		2.10034	0.609	0.965236		0.00507487		1188921	1953463
624007	2-hydroxydecanoate			5312797	70267-29-7		HMDB0094656		100	100		1.5041	1.763	1.04495		0.030639		408386	231600
624024	3-hydroxyoleate*								100	83		1.31383	1.38	1.02066		0.0453276		3460681	2507880
628001	glycerol		Glycerolipid Metabolism	753	56-81-5	C00116	HMDB0000131		100	100		1.50832	1.501	1.0257		0.030639		66255480	44146080
628003	glycerophosphoglycerol			54575349	185615-51-4		HMDB0240316		100	100		1.72726	1.407	1.02536		0.00823902		859502	611032
638001	10-heptadecenoate (17:1n7)		Long Chain Monounsaturated Fatty Acid	5312435	29743-97-3		HMDB0060038		100	100		1.55383	1.616	1.03089		0.030639		76530782	47345986
638012	palmitoleate (16:1n7)			445638	373-49-9	C08362	HMDB0003229		100	100		1.62416	2.075	1.03975		0.0202406		1274551031	614112155
640003	heptadecatrienoate (17:3)*								100	100		1.4646	1.762	1.05112		0.030639		1393115	790470
658018	stearidonate (18:4n3)			5312508	20290-75-9	C16300	HMDB0006547		100	100		1.49885	1.671	1.03593		0.0453276		49295156	29505810
642002	1-arachidonoyl-GPC (20:4n6)*								100	100		1.67439	0.61	0.975711		0.0202406		177077512	290059368
642010	1-linoleoyl-GPA (18:2)*			20835023			HMDB0007856		100	100		1.7909	2.816	1.0751		0.030639		1262926	448426
642037	1-stearoyl-GPS (18:0)*			74819135			HMDB0061698		83	33		1.60677	2.528	1.07765		0.0379415		281909	111500
646012	1-oleoylglycerol (18:1)			12178130	129784-87-8		HMDB0011567		100	83		1.65338	3.545	1.07479		0.0202406		10451194	2948311
646021	2-oleoylglycerol (18:1)			5319879			HMDB0011537		67	0		1.5579				0.0284407		1801966
650005	1,2-distearoyl-GPC (18:0/18:0)						HMDB0008036		100	100		1.57116	0.385	0.950532		0.030639		14283480	37141870
650017	1-palmitoyl-2-dihomo-linolenoyl-GPC (16:0/20:3n3 or 6)*								100	100		2.11304	2.739	1.05963		0.00507487		66680953	24341185
651001	1,2-dilinoleoyl-GPE (18:2/18:2)*		Phosphatidylethanolamine (PE)	9546812	20707-71-5		HMDB0009093		67	0		1.37386				0.0284407		125504
651005	1-linoleoyl-2-arachidonoyl-GPE (18:2/20:4)*			52924893	146074-59-1		HMDB0009102		100	67		1.87981	2.96	1.13134		0.0303479		409669	138416
651008	1-oleoyl-2-linoleoyl-GPE (18:1/18:2)*						HMDB0009060		100	50		1.6418	1.544	1.07018		0.0438264		754603	488591
651012	1-palmitoyl-2-linoleoyl-GPE (16:0/18:2)						HMDB0008928		100	100		1.58052	2.774	1.09972		0.0202406		3278122	1181693
651013	1-palmitoyl-2-oleoyl-GPE (16:0/18:1)						HMDB0008927		100	100		1.88584	6.283	1.19705		0.00507487		2077846	330726
651017	1-stearoyl-2-linoleoyl-GPE (18:0/18:2)*			9546749	7266-53-7		HMDB0008994		100	100		1.77088	2.528	1.0688		0.00823902		15219498	6019975
651018	1-stearoyl-2-oleoyl-GPE (18:0/18:1)			9546742	6418-95-7		HMDB0008993		100	100		1.96531	3.522	1.11107		0.00507487		1591226	451796
654005	1-stearoyl-2-arachidonoyl-GPS (18:0/20:4)		Phosphatidylserine (PS)	24779545	132014-80-3		HMDB0012383		83	33		1.80728	14.119	1.18853		0.0249921		3151950	223236
655002	choline phosphate			1014	3616-04-4	C00588	HMDB0001565		100	100		1.51538	1.821	1.03751		0.0453276		6593592	3620820
655010	trimethylamine N-oxide			1145	1184-78-7	C01104	HMDB0000925		100	100		1.46695	0.672	0.976439		0.0453276		4376407	6510442
657003	1-(1-enyl-palmitoyl)-2-linoleoyl-GPC (P-16:0/18:2)*			24779386			HMDB0011211		100	100		1.47096	0.342	0.906153		0.0130652		394244	1153416
670019	taurochenodeoxycholate			387316	516-35-8	C05465	HMDB0000951		100	100		1.46624	0.265	0.930901		0.030639		8919120	33705023
672044	taurohyocholate*			131750644	117997-17-8	C15516	HMDB0011637		0	100		1.55159				0.00962172			150078
672051	ursodeoxycholate			31401	128-13-2	C07880	HMDB0000946		83	0		1.79867				0.00962172		5665348
674003	phytosphingosine		Sphingolipid Synthesis	122121	554-62-1	C12144	HMDB0004610		100	100		1.2392	1.357	1.02917		0.0453276		138218	101842
674005	sphinganine			91486	764-22-7	C00836	HMDB0000269		100	100		2.05433	3.401	1.09517		0.00823902		1476478	434116
675002	hydroxypalmitoyl sphingomyelin (d18:1/16:0(OH))**								100	100		1.47417	0.552	0.958954		0.030639		493334	893831
675019	sphingomyelin (d18:1/25:0, d19:0/24:1, d20:1/23:0, d19:1/24:0)*			44260137	221105-53-9		HMDB0240671		100	100		1.42169	0.558	0.967688		0.0130652		5713822	10232737
676007	sphingosine		Sphingosines	5280335	123-78-4	C00319	HMDB0000252		100	100		2.11017	4.71	1.11682		0.00507487		2476881	525910
677005	7-alpha-hydroxy-3-oxo-4-cholestenoate (7-Hoca)			3081085	115538-85-7	C17337	HMDB0012458		100	100		1.65429	0.523	0.960032		0.0453276		3894219	7446061
677007	7-hydroxycholesterol (alpha or beta)			473141	566-27-8		HMDB0006119		33	100		1.58964	0.5	0.965406		0.0277684		147464	294878
677016	fucosterol			131750945	17605-67-3	C08817	HMDB0030021		100	100		1.27783	0.709	0.974234		0.030639		1048548	1478672
703009	inosine			6021	58-63-9	C00294	HMDB0000195		67	100		1.53412	0.045	0.852085		0.0200224		107247	2367456
703025	adenosine		Purine Metabolism, Adenine containing	60961	58-61-7	C00212	HMDB0000050		83	100		1.33597	0.199	0.901147		0.0453276		429967	2158260
703046	7-methylguanine		Purine Metabolism, Guanine containing	11361	578-76-7	C02242	HMDB0000897		100	100		1.77949	0.752	0.980985		0.0130652		1591828	2117560
704010	cytidine 2' or 3'-monophosphate (2' or 3'-CMP)			66535	84-52-6	C05822	HMDB0240312		83	17		1.62857	6.902	1.15204		0.0167114		225208	32628
704017	N4-acetylcytidine			107461	3768-18-1		HMDB0005923		100	100		1.65089	0.692	0.972686		0.0130652		616919	891730
704020	orotate			967	65-86-1	C00295	HMDB0000226		100	100		1.48797	1.389	1.02171		0.030639		3111851	2239831
704024	thymidine		Pyrimidine Metabolism, Thymine containing	5789	50-89-5	C00214	HMDB0000273		100	100		1.80762	0.88	0.991736		0.00823902		4441900	5045125
704035	5,6-dihydrouridine			94312	5627-05-4		HMDB0000497		100	100		1.92418	0.666	0.974324		0.0130652		3577535	5374842
704040	pseudouridine			15047	1445-07-4	C02067	HMDB0000767		100	100		1.77941	0.771	0.984518		0.0130652		10187924	13205755
704044	uridine 3'-monophosphate (3'-UMP)			101543	84-53-7	C01368	HMDB0060282		67	0		1.29628				0.0284407		203767
107017	pyroglutamine*	Partially Characterized Molecules	Partially Characterized Molecules	11984188	29883-25-8		HMDB0062558		100	100		1.65882	0.457	0.951949		0.00823902		14574031	31920530
902012	isoleucylglycine		Dipeptide	342532			HMDB0028907		100	83		1.48563	1.898	1.05131		0.030639		125860	66298
905001	gamma-glutamyl-2-aminobutyrate		Gamma-glutamyl Amino Acid						100	100		1.75923	0.288	0.910695		0.030639		266312	923623
905007	gamma-glutamylglutamate			92865	1116-22-9	C05282	HMDB0011737		100	100		1.85561	1.939	1.0522		0.00823902		791016	408030
905009	gamma-glutamylglycine			165527	1948-29-4		HMDB0011667		100	100		1.77517	1.463	1.02504		0.00823902		4905314	3353752
1102011	3-(3-hydroxyphenyl)propionate	Xenobiotics	Benzoate Metabolism	91	621-54-5	C11457	HMDB0000375		100	100		1.85371	0.457	0.937535		0.0130652		308715	675236
1102012	3-(3-hydroxyphenyl)propionate sulfate			187488			HMDB0094710		83	100		1.69924	0.542	0.944087		0.0202406		85518	157887
1102023	3-phenylpropionate (hydrocinnamate)			107	501-52-0	C05629	HMDB0000764		100	100		1.90291	0.542	0.961802		0.0130652		9501744	17518475
1102025	4-allylcatechol sulfate								100	100		1.64888	0.436	0.935388		0.0202406		99294	227745
1102028	4-ethylphenylsulfate			20822574			HMDB0062551		100	100		1.81393	0.317	0.931373		0.0130652		6455469	20335136
1102035	4-vinylphenol sulfate			6426766	131351-90-1		HMDB0062775		100	100		2.09934	0.163	0.886574		0.00507487		5339152	32690270
1103050	ethyl glucuronide			18392195	17685-04-0		HMDB0010325		100	67		1.77861	5.57	1.13879		0.0129066		4471206	802744
1115004	salicylate			338	69-72-7	C00805	HMDB0001895		100	100		1.78773	0.364	0.930442		0.0202406		236057	648200
1116013	2,8-quinolinediol sulfate								83	100		1.24628	0.649	0.968724		0.0453276		103031	158672
1116027	3-formylindole					C08493	HMDB0029737		100	100		1.43443	0.781	0.982972		0.0453276		1086107	1391517
1116029	3-hydroxycinnamate sulfate								100	100		1.74253	0.391	0.92314		0.0202406		163221	417061
1116033	3-indoleglyoxylic acid								100	100		1.68668	0.519	0.951993		0.0130652		134250	258518
1116036	4-allylphenol sulfate								50	100		1.61979	0.489	0.942609		0.018101		50511	103322
1116057	cinnamate					C10438	HMDB0000567		100	100		1.878	0.338	0.928957		0.00507487		563508	1666571
1116080	equol glucuronide								100	100		1.40342	0.404	0.95103		0.0453276		7480964	18498602
1116115	homostachydrine*			441447	472-22-0	C08283	HMDB0033433		100	100		1.5741	0.555	0.966492		0.0202406		10539650	19003678
1116117	indolin-2-one			321710	59-48-3	C12312	HMDB0061918		100	100		1.63174	0.655	0.968758		0.0130652		486571	743314
1116131	methyl glucopyranoside (alpha + beta)			445238	709-50-2		HMDB0029965		100	100		1.4493	1.437	1.03043		0.030639		315122	219349

## Sheet: NS-SHAM-week1
week 1: NS vs SHAM
Columns with red or green background color represents p-value ≤0.05, columns with light red or light green background color represents 0.05<p-value<0.10
Feature Imformation									%FILLED			VIP	MEAN RATIO	LOG MEAN RATIO		Wilcox Test		MEAN
COMP ID	COMPOUND Name	SUPER META PATHWAY	SUB META PATHWAY	PUBCHEM ID	CAS ID	KEGG ID	HMDB ID		OVX-1W filled%	SHAM-1W filled%						P-VALUE		OVX-1W	SHAM-1W
107003	alpha-ketoglutaramate*			48	18465-19-5	C00940	HMDB0001552		100	100		1.61223	0.54	0.959466		0.0453276		207026	383145
107005	carboxyethyl-GABA			2572	4386-03-2		HMDB0002201		67	100		1.95535	0.491	0.941892		0.0129066		93212	189902
107007	gamma-aminobutyrate (GABA)			119	56-12-2	C00334	HMDB0000112		100	100		2.12965	0.21	0.918724		0.00823902		26565922	126278964
108001	2-aminobutyrate		Glutathione Metabolism				HMDB0245013		100	100		2.14664	0.193	0.909054		0.00823902		5572222	28838622
108002	2-hydroxybutyrate/2-hydroxyisobutyrate			440864	3347-90-8	C05984	HMDB0000008		100	100		2.08536	0.302	0.928144		0.00507487		1225558	4053598
108014	ophthalmate			7018721	495-27-2		HMDB0005765		100	100		2.10076	0.166	0.856784		0.00507487		154755	933874
109004	betaine			248	6915-17-9		HMDB0000043		100	100		1.56038	1.226	1.01011		0.0202406		727394301	593137852
109007	glycine			750	56-40-6	C00037	HMDB0000123		100	100		1.37156	1.359	1.01903		0.0453276		103039252	75812573
109016	threonine			6288	72-19-5	C00188	HMDB0000167		100	100		1.68477	0.733	0.985297		0.030639		647310471	882769594
111002	1-methyl-4-imidazoleacetate		Histidine Metabolism	75810	2625-49-2	C05828	HMDB0002820		100	100		1.47439	1.702	1.03458		0.0453276		699945	411327
112011	3-hydroxy-2-ethylpropionate			188979	4374-62-3		HMDB0000396		100	100		1.91422	0.714	0.978676		0.00507487		2281688	3193742
112023	beta-hydroxyisovalerate			69362	625-08-1		HMDB0000754		100	100		2.08133	0.654	0.972874		0.00507487		2726656	4170272
112029	isoleucine			6306	73-32-5	C00407	HMDB0000172		100	100		1.57015	1.135	1.00632		0.030639		1185186206	1044673280
113004	5-aminovalerate			138	660-88-8	C00431	HMDB0003355		67	0		1.41956				0.0284407		2167293
113012	lysine					C00047	HMDB0000182		100	100		1.82392	0.802	0.989626		0.0202406		1295754169	1614909497
114010	cysteine sulfinic acid			1549098	1115-65-7	C00606	HMDB0000996		17	83		1.73205	0.707	0.972042		0.0262788		74248	105039
114015	methionine			6137	63-68-3	C00073	HMDB0000696		100	100		1.6926	1.145	1.00702		0.0202406		522421571	456084133
114017	methionine sulfoxide			158980	3226-65-1	C02989	HMDB0002005		100	100		1.36707	1.231	1.01293		0.0453276		11903090	9672264
114031	succinoyltaurine								100	100		2.04547	0.538	0.947307		0.00507487		54666	101543
114033	taurocyamine					C01959	HMDB0003584		100	100		1.68099	0.475	0.944862		0.030639		268574	565142
115006	N-acetylphenylalanine			74839	2018-61-3	C03519	HMDB0000512		100	100		1.71946	1.626	1.03416		0.0202406		3375983	2076636
115011	phenylalanine			6140	63-91-2	C00079	HMDB0000159		100	100		1.70638	1.157	1.00743		0.030639		661637658	571729012
115012	phenyllactate (PLA)			3848	828-01-3	C01479	HMDB0000779		100	100		1.99836	2.058	1.05185		0.00507487		1531618	744124
116012	N-acetyl-isoputreanine*								83	100		2.09978	0.254	0.893325		0.00507487		91693	361530
117021	indolepropionate			3744	830-96-6		HMDB0002302		100	100		2.2345	0.507	0.961399		0.00507487		19814437	39101132
117024	kynurenate			3845	492-27-3	C01717	HMDB0000715		100	100		2.13341	0.541	0.95552		0.00507487		474084	876802
117038	indoleacrylate			5375048	29953-71-7		HMDB0000734		100	100		2.23284	0.347	0.935037		0.00507487		4783367	13769182
118010	3-methoxytyrosine			1670	7636-26-2		HMDB0001434		100	100		1.80966	1.198	1.01335		0.0202406		1117292	932338
118034	thyroxine				51-48-9	C01829	HMDB0000248		100	100		1.99451	1.584	1.03935		0.00507487		363024	229194
118037	tyrosine			6057	60-18-4	C00082	HMDB0000158		100	100		1.52622	1.311	1.0154		0.0453276		243704444	185837628
119005	arginine			6322	74-79-3	C00062	HMDB0000517		100	100		1.9037	1.3	1.01318		0.00507487		1024139585	787942292
119011	homoarginine			9085	156-86-5	C01924	HMDB0000670		100	100		1.80033	0.614	0.970659		0.030639		23307846	37987057
119027	N-methylproline			643474	475-11-6		HMDB0094696		100	100		1.61849	1.28	1.01824		0.030639		1528756	1194686
119028	N-monomethylarginine			132862	17035-90-4	C03884	HMDB0029416		100	100		1.86281	0.503	0.946749		0.00507487		1096097	2179367
119032	pro-hydroxy-pro			11902892	18684-24-7		HMDB0006695		100	100		2.0332	1.319	1.0182		0.00823902		7451076	5648062
203016	N-acetylneuraminate			445063	19342-33-7	C19910	HMDB0000230		100	100		1.6599	0.707	0.969715		0.030639		161288	228124
204006	sucrose		Disaccharides and Oligosaccharides	5988	57-50-1	C00089	HMDB0000258		100	33		1.54191	4.681	1.06573		0.0379415		932443	199197
205001	2-ketogulonate		Fructose, Mannose and Galactose Metabolism			C03342	HMDB0011732		100	100		1.93862	0.71	0.974093		0.0130652		321098	452048
205008-2	mannose			185698	3458-28-4	C00936	HMDB0000169		100	100		2.06424	0.71	0.978988		0.00507487		11418998	16088120
207005	dihydroxyacetone phosphate (DHAP)			668	57-04-5	C00111	HMDB0001473		100	100		1.48004	0.526	0.944214		0.0453276		199373	379374
207013	glycerate			439194	473-81-4	C00258	HMDB0000139		100	100		1.87037	1.403	1.02469		0.00507487		1816972	1295331
301007	gulonate*			152304	20246-53-1	C00800	HMDB0003290		100	100		1.94302	0.566	0.966127		0.00823902		8505496	15027836
301009	oxalate (ethanedioate)			971	144-62-7	C00209	HMDB0002329		100	100		1.7216	1.449	1.02721		0.00507487		3189030	2201239
312001	alpha-CEHC		Tocopherol Metabolism	9943542	4072-32-6		HMDB0001518		100	100		1.53591	0.535	0.960505		0.030639		9223344	17249875
312015	gamma-CEHC			15887183	178167-75-4		HMDB0001931		100	100		1.61273	0.483	0.935814		0.0202406		57695	119524
313007	retinol (Vitamin A)		Vitamin A Metabolism	445354	68-26-8	C17276	HMDB0000305		100	100		1.62637	1.387	1.02333		0.0453276		5213065	3757537
602002	deoxycarnitine			725	407-64-7	C01181	HMDB0001161		100	100		1.89645	1.414	1.02274		0.00507487		15609984	11036702
606003	corticosterone		Corticosteroids	5753	50-22-6	C02140	HMDB0001547		100	100		1.45245	2.022	1.0621		0.0453276		10730256	5307181
607007	linoleoyl-docosahexaenoyl-glycerol (18:2/22:6) [1]*								100	100		2.17812	2.181	1.0489		0.00507487		10783954	4945460
607008	linoleoyl-docosahexaenoyl-glycerol (18:2/22:6) [2]*			9543899			HMDB0007266		100	100		1.55506	1.754	1.03196		0.0453276		11264904	6423936
607009	linoleoyl-linolenoyl-glycerol (18:2/18:3) [1]*			14275409			HMDB0007249		100	83		2.00536	3.568	1.12066		0.00823902		700601	196355
607010	linoleoyl-linolenoyl-glycerol (18:2/18:3) [2]*			9543737			HMDB0007250		100	100		1.86267	3.007	1.08528		0.00823902		2661516	884964
607011	linoleoyl-linoleoyl-glycerol (18:2/18:2) [1]*								100	100		1.95749	2.442	1.05954		0.0130652		4670383	1912696
607012	linoleoyl-linoleoyl-glycerol (18:2/18:2) [2]*			9543729		C00165	HMDB0007248		100	100		1.77765	2.305	1.05281		0.0130652		7582358	3290087
607013	oleoyl-arachidonoyl-glycerol (18:1/20:4) [1]*								100	100		1.81637	1.564	1.03142		0.0202406		2555460	1633532
607016	oleoyl-linoleoyl-glycerol (18:1/18:2) [1]								100	100		1.91994	2.696	1.07562		0.0202406		1987314	737089
607017	oleoyl-linoleoyl-glycerol (18:1/18:2) [2]			9543722	91125-76-7		HMDB0007219		100	100		1.95487	3.005	1.0826		0.0202406		2468569	821433
607019	palmitoleoyl-arachidonoyl-glycerol (16:1/20:4) [2]*								100	100		1.89788	3.756	1.13577		0.00823902		1334567	355279
607026	palmitoyl-linoleoyl-glycerol (16:0/18:2) [1]*								83	0		1.68711				0.00962172		188026
607027	palmitoyl-linoleoyl-glycerol (16:0/18:2) [2]*			9543695	51621-26-2	C00165	HMDB0007103		100	33		1.98034	3.108	1.08221		0.0115189		230610	74202
616066	3-hydroxyoleoylcarnitine								100	100		2.00132	0.678	0.971371		0.00507487		515114	760074
616067	3-hydroxypalmitoylcarnitine			126456228	195207-76-2		HMDB0013336		100	100		1.99443	0.713	0.974776		0.0130652		465796	653527
616010	pentadecanoylcarnitine (C15)*		Fatty Acid Metabolism (Acyl Carnitine, Long Chain Saturated)	123132011			HMDB0062517		100	100		1.92409	0.717	0.975828		0.0130652		450353	628459
616088	margaroylcarnitine (C17)*			53477803	106182-29-0		HMDB0006210		100	100		2.14966	0.729	0.977236		0.00507487		585772	803879
616098	palmitoylcarnitine (C16)			11953816	2364-67-2	C02990	HMDB0000222		100	100		1.65246	0.756	0.984332		0.030639		17654975	23342977
616100	stearoylcarnitine (C18)			52922056	25597-09-5		HMDB0000848		100	100		1.61789	0.687	0.978108		0.0130652		6626471	9647953
616096	oleoylcarnitine (C18:1)			46907933	38677-66-6		HMDB0005065		100	100		1.72348	0.74	0.982609		0.0202406		14224504	19230832
616071	arachidonoylcarnitine (C20:4)		Fatty Acid Metabolism (Acyl Carnitine, Polyunsaturated)	136212424	36816-11-2		HMDB0006455		100	100		1.67011	0.681	0.975253		0.0130652		1385823	2035626
616086	linolenoylcarnitine (C18:3)*								100	100		1.80869	0.735	0.97859		0.00823902		821183	1117405
616087	linoleoylcarnitine (C18:2)*			6450015	36816-10-1		HMDB0006469		100	100		2.06273	0.669	0.976297		0.00507487		9094815	13593771
616056	butyrylcarnitine (C4)		Fatty Acid Metabolism (also BCAA Metabolism)	213144	25576-40-3	C02862	HMDB0002013		100	100		1.77513	1.422	1.02404		0.030639		8027964	5644703
617003	malonylcarnitine			91825606	910825-21-7		HMDB0002095		100	100		1.18818	1.355	1.02774		0.0453276		207973	153526
622005	2S,3R-dihydroxybutyrate			10964471	5057-93-2		HMDB0002453		100	100		2.2195	0.202	0.910652		0.00507487		5237832	25907722
622006	3,4-dihydroxybutyrate			150929	51267-44-8		HMDB0000337		100	100		2.16406	0.705	0.975645		0.00507487		1244512	1764020
624015	2-hydroxypalmitate			12575964	16452-52-1		HMDB0031057		100	100		1.79164	0.707	0.980997		0.0202406		11776359	16649610
624019	3-hydroxyhexanoate			11829482	66997-60-2		HMDB0061652		100	100		1.78763	0.714	0.976999		0.0202406		823584	1153006
624032	5-hydroxyhexanoate			170748	44843-89-2		HMDB0000525		100	100		1.71917	0.633	0.966051		0.0202406		288667	455964
642015	1-linoleoyl-GPS (18:2)*								17	0		0.897017						89684
646012	1-oleoylglycerol (18:1)			12178130	129784-87-8		HMDB0011567		100	100		1.94416	2.482	1.05568		0.0130652		4754979	1916033
651017	1-stearoyl-2-linoleoyl-GPE (18:0/18:2)*			9546749	7266-53-7		HMDB0008994		100	100		1.80359	1.721	1.03445		0.0202406		8870447	5155412
654007	1-stearoyl-2-oleoyl-GPS (18:0/18:1)			59720717	124262-93-7	C02737	HMDB0010163		83	100		1.83429	0.27	0.894983		0.0202406		211124	783005
670019	taurochenodeoxycholate			387316	516-35-8	C05465	HMDB0000951		100	100		2.03865	0.183	0.905365		0.00823902		6305614	34395998
670020	taurocholate			6675	81-24-3	C05122	HMDB0000036		100	100		1.77416	0.162	0.904729		0.0130652		16622141	102910264
672030	hyodeoxycholate						HMDB0000733		100	100		1.83841	2.093	1.05226		0.0202406		56641828	27056731
672041	taurocholenate sulfate*								100	100		1.70703	0.317	0.921394		0.0202406		238593	753374
672042	taurodeoxycholate			2733768	516-50-7	C05463	HMDB0000896		100	100		1.88405	0.387	0.929069		0.00507487		4902899	12683240
672044	taurohyocholate*			131750644	117997-17-8	C15516	HMDB0011637		0	100		1.93135				0.00277843			150406
672046	taurolithocholate					C02592	HMDB0000722		100	100		2.14946	0.237	0.887723		0.00507487		209770	886070
672051	ursodeoxycholate			31401	128-13-2	C07880	HMDB0000946		67	0		1.64624				0.0284407		4187603
675002	hydroxypalmitoyl sphingomyelin (d18:1/16:0(OH))**								100	100		1.39004	0.666	0.964212		0.0453276		639323	959443
677005	7-alpha-hydroxy-3-oxo-4-cholestenoate (7-Hoca)			3081085	115538-85-7	C17337	HMDB0012458		100	100		1.57736	0.64	0.97378		0.030639		4142724	6473736
677007	7-hydroxycholesterol (alpha or beta)			473141	566-27-8		HMDB0006119		67	83		1.50441	0.346	0.913852		0.0438264		96479	279194
704006	5-methyl-2'-deoxycytidine			13279	838-07-3	C03592	HMDB0002224		100	100		1.58356	0.836	0.988531		0.030639		6161803	7367377
704017	N4-acetylcytidine			107461	3768-18-1		HMDB0005923		100	100		2.03454	0.658	0.968331		0.00507487		537998	817878
704035	5,6-dihydrouridine			94312	5627-05-4		HMDB0000497		100	100		2.34292	0.709	0.977708		0.00507487		3468712	4894178
704040	pseudouridine			15047	1445-07-4	C02067	HMDB0000767		100	100		2.07318	0.832	0.988842		0.00823902		10273820	12342727
905001	gamma-glutamyl-2-aminobutyrate		Gamma-glutamyl Amino Acid						100	100		2.30788	0.186	0.87959		0.00507487		127094	683988
905004	gamma-glutamylcitrulline*								100	100		1.67272	1.46	1.02693		0.030639		3158387	2163708
905006	gamma-glutamyl-epsilon-lysine			7015684	17105-15-6		HMDB0003869		100	100		1.9595	0.703	0.972609		0.00823902		590429	839969
905007	gamma-glutamylglutamate			92865	1116-22-9	C05282	HMDB0011737		100	100		1.90753	1.357	1.02458		0.0130652		560034	412756
905010	gamma-glutamylhistidine			7017195	37460-15-4		HMDB0029151		100	100		1.66912	1.298	1.02032		0.030639		471709	363498
905016	gamma-glutamylthreonine			53861142	5652-48-2		HMDB0029159		100	100		1.71315	0.675	0.976466		0.0453276		4374163	6480218
1102025	4-allylcatechol sulfate								100	100		1.60432	0.553	0.950524		0.0453276		111152	200998
1102029	4-hydroxybenzoate			135	99-96-7	C00156	HMDB0000500		100	100		1.71928	1.392	1.02873		0.0202406		129840	93262
1102035	4-vinylphenol sulfate			6426766	131351-90-1		HMDB0062775		100	100		2.06556	0.349	0.933381		0.00507487		1176508	3366784
1115004	salicylate			338	69-72-7	C00805	HMDB0001895		100	100		1.74722	0.546	0.956139		0.0130652		277378	508314
1101006	tartronate (hydroxymalonate)		Food Component/Plant	45	80-69-3	C02287	HMDB0035227		100	100		1.71035	1.919	1.05691		0.030639		418494	218093
1116065	daidzein sulfate (2)								0	17		0.672126							80515
1116078	enterolactone sulfate						HMDB0240506		100	100		1.73779	0.361	0.92396		0.0453276		65703	181864
1116081	equol sulfate			29979373			HMDB0240515		100	100		1.45577	0.273	0.919389		0.0202406		83330	304990
1116174	stachydrine			115244	471-87-4	C10172	HMDB0004827		100	100		1.83722	1.582	1.02713		0.0202406		52566248	33224974

## Sheet: NS-SHAM-week6
week 6: NS vs SHAM
Columns with red or green background color represents p-value ≤0.05, columns with light red or light green background color represents 0.05<p-value<0.10
Feature Imformation									%FILLED			VIP	MEAN RATIO	LOG MEAN RATIO		Wilcox Test		MEAN
COMP ID	COMPOUND Name	SUPER META PATHWAY	SUB META PATHWAY	PUBCHEM ID	CAS ID	KEGG ID	HMDB ID		OVX-6W filled%	SHAM-6W filled%						P-VALUE		OVX-6W	SHAM-6W
107007	gamma-aminobutyrate (GABA)			119	56-12-2	C00334	HMDB0000112		100	100		2.28798	0.124	0.892382		0.00507487		14738142	118409753
108001	2-aminobutyrate		Glutathione Metabolism				HMDB0245013		100	100		2.25856	0.159	0.896782		0.00507487		3650028	22987927
108002	2-hydroxybutyrate/2-hydroxyisobutyrate			440864	3347-90-8	C05984	HMDB0000008		100	100		2.00485	0.32	0.931603		0.00507487		1050852	3288866
108014	ophthalmate			7018721	495-27-2		HMDB0005765		50	100		1.93318	0.225	0.908439		0.0124359		161306	717661
109006	dimethylglycine			673	1118-68-9	C01026	HMDB0000092		100	100		1.91258	0.726	0.980107		0.0202406		11651542	16038028
109007	glycine			750	56-40-6	C00037	HMDB0000123		100	100		1.49287	1.23	1.01147		0.0453276		78930014	64167726
111002	1-methyl-4-imidazoleacetate		Histidine Metabolism	75810	2625-49-2	C05828	HMDB0002820		100	100		1.67647	2.322	1.05861		0.0202406		1279572	551174
111003	1-methyl-5-imidazoleacetate						HMDB0004988		100	100		1.37354	0.536	0.950857		0.0453276		1429258	2667088
111014	histidine			6274	71-00-1	C00135	HMDB0000177		100	100		1.94275	1.34	1.01616		0.00823902		75635154	56434178
111023	N-acetylhistamine			69602	673-49-4	C05135	HMDB0013253		100	100		1.69071	3.325	1.11198		0.0453276		282514	84964
112023	beta-hydroxyisovalerate			69362	625-08-1		HMDB0000754		100	100		2.00512	0.715	0.977476		0.00823902		2660283	3719737
113001	2-aminoadipate		Lysine Metabolism	92136	1118-90-7	C00956	HMDB0000510		100	100		1.63744	0.738	0.976236		0.030639		157632	213577
113012	lysine					C00047	HMDB0000182		100	100		1.97912	0.715	0.984316		0.00823902		1167013828	1631118600
114002	2-hydroxy-4-(methylthio)butanoic acid			11427	120-91-2		HMDB0037115		100	100		1.29049	1.916	1.05004		0.030639		313121	163424
114010	cysteine sulfinic acid			1549098	1115-65-7	C00606	HMDB0000996		0	67		1.62411				0.0284407			77018
114031	succinoyltaurine								100	100		1.76113	0.654	0.962488		0.0130652		65730	100453
114032	taurine			1123	107-35-7	C00245	HMDB0000251		100	100		1.49994	1.281	1.01403		0.0453276		201734647	157425576
114033	taurocyamine					C01959	HMDB0003584		100	100		1.85488	0.438	0.9305		0.00507487		276997	631718
115001	N-lactoyl phenylalanine		Phenylalanine Metabolism	11075454			HMDB0062175		100	83		1.22389	1.295	1.02753		0.0453276		86597	66863
115006	N-acetylphenylalanine			74839	2018-61-3	C03519	HMDB0000512		100	100		1.9632	1.491	1.02683		0.00507487		3588048	2407122
115012	phenyllactate (PLA)			3848	828-01-3	C01479	HMDB0000779		100	100		1.62137	2.019	1.04794		0.030639		1850550	916480
117012-1	anthranilate								100	100		1.68667	0.65	0.97063		0.0130652		496485	763317
117021	indolepropionate			3744	830-96-6		HMDB0002302		100	100		2.25104	0.443	0.953136		0.00507487		25156651	56798246
117024	kynurenate			3845	492-27-3	C01717	HMDB0000715		100	100		2.21871	0.371	0.932319		0.00507487		411556	1107836
117030	oxindolylalanine								100	100		1.5346	0.779	0.984102		0.0453276		3705004	4756510
117036	xanthurenate			5699	59-00-7	C02470	HMDB0000881		100	100		1.39715	0.637	0.968029		0.0453276		170181	267355
117038	indoleacrylate			5375048	29953-71-7		HMDB0000734		100	100		2.32257	0.36	0.939041		0.00507487		7878550	21856756
118014	4-hydroxyphenylpyruvate			979	156-39-8	C01179	HMDB0000707		100	100		1.50804	0.824	0.986848		0.0453276		1178376	1429327
118026	N-acetyltyrosine			68310	537-55-3	C01657	HMDB0000866		100	100		1.98918	1.876	1.0462		0.0202406		1992822	1062516
118034	thyroxine				51-48-9	C01829	HMDB0000248		100	100		1.71818	1.39	1.02699		0.030639		309630	222681
119011	homoarginine			9085	156-86-5	C01924	HMDB0000670		100	100		2.31807	0.373	0.944827		0.00507487		15253058	40872657
119028	N-monomethylarginine			132862	17035-90-4	C03884	HMDB0029416		100	100		1.9919	0.581	0.961589		0.00507487		1575043	2709076
203016	N-acetylneuraminate			445063	19342-33-7	C19910	HMDB0000230		100	100		1.6433	0.545	0.956565		0.0130652		151138	277497
205001	2-ketogulonate		Fructose, Mannose and Galactose Metabolism			C03342	HMDB0011732		100	100		1.74877	0.69	0.969936		0.0202406		277251	401848
205008-2	mannose			185698	3458-28-4	C00936	HMDB0000169		100	100		1.85289	0.734	0.980531		0.0130652		10692450	14573247
207015	lactate			107689	79-33-4	C00186	HMDB0000190		100	100		1.65261	1.352	1.01647		0.0453276		552476618	408525544
301007	gulonate*			152304	20246-53-1	C00800	HMDB0003290		100	100		2.03982	0.496	0.956616		0.00823902		7791779	15698084
306017	quinolinate			1066	89-00-9	C03722	HMDB0000232		100	100		1.51309	0.619	0.961881		0.0453276		186540	301200
402002	2-methylcitrate/homocitrate		TCA Cycle	515	6061-96-7		HMDB0000379		17	0		0.771086						154362
602002	deoxycarnitine			725	407-64-7	C01181	HMDB0001161		100	100		1.7957	1.371	1.02041		0.0130652		15809320	11527679
604008	N-behenoyl-sphingadienine (d18:2/22:0)*								100	100		1.93918	2.072	1.05498		0.0130652		2859018	1379920
607001	diacylglycerol (16:1/18:2 [2], 16:0/18:3 [1])*		Diacylglycerol						83	17		1.68824	2.307	1.05577		0.0262788		294943	127826
607009	linoleoyl-linolenoyl-glycerol (18:2/18:3) [1]*			14275409			HMDB0007249		100	100		1.67075	2.563	1.08425		0.0453276		1208965	471746
607010	linoleoyl-linolenoyl-glycerol (18:2/18:3) [2]*			9543737			HMDB0007250		100	100		1.75211	2.334	1.06667		0.0130652		3800939	1628632
607011	linoleoyl-linoleoyl-glycerol (18:2/18:2) [1]*								100	100		1.67728	1.931	1.04658		0.030639		6358069	3292610
607013	oleoyl-arachidonoyl-glycerol (18:1/20:4) [1]*								100	100		1.82105	1.691	1.03558		0.00823902		3121240	1845608
607014	oleoyl-arachidonoyl-glycerol (18:1/20:4) [2]*			9543786			HMDB0007228		100	100		1.46747	1.465	1.02798		0.0453276		3415453	2330790
607016	oleoyl-linoleoyl-glycerol (18:1/18:2) [1]								100	100		2.08175	2.88	1.0796		0.00823902		3999142	1388636
607017	oleoyl-linoleoyl-glycerol (18:1/18:2) [2]			9543722	91125-76-7		HMDB0007219		100	100		1.75086	2.494	1.07221		0.0453276		5471106	2193775
607019	palmitoleoyl-arachidonoyl-glycerol (16:1/20:4) [2]*								100	100		1.91776	3.001	1.10164		0.00823902		1807507	602319
607020	palmitoleoyl-linoleoyl-glycerol (16:1/18:2) [1]*			9543699		C00165	HMDB0007132		83	0		1.81096				0.00962172		197366
607026	palmitoyl-linoleoyl-glycerol (16:0/18:2) [1]*								100	33		2.07174	2.022	1.06043		0.0115189		321234	158834
607027	palmitoyl-linoleoyl-glycerol (16:0/18:2) [2]*			9543695	51621-26-2	C00165	HMDB0007103		100	67		1.91213	2.969	1.11875		0.0129066		601376	202562
612016	N-linoleoyltaurine*								100	100		1.53047	1.486	1.02776		0.0453276		1163672	782864
612019	N-oleoyltaurine								100	100		1.46845	1.456	1.02825		0.030639		1006332	691394
616061	3-hydroxybutyrylcarnitine (1)								100	100		1.75063	0.559	0.956307		0.0130652		904196	1616563
616064	3-hydroxyhexanoylcarnitine (1)								100	100		1.44367	0.649	0.968763		0.0453276		96800	149120
616013	3-decenoylcarnitine		Fatty Acid Metabolism (Acyl Carnitine, Monounsaturated)						100	100		1.54952	0.699	0.97223		0.030639		215210	308069
616069	acetylcarnitine (C2)		Fatty Acid Metabolism (Acyl Carnitine, Short Chain)		3040-38-8		HMDB0000201		100	100		2.10182	0.646	0.978393		0.00507487		338421956	523715638
616038	2-butenoylglycine		Fatty Acid Metabolism (Acyl Glycine)						50	100		1.96326	0.465	0.948117		0.00477182		217949	468327
616057	butyrylglycine (C4)						HMDB0000808		100	100		1.66928	0.484	0.948603		0.030639		707648	1462244
619001	2-aminoheptanoate		Fatty Acid, Amino	5312965	44902-02-5		HMDB0094649		100	100		1.66605	0.524	0.954512		0.00507487		268225	512032
621012	adipate			196	124-04-9	C06104	HMDB0000448		100	100		1.68615	0.725	0.972703		0.030639		93454	128920
622005	2S,3R-dihydroxybutyrate			10964471	5057-93-2		HMDB0002453		100	100		2.17128	0.182	0.902344		0.00507487		3970957	21820379
622006	3,4-dihydroxybutyrate			150929	51267-44-8		HMDB0000337		100	100		1.89014	0.737	0.978198		0.00823902		1198585	1627080
624026	3-hydroxysebacate			124350389	446881-43-2		HMDB0000350		83	100		1.52997	0.566	0.955558		0.0453276		113337	200278
624027	3-hydroxystearate						HMDB0010737		100	100		1.88062	0.58	0.963205		0.0202406		2017278	3480677
624032	5-hydroxyhexanoate			170748	44843-89-2		HMDB0000525		83	100		1.60871	0.69	0.970124		0.030639		249052	360934
628001	glycerol		Glycerolipid Metabolism	753	56-81-5	C00116	HMDB0000131		100	100		1.60829	1.646	1.02857		0.0202406		39327386	23887243
636001	3-hydroxybutyrate (BHBA)		Ketone Bodies	92135	625-72-9	C01089	HMDB0000011		100	100		1.58925	0.441	0.956004		0.0453276		7615845	17282848
642010	1-linoleoyl-GPA (18:2)*			20835023			HMDB0007856		100	100		1.91082	2.421	1.06322		0.00823902		1100901	454676
645002	mevalonate					C00418	HMDB0000227		100	100		1.56824	0.727	0.975938		0.030639		314017	432134
646012	1-oleoylglycerol (18:1)			12178130	129784-87-8		HMDB0011567		100	100		1.98727	3.582	1.08055		0.0130652		11200906	3126850
646014	1-palmitoylglycerol (16:0)			3084463	32899-41-5		HMDB0011564		100	100		1.64775	1.847	1.03691		0.030639		5428748	2939617
650001	1,2-dilinoleoyl-GPC (18:2/18:2)		Phosphatidylcholine (PC)	5288075	998-06-1		HMDB0008138		100	100		1.3375	1.71	1.03034		0.030639		65601434	38357611
650013	1-palmitoleoyl-2-linoleoyl-GPC (16:1/18:2)*			24778768	182820-31-1		HMDB0008006		100	100		1.54162	1.854	1.03866		0.030639		32613446	17592270
650017	1-palmitoyl-2-dihomo-linolenoyl-GPC (16:0/20:3n3 or 6)*								100	100		2.03256	2.195	1.04673		0.00823902		91880310	41860644
650021	1-palmitoyl-2-oleoyl-GPC (16:0/18:1)			5497103	26853-31-6		HMDB0007972		100	100		1.46168	1.39	1.01947		0.030639		277155490	199403994
651001	1,2-dilinoleoyl-GPE (18:2/18:2)*		Phosphatidylethanolamine (PE)	9546812	20707-71-5		HMDB0009093		83	33		1.6596	2.05	1.06079		0.0379415		153648	74940
651005	1-linoleoyl-2-arachidonoyl-GPE (18:2/20:4)*			52924893	146074-59-1		HMDB0009102		100	67		1.33753	1.767	1.04554		0.0449512		354074	200388
651015	1-stearoyl-2-arachidonoyl-GPE (18:0/20:4)			5289133	61216-62-4		HMDB0009003		100	100		1.56234	1.606	1.0286		0.0453276		33382000	20783428
651017	1-stearoyl-2-linoleoyl-GPE (18:0/18:2)*			9546749	7266-53-7		HMDB0008994		100	100		1.75401	2.262	1.05199		0.0202406		16212613	7166397
670002	beta-muricholate					C17726	HMDB0000415		100	100		1.59939	2.744	1.07525		0.030639		34423727	12547066
670019	taurochenodeoxycholate			387316	516-35-8	C05465	HMDB0000951		100	100		1.78622	0.519	0.959567		0.0130652		9154398	17648451
672006	6-beta-hydroxylithocholate					C15515	HMDB0000811		100	100		1.55366	4.356	1.10869		0.030639		5614241	1288995
672030	hyodeoxycholate						HMDB0000733		100	100		2.00384	6.487	1.10086		0.00507487		166850776	25721291
672031	isohyodeoxycholate						HMDB0000664		100	100		2.03378	3.202	1.0756		0.00507487		3974221	1241342
672046	taurolithocholate					C02592	HMDB0000722		100	100		1.57782	0.285	0.916409		0.0453276		149001	523182
672048	tauroursodeoxycholate			12443252	14605-22-2		HMDB0000874		100	100		1.71142	2.193	1.08491		0.030639		358212	163344
672051	ursodeoxycholate			31401	128-13-2	C07880	HMDB0000946		100	17		2.06277	2.06	1.03062		0.0100646		14760046	7166133
675016	sphingomyelin (d18:1/22:1, d18:2/22:0, d16:1/24:1)*			52931203	222403-68-1		HMDB0012104		100	100		1.60702	1.46	1.02215		0.0453276		82034822	56186542
675023	sphingomyelin (d18:2/21:0, d16:2/23:0)*						HMDB0240676		100	100		1.54996	1.589	1.03817		0.0453276		1959545	1233055
675024	sphingomyelin (d18:2/23:0, d18:1/23:1, d17:1/24:1)*				2124199-71-7		HMDB0240614		100	100		1.55956	1.39	1.01953		0.0453276		61646013	44347923
677007	7-hydroxycholesterol (alpha or beta)			473141	566-27-8		HMDB0006119		83	100		1.83063	0.464	0.931481		0.00812704		97262	209586
703025	adenosine		Purine Metabolism, Adenine containing	60961	58-61-7	C00212	HMDB0000050		83	83		1.67868	0.218	0.880204		0.0438264		69958	320448
704016	cytosine			597	71-30-7	C00380	HMDB0000630		100	100		1.47987	3.308	1.08153		0.030639		1522440	460241
704017	N4-acetylcytidine			107461	3768-18-1		HMDB0005923		100	100		1.73145	0.688	0.972405		0.0202406		518973	754484
704024	thymidine		Pyrimidine Metabolism, Thymine containing	5789	50-89-5	C00214	HMDB0000273		100	100		1.58489	0.779	0.984263		0.0453276		4159534	5341459
704035	5,6-dihydrouridine			94312	5627-05-4		HMDB0000497		100	100		2.02829	0.745	0.981154		0.00507487		3536506	4749012
704040	pseudouridine			15047	1445-07-4	C02067	HMDB0000767		100	100		1.97993	0.863	0.991102		0.00507487		10751240	12452106
905001	gamma-glutamyl-2-aminobutyrate		Gamma-glutamyl Amino Acid						83	100		2.26156	0.193	0.877167		0.00507487		87907	456090
905003	gamma-glutamyl-alpha-lysine			65254	5978-23-4		HMDB0029154		100	100		1.61681	0.674	0.976517		0.0453276		4834297	7176308
905018	gamma-glutamyltyrosine			94340	7432-23-7		HMDB0011741		100	100		1.5955	1.301	1.02076		0.0453276		557424	428502
1102035	4-vinylphenol sulfate			6426766	131351-90-1		HMDB0062775		100	100		2.09577	0.1	0.863182		0.00507487		723136	7213741
1115004	salicylate			338	69-72-7	C00805	HMDB0001895		100	100		1.97882	0.358	0.927754		0.00823902		459912	1284594
1116010	2,3-dihydroxyisovalerate			440279	19451-56-0	C04272	HMDB0012141		100	100		1.36813	1.308	1.02219		0.0453276		334712	255850
1116027	3-formylindole					C08493	HMDB0029737		100	100		1.7182	0.77	0.982171		0.0202406		1320266	1714194
1116033	3-indoleglyoxylic acid								100	100		1.63797	0.67	0.9692		0.0202406		146653	218962
1116071	dihydroferulate			14340	1135-23-5		HMDB0062121		100	67		1.60187	2.204	1.05838		0.0449512		169565	76926
1116115	homostachydrine*			441447	472-22-0	C08283	HMDB0033433		100	100		2.27019	0.594	0.968841		0.00507487		13822817	23280267

## Sheet: NS-SHAM-week9
week 9: NS vs SHAM
Columns with red or green background color represents p-value ≤0.05, columns with light red or light green background color represents 0.05<p-value<0.10
Feature Imformation									%FILLED			VIP	MEAN RATIO	LOG MEAN RATIO		Wilcox Test		MEAN
COMP ID	COMPOUND Name	SUPER META PATHWAY	SUB META PATHWAY	PUBCHEM ID	CAS ID	KEGG ID	HMDB ID		OVX-9W filled%	SHAM-9W filled%						P-VALUE		OVX-9W	SHAM-9W
107003	alpha-ketoglutaramate*			48	18465-19-5	C00940	HMDB0001552		100	100		1.86829	0.213	0.895198		0.00823902		212878	998390
107005	carboxyethyl-GABA			2572	4386-03-2		HMDB0002201		100	100		1.82082	0.555	0.950854		0.00823902		113766	205142
107007	gamma-aminobutyrate (GABA)			119	56-12-2	C00334	HMDB0000112		100	100		1.55284	0.31	0.938852		0.0202406		30824160	99550649
107008	gamma-carboxyglutamate						HMDB0041900		100	100		1.78545	0.738	0.97853		0.0453276		641944	869998
107009	glutamate			33032	56-86-0	C00025	HMDB0000148		100	100		1.64215	1.254	1.01212		0.0130652		273556642	218185530
108001	2-aminobutyrate		Glutathione Metabolism				HMDB0245013		100	100		1.43987	0.357	0.947265		0.0453276		7260050	20350056
108002	2-hydroxybutyrate/2-hydroxyisobutyrate			440864	3347-90-8	C05984	HMDB0000008		100	100		1.75981	0.379	0.941938		0.0202406		1326028	3500980
109007	glycine			750	56-40-6	C00037	HMDB0000123		100	100		1.59988	1.278	1.01417		0.0453276		84861656	66389207
109014	sarcosine			1088	107-97-1	C00213	HMDB0000271		100	100		1.77888	1.49	1.02932		0.0130652		2225384	1493622
110002	4-guanidinobutanoate		Guanidino and Acetamido Metabolism	500	463-00-3	C01035	HMDB0003464		100	100		1.83262	0.746	0.981147		0.00507487		6671253	8945090
111023	N-acetylhistamine			69602	673-49-4	C05135	HMDB0013253		100	50		1.66382	1.466	1.03339		0.0124359		130879	89303
111024	N-acetylhistidine			75619	2497-02-1	C02997	HMDB0032055		100	100		1.41309	1.405	1.02843		0.0130652		618861	440530
112004	2,3-dihydroxy-2-methylbutyrate			301941	14868-24-7		HMDB0029576		100	100		1.93264	0.436	0.930102		0.00823902		75689	173626
112007	2-hydroxy-3-methylvalerate			10796774	488-15-3		HMDB0000317		100	100		1.58634	0.772	0.981359		0.030639		848514	1099742
112027	isobutyrylcarnitine (C4)			168379	25518-49-4		HMDB0000736		100	100		1.67509	0.678	0.974156		0.0202406		2324773	3428488
112029	isoleucine			6306	73-32-5	C00407	HMDB0000172		100	100		1.57705	1.232	1.01003		0.0453276		1058047858	858759305
113001	2-aminoadipate		Lysine Metabolism	92136	1118-90-7	C00956	HMDB0000510		100	100		1.38467	0.717	0.974456		0.0453276		143503	200224
113012	lysine					C00047	HMDB0000182		100	100		1.43246	0.803	0.990077		0.0453276		1303826098	1622768930
113018	N2-acetyllysine			92907	1946-82-3	C12989	HMDB0000446		67	100		1.53474	0.696	0.969645		0.0449512		44928	64558
114033	taurocyamine					C01959	HMDB0003584		100	100		1.64156	0.462	0.943679		0.030639		254951	551916
116003	5-methylthioadenosine (MTA)			439176	2457-80-9	C00170	HMDB0001173		100	100		1.45215	0.764	0.980184		0.030639		629318	823411
116012	N-acetyl-isoputreanine*								83	100		1.46355	0.495	0.954774		0.0453276		208037	420204
117004	3-indoxyl sulfate		Tryptophan Metabolism				HMDB0000682		100	100		1.72227	0.643	0.97616		0.0202406		46204848	71853832
117012-1	anthranilate								100	100		2.18939	0.54	0.952987		0.00507487		344272	637802
117014	indole-3-carboxylate			69867	771-50-6	C19837	HMDB0003320		100	100		1.47847	0.834	0.985706		0.0202406		164446	197114
117015	indoleacetate			802	87-51-4	C00954	HMDB0000197		100	100		1.75776	0.541	0.958698		0.0130652		1208511	2235360
117021	indolepropionate			3744	830-96-6		HMDB0002302		100	100		2.05067	0.347	0.935525		0.00507487		14868890	42902341
117024	kynurenate			3845	492-27-3	C01717	HMDB0000715		100	100		1.97256	0.471	0.948209		0.00507487		410245	870141
117031	picolinate			1018	98-98-6	C10164	HMDB0002243		100	100		1.97407	0.448	0.943168		0.00507487		803869	1794431
117034	tryptophan			6305	73-22-3	C00078	HMDB0000929		100	100		1.83722	0.814	0.990206		0.0130652		819937279	1007662190
117038	indoleacrylate			5375048	29953-71-7		HMDB0000734		100	100		2.18774	0.24	0.909209		0.00507487		4074668	16976216
118010	3-methoxytyrosine			1670	7636-26-2		HMDB0001434		100	100		1.66855	1.362	1.02127		0.0202406		1260381	925264
118026	N-acetyltyrosine			68310	537-55-3	C01657	HMDB0000866		100	100		2.05292	2.421	1.06501		0.00507487		2248580	928919
118034	thyroxine				51-48-9	C01829	HMDB0000248		100	100		2.11848	1.638	1.04033		0.00507487		361876	220922
118037	tyrosine			6057	60-18-4	C00082	HMDB0000158		100	100		1.56592	1.272	1.01242		0.0130652		230580121	181301775
119001	2-oxoarginine*		Urea cycle; Arginine and Proline Metabolism	558	3715-10-4	C03771	HMDB0004225		100	100		1.62457	0.741	0.979182		0.0130652		1118576	1509778
119011	homoarginine			9085	156-86-5	C01924	HMDB0000670		100	100		2.04532	0.432	0.95155		0.00507487		15923626	36873358
119023	N-acetylproline			66141	68-95-1		HMDB0094701		100	100		1.76467	0.848	0.987677		0.00507487		456600	538566
119025	N-delta-acetylornithine			439232	6205-08-9	C00437	HMDB0003357		100	100		1.58959	1.413	1.02369		0.0453276		6253133	4426513
119028	N-monomethylarginine			132862	17035-90-4	C03884	HMDB0029416		100	100		1.99952	0.589	0.963439		0.00507487		1308990	2222902
119034	urea			1176	57-13-6	C00086	HMDB0000294		100	100		1.80128	0.696	0.980982		0.00823902		144460622	207607009
203004	erythronate*			2781043	13752-84-6		HMDB0000613		100	100		1.38333	0.803	0.98705		0.0453276		13650546	17006123
203007	glucuronate			444791	70021-34-0	C00191	HMDB0000127		100	100		1.94729	0.786	0.983915		0.0130652		2034202	2587804
203016	N-acetylneuraminate			445063	19342-33-7	C19910	HMDB0000230		100	100		2.24542	0.589	0.956236		0.00507487		126363	214535
204006	sucrose		Disaccharides and Oligosaccharides	5988	57-50-1	C00089	HMDB0000258		83	100		1.45537	0.278	0.903239		0.030639		133345	478945
205001	2-ketogulonate		Fructose, Mannose and Galactose Metabolism			C03342	HMDB0011732		100	100		2.00247	0.54	0.950886		0.00823902		242193	448465
205003	galactitol (dulcitol)			11850	608-66-2	C01697	HMDB0000107		100	100		1.63485	0.59	0.956476		0.0202406		153354	259786
205004	galactonate			128869	13382-27-9	C00880	HMDB0000565		100	100		1.75354	0.674	0.973551		0.0130652		1281865	1901295
207005	dihydroxyacetone phosphate (DHAP)			668	57-04-5	C00111	HMDB0001473		100	100		1.5644	0.366	0.914307		0.0130652		225742	616447
301007	gulonate*			152304	20246-53-1	C00800	HMDB0003290		100	100		2.1247	0.322	0.933066		0.00507487		5690753	17676287
301010	threonate			5460407	7306-96-9	C01620	HMDB0000943		100	100		1.45973	0.746	0.981917		0.0453276		19347131	25947658
307008	pantothenate		Pantothenate and CoA Metabolism	6613	79-83-4	C00864	HMDB0000210		100	100		2.0022	0.609	0.971494		0.00823902		25712562	42243015
312001	alpha-CEHC		Tocopherol Metabolism	9943542	4072-32-6		HMDB0001518		100	100		1.96004	0.389	0.941827		0.00823902		6674145	17149536
312015	gamma-CEHC			15887183	178167-75-4		HMDB0001931		50	100		1.62412	0.522	0.953154		0.0193734		53820	103112
315003	pyridoxamine			1052	85-87-0	C00534	HMDB0001431		100	100		1.46621	2.336	1.06695		0.0453276		193541	82846
402008	fumarate			444972	110-17-8	C00122	HMDB0000134		100	100		1.56272	0.604	0.964657		0.0202406		940496	1556020
606003	corticosterone		Corticosteroids	5753	50-22-6	C02140	HMDB0001547		100	100		1.14451	0.64	0.973427		0.0453276		12471381	19472658
607001	diacylglycerol (16:1/18:2 [2], 16:0/18:3 [1])*		Diacylglycerol						33	0		0.776134						93560
607006	linoleoyl-arachidonoyl-glycerol (18:2/20:4) [2]*			9543796		C00165	HMDB0007257		100	100		1.5673	1.969	1.0348		0.00507487		22178994	11266863
607007	linoleoyl-docosahexaenoyl-glycerol (18:2/22:6) [1]*								100	100		2.01993	2.25	1.055		0.00507487		7398013	3287641
607008	linoleoyl-docosahexaenoyl-glycerol (18:2/22:6) [2]*			9543899			HMDB0007266		100	100		1.6621	2.233	1.04708		0.0130652		11169160	5002030
607009	linoleoyl-linolenoyl-glycerol (18:2/18:3) [1]*			14275409			HMDB0007249		100	67		2.19359	5.163	1.15055		0.00477182		669810	129732
607010	linoleoyl-linolenoyl-glycerol (18:2/18:3) [2]*			9543737			HMDB0007250		100	100		2.12487	4.534	1.1218		0.00507487		3291410	725886
607011	linoleoyl-linoleoyl-glycerol (18:2/18:2) [1]*								100	100		2.10146	2.843	1.0781		0.00507487		4674172	1644084
607012	linoleoyl-linoleoyl-glycerol (18:2/18:2) [2]*			9543729		C00165	HMDB0007248		100	100		2.03868	3.278	1.08205		0.00507487		10350391	3157727
607013	oleoyl-arachidonoyl-glycerol (18:1/20:4) [1]*								100	100		1.52819	1.768	1.03783		0.0453276		2315688	1309833
607016	oleoyl-linoleoyl-glycerol (18:1/18:2) [1]								100	100		2.02782	4.575	1.13312		0.00507487		2543570	555996
607017	oleoyl-linoleoyl-glycerol (18:1/18:2) [2]			9543722	91125-76-7		HMDB0007219		100	100		2.02131	5.057	1.1284		0.00507487		4134314	817486
607019	palmitoleoyl-arachidonoyl-glycerol (16:1/20:4) [2]*								100	83		2.15291	11.115	1.21027		0.00507487		1997090	179681
607020	palmitoleoyl-linoleoyl-glycerol (16:1/18:2) [1]*			9543699		C00165	HMDB0007132		17	0		0.823495						59227
607026	palmitoyl-linoleoyl-glycerol (16:0/18:2) [1]*								100	0		1.9541				0.00962172		135047
607027	palmitoyl-linoleoyl-glycerol (16:0/18:2) [2]*			9543695	51621-26-2	C00165	HMDB0007103		100	17		2.11241	6.9	1.14936		0.00366455		378802	54898
616056	butyrylcarnitine (C4)		Fatty Acid Metabolism (also BCAA Metabolism)	213144	25576-40-3	C02862	HMDB0002013		100	100		1.46527	1.29	1.01751		0.030639		9045098	7010995
619001	2-aminoheptanoate		Fatty Acid, Amino	5312965	44902-02-5		HMDB0094649		100	100		1.65316	0.51	0.946638		0.030639		299918	587580
619003	N-acetyl-2-aminooctanoate*			95555			HMDB0059745		100	100		1.43611	0.593	0.956335		0.0453276		254482	429124
620009	isocaproate (i6:0)						HMDB0000689		100	100		1.95281	0.336	0.929875		0.00507487		1756998	5223797
621002	2-hydroxyglutarate		Fatty Acid, Dicarboxylate						100	100		1.62923	0.713	0.978086		0.030639		2951821	4138001
622005	2S,3R-dihydroxybutyrate			10964471	5057-93-2		HMDB0002453		100	100		1.56404	0.329	0.937406		0.0453276		8016320	24373789
624005	2-hydroxyarachidate*			5225199			HMDB0061659		100	100		1.27403	1.421	1.02565		0.030639		445196	313344
624008	2-hydroxyheptanoate*								100	100		1.97433	0.488	0.94159		0.00823902		103670	212557
624010	2-hydroxylignocerate*					C17873	HMDB0039540		100	100		1.60604	1.801	1.05204		0.030639		86893	48247
624019	3-hydroxyhexanoate			11829482	66997-60-2		HMDB0061652		100	100		1.54605	0.707	0.975913		0.030639		918047	1297855
624023	3-hydroxyoctanoate			11367166	33796-86-0		HMDB0001954		100	100		1.66316	0.741	0.97922		0.0202406		1003986	1355376
624032	5-hydroxyhexanoate			170748	44843-89-2		HMDB0000525		83	100		1.72701	0.634	0.964804		0.00507487		188220	297040
640003	heptadecatrienoate (17:3)*								100	100		1.44234	1.51	1.03152		0.0453276		842728	558125
658011	heneicosapentaenoate (21:5n3)								100	100		1.72442	1.544	1.02919		0.0202406		3234941	2095353
658018	stearidonate (18:4n3)			5312508	20290-75-9	C16300	HMDB0006547		100	100		1.65581	1.559	1.02739		0.0130652		29060010	18637695
642001	1-arachidonoyl-GPA (20:4)		Lysophospholipid	42607498			HMDB0062312		100	100		1.55935	1.883	1.05746		0.00823902		994275	527939
642010	1-linoleoyl-GPA (18:2)*			20835023			HMDB0007856		100	100		1.49667	2.017	1.06939		0.0202406		630120	312418
646008	1-linoleoylglycerol (18:2)			6436630	67968-46-1		HMDB0011568		100	100		1.55429	1.95	1.0407		0.030639		13466316	6905542
646012	1-oleoylglycerol (18:1)			12178130	129784-87-8		HMDB0011567		100	67		1.99576	2.258	1.05548		0.0129066		6042259	2676044
646020	2-linoleoylglycerol (18:2)			5365676			HMDB0011538		83	33		1.47883	2.617	1.05708		0.0249921		2212709	845640
650004	1,2-dipalmitoyl-GPC (16:0/16:0)			452110	63-89-8	C00157	HMDB0000564		100	100		1.60799	0.69	0.980317		0.0453276		54583084	79131566
650007	1-linoleoyl-2-linolenoyl-GPC (18:2/18:3)*			52922731	85046-19-1		HMDB0008141		100	100		1.52535	1.744	1.04192		0.030639		4196204	2405777
650017	1-palmitoyl-2-dihomo-linolenoyl-GPC (16:0/20:3n3 or 6)*								100	100		1.61288	1.95	1.04149		0.00823902		69659962	35727670
651010	1-palmitoyl-2-arachidonoyl-GPE (16:0/20:4)*						HMDB0008937		100	100		1.73991	1.663	1.0379		0.0130652		4423696	2659708
651015	1-stearoyl-2-arachidonoyl-GPE (18:0/20:4)			5289133	61216-62-4		HMDB0009003		100	100		1.81123	1.784	1.03692		0.0130652		33835936	18963749
651016	1-stearoyl-2-docosahexaenoyl-GPE (18:0/22:6)*			9546798			HMDB0009012		100	100		1.6938	1.965	1.0512		0.00507487		7184813	3656971
651017	1-stearoyl-2-linoleoyl-GPE (18:0/18:2)*			9546749	7266-53-7		HMDB0008994		100	100		1.85578	2.026	1.04997		0.0202406		11294120	5573252
654007	1-stearoyl-2-oleoyl-GPS (18:0/18:1)			59720717	124262-93-7	C02737	HMDB0010163		100	100		1.49876	0.253	0.894781		0.0130652		257682	1018088
655002	choline phosphate			1014	3616-04-4	C00588	HMDB0001565		100	100		1.28725	0.543	0.965135		0.0453276		4001900	7369005
655009	phosphoethanolamine			1015	1071-23-4	C00346	HMDB0000224		100	100		1.72687	0.544	0.948446		0.0453276		397005	730149
657002	1-(1-enyl-palmitoyl)-2-arachidonoyl-GPE (P-16:0/20:4)*			52925126	97859-69-3		HMDB0011352		100	100		1.5076	0.586	0.968223		0.0453276		2947300	5025688
675013	sphingomyelin (d18:1/20:1, d18:2/20:0)*			52931179	222403-67-0		HMDB0240610		100	100		1.16665	1.357	1.02023		0.030639		12015158	8851100
675016	sphingomyelin (d18:1/22:1, d18:2/22:0, d16:1/24:1)*			52931203	222403-68-1		HMDB0012104		100	100		1.11099	1.349	1.01805		0.0453276		89901197	66663697
675023	sphingomyelin (d18:2/21:0, d16:2/23:0)*						HMDB0240676		100	100		1.60248	1.748	1.04285		0.00823902		2588117	1480282
675024	sphingomyelin (d18:2/23:0, d18:1/23:1, d17:1/24:1)*				2124199-71-7		HMDB0240614		100	100		1.38075	1.423	1.02099		0.0453276		71506093	50249935
704017	N4-acetylcytidine			107461	3768-18-1		HMDB0005923		100	100		2.17324	0.679	0.971714		0.00507487		528111	777971
704035	5,6-dihydrouridine			94312	5627-05-4		HMDB0000497		100	100		2.17783	0.681	0.974628		0.00507487		3274655	4811861
704036	5-methyluridine (ribothymidine)			445408	1463-10-1		HMDB0000884		100	100		1.59466	1.785	1.04728		0.0130652		408455	228865
704040	pseudouridine			15047	1445-07-4	C02067	HMDB0000767		100	100		2.15308	0.82	0.987826		0.00507487		10293201	12553972
905001	gamma-glutamyl-2-aminobutyrate		Gamma-glutamyl Amino Acid						100	100		1.45907	0.316	0.921851		0.030639		131532	416141
905007	gamma-glutamylglutamate			92865	1116-22-9	C05282	HMDB0011737		100	100		1.83288	1.505	1.03052		0.0130652		667494	443640
905011	gamma-glutamylisoleucine*			22885096	23632-83-9		HMDB0011170		100	100		1.5887	1.325	1.02262		0.0130652		341808	257974
905012	gamma-glutamylleucine			151023	2566-39-4		HMDB0011171		100	100		1.56931	1.316	1.02016		0.0202406		1429278	1086098
905014	gamma-glutamylphenylalanine				7432-24-8		HMDB0000594		100	100		1.53287	1.364	1.02532		0.0202406		579873	425213
905018	gamma-glutamyltyrosine			94340	7432-23-7		HMDB0011741		100	100		2.04863	1.532	1.03327		0.00507487		593606	387358
1116039	4-hydroxycinnamate	Secondary metabolism	Phenylpropanoids			C00811	HMDB0002035		100	100		1.65324	0.325	0.936814		0.0130652		1687246	5190586
1102024	4-acetylphenol sulfate								33	100		1.93276	0.418	0.929626		0.0115189		60178	143867
1102025	4-allylcatechol sulfate								83	100		1.50983	0.427	0.940753		0.030639		124399	291604
1102028	4-ethylphenylsulfate			20822574			HMDB0062551		100	100		1.71223	0.214	0.910601		0.030639		5999918	28026165
1102035	4-vinylphenol sulfate			6426766	131351-90-1		HMDB0062775		100	100		2.04614	0.095	0.845643		0.00507487		194718	2050416
1103023	3-hydroxypyridine sulfate								100	100		1.71429	0.499	0.949294		0.0202406		231465	463742
1115001	2,6-dihydroxybenzoic acid		Drug - Topical Agents	9338	303-07-1		HMDB0013676		100	100		1.62356	0.349	0.932284		0.0453276		356185	1019223
1115004	salicylate			338	69-72-7	C00805	HMDB0001895		100	100		2.06265	0.225	0.895745		0.00507487		176855	785505
1116010	2,3-dihydroxyisovalerate			440279	19451-56-0	C04272	HMDB0012141		100	100		1.74548	0.431	0.941916		0.0202406		348120	807018
1116013	2,8-quinolinediol sulfate								50	100		2.00985	0.227	0.888152		0.00779583		56356	248755
1116027	3-formylindole					C08493	HMDB0029737		100	100		1.78583	0.793	0.983452		0.00507487		1217920	1535063
1116033	3-indoleglyoxylic acid								100	100		1.51617	0.6	0.958395		0.0453276		160030	266799
1116036	4-allylphenol sulfate								33	83		1.61182	0.446	0.934891		0.0249921		37525	84115
1116049	betonicine			164642	515-25-3	C08269	HMDB0029412		100	100		1.45402	0.705	0.972583		0.0453276		271896	385511
1116080	equol glucuronide								100	100		1.6591	0.443	0.951376		0.00823902		7916658	17886314
1116090	ferulic acid 4-sulfate			6305574	151481-53-7		HMDB0029200		100	100		1.65584	0.473	0.956261		0.00823902		2558150	5408027
1116115	homostachydrine*			441447	472-22-0	C08283	HMDB0033433		100	100		1.48951	0.717	0.978219		0.0453276		15672339	21864927

## Sheet: NS-SHAM-week12
week 12: NS vs SHAM
Columns with red or green background color represents p-value ≤0.05, columns with light red or light green background color represents 0.05<p-value<0.10
Feature Imformation									%FILLED			VIP	MEAN RATIO	LOG MEAN RATIO		Wilcox Test		MEAN
COMP ID	COMPOUND Name	SUPER META PATHWAY	SUB META PATHWAY	PUBCHEM ID	CAS ID	KEGG ID	HMDB ID		OVX-12W filled%	SHAM-12W filled%						P-VALUE		OVX-12W	SHAM-12W
107003	alpha-ketoglutaramate*			48	18465-19-5	C00940	HMDB0001552		83	100		1.47309	0.635	0.966868		0.0453276		199426	313895
107005	carboxyethyl-GABA			2572	4386-03-2		HMDB0002201		100	100		1.68025	0.47	0.938038		0.030639		95183	202426
107007	gamma-aminobutyrate (GABA)			119	56-12-2	C00334	HMDB0000112		100	100		1.99994	0.173	0.911143		0.00823902		16392701	94770660
107008	gamma-carboxyglutamate						HMDB0041900		100	100		1.80584	0.729	0.976692		0.030639		587776	806528
107009	glutamate			33032	56-86-0	C00025	HMDB0000148		100	100		1.67954	1.249	1.01187		0.0202406		266494921	213282734
108001	2-aminobutyrate		Glutathione Metabolism				HMDB0245013		100	100		1.94628	0.182	0.909336		0.00507487		3877022	21343526
108002	2-hydroxybutyrate/2-hydroxyisobutyrate			440864	3347-90-8	C05984	HMDB0000008		100	100		1.9597	0.311	0.929553		0.00507487		1026182	3301759
108014	ophthalmate			7018721	495-27-2		HMDB0005765		50	100		1.82714	0.247	0.889879		0.018101		152010	615993
109009	N-acetylglycine			10972	543-24-8		HMDB0000532		100	100		1.52889	0.681	0.974958		0.0453276		2514008	3693525
109011	N-acetylthreonine			152204	17093-74-2		HMDB0062557		100	100		1.44122	0.661	0.97447		0.0453276		3822658	5778875
111009	anserine					C01262	HMDB0000194		100	100		1.21427	1.16	1.01061		0.0453276		2158240	1861083
111023	N-acetylhistamine			69602	673-49-4	C05135	HMDB0013253		100	67		1.45029	1.946	1.05619		0.0303479		223172	114696
112012	3-hydroxyisobutyrate			440873	26543-05-5	C06001	HMDB0000023		100	100		1.83821	0.651	0.972071		0.00823902		2408214	3696668
112023	beta-hydroxyisovalerate			69362	625-08-1		HMDB0000754		100	100		1.87191	0.69	0.974112		0.00507487		2550119	3697171
112037	N-acetylisoleucine			7036275	3077-46-1		HMDB0061684		100	100		1.57017	1.54	1.02979		0.0453276		4940602	3207348
112039	N-acetylvaline			66789	96-81-1		HMDB0011757		100	100		1.48208	1.335	1.02193		0.0453276		877756	657465
114010	cysteine sulfinic acid			1549098	1115-65-7	C00606	HMDB0000996		0	67		1.47156				0.0284407			77975
114031	succinoyltaurine								100	100		1.83504	0.53	0.943017		0.00823902		46416	87640
114033	taurocyamine					C01959	HMDB0003584		100	100		1.86376	0.39	0.920447		0.00823902		195521	501045
115006	N-acetylphenylalanine			74839	2018-61-3	C03519	HMDB0000512		100	100		1.5846	1.615	1.03117		0.030639		3531116	2186307
116012	N-acetyl-isoputreanine*								100	100		1.53921	0.398	0.926708		0.030639		186674	469322
116015	spermidine			1102	124-20-9	C00315	HMDB0001257		100	100		1.33004	0.746	0.982558		0.0453276		12394314	16605452
117013	C-glycosyltryptophan			10981970	180509-18-6		HMDB0240296		100	100		1.49191	0.828	0.985117		0.030639		419521	506584
117021	indolepropionate			3744	830-96-6		HMDB0002302		100	100		1.90605	0.42	0.945957		0.00507487		20037238	47673200
117024	kynurenate			3845	492-27-3	C01717	HMDB0000715		100	100		1.80033	0.45	0.943767		0.0130652		408564	908062
117031	picolinate			1018	98-98-6	C10164	HMDB0002243		100	100		1.54649	0.673	0.971778		0.0453276		1336925	1986945
117038	indoleacrylate			5375048	29953-71-7		HMDB0000734		100	100		2.06818	0.309	0.924433		0.00507487		5444590	17634958
118014	4-hydroxyphenylpyruvate			979	156-39-8	C01179	HMDB0000707		100	100		1.60909	0.707	0.974898		0.030639		1192799	1686564
118026	N-acetyltyrosine			68310	537-55-3	C01657	HMDB0000866		100	100		1.49942	1.734	1.04415		0.0453276		1979929	1142118
118033	phenol sulfate			74426	937-34-8	C02180	HMDB0060015		100	100		1.7413	0.532	0.967381		0.0202406		61904167	116370103
118034	thyroxine				51-48-9	C01829	HMDB0000248		100	100		1.8874	1.514	1.03329		0.00823902		358531	236808
119008	dimethylarginine (SDMA + ADMA)			169148	30344-00-4		HMDB0003334		100	100		1.44753	0.883	0.992686		0.0202406		23823519	26974674
119011	homoarginine			9085	156-86-5	C01924	HMDB0000670		100	100		2.00467	0.404	0.950504		0.00507487		14739340	36458868
119028	N-monomethylarginine			132862	17035-90-4	C03884	HMDB0029416		100	100		1.76878	0.577	0.95982		0.00823902		1545962	2677674
119032	pro-hydroxy-pro			11902892	18684-24-7		HMDB0006695		100	100		1.95392	1.578	1.03046		0.00823902		6289974	3986616
203016	N-acetylneuraminate			445063	19342-33-7	C19910	HMDB0000230		100	100		1.8411	0.64	0.964915		0.0202406		115780	180819
205001	2-ketogulonate		Fructose, Mannose and Galactose Metabolism			C03342	HMDB0011732		100	100		2.12651	0.561	0.955335		0.00507487		238497	424968
205008-2	mannose			185698	3458-28-4	C00936	HMDB0000169		100	100		1.52471	0.783	0.985563		0.0202406		11211246	14318957
301007	gulonate*			152304	20246-53-1	C00800	HMDB0003290		100	100		2.04717	0.397	0.944866		0.00507487		5924562	14925380
304005	heme				14875-96-8	C00032	HMDB0003178		100	100		1.651	2.118	1.0513		0.0202406		3074684	1451816
306017	quinolinate			1066	89-00-9	C03722	HMDB0000232		100	100		1.62394	0.552	0.954748		0.030639		134662	243766
312001	alpha-CEHC		Tocopherol Metabolism	9943542	4072-32-6		HMDB0001518		100	100		1.80808	0.456	0.95271		0.0130652		7268286	15937244
312015	gamma-CEHC			15887183	178167-75-4		HMDB0001931		100	100		1.59711	0.556	0.946477		0.0202406		54638	98251
604008	N-behenoyl-sphingadienine (d18:2/22:0)*								100	100		1.4903	1.689	1.04127		0.0453276		2756894	1632234
607007	linoleoyl-docosahexaenoyl-glycerol (18:2/22:6) [1]*								100	100		1.34842	1.84	1.04774		0.030639		10057198	5464412
607008	linoleoyl-docosahexaenoyl-glycerol (18:2/22:6) [2]*			9543899			HMDB0007266		100	100		1.60714	1.687	1.03552		0.030639		10213317	6055115
607009	linoleoyl-linolenoyl-glycerol (18:2/18:3) [1]*			14275409			HMDB0007249		100	50		1.80751	2.076	1.05417		0.00779583		870957	419582
607010	linoleoyl-linolenoyl-glycerol (18:2/18:3) [2]*			9543737			HMDB0007250		100	100		2.03343	3.284	1.09015		0.0130652		3539810	1077902
607011	linoleoyl-linoleoyl-glycerol (18:2/18:2) [1]*								100	100		1.8214	2.417	1.06458		0.0130652		5866645	2427631
607012	linoleoyl-linoleoyl-glycerol (18:2/18:2) [2]*			9543729		C00165	HMDB0007248		100	100		1.9846	2.531	1.0626		0.00823902		10032892	3963305
607016	oleoyl-linoleoyl-glycerol (18:1/18:2) [1]								100	100		1.99029	3.692	1.10702		0.00823902		3390026	918088
607017	oleoyl-linoleoyl-glycerol (18:1/18:2) [2]			9543722	91125-76-7		HMDB0007219		100	100		2.04221	3.538	1.0929		0.00823902		4307024	1217352
607019	palmitoleoyl-arachidonoyl-glycerol (16:1/20:4) [2]*								100	100		2.0378	4.514	1.13866		0.00507487		2010563	445361
607026	palmitoyl-linoleoyl-glycerol (16:0/18:2) [1]*								83	50		1.94062	4.025	1.12208		0.0340869		313871	77986
607027	palmitoyl-linoleoyl-glycerol (16:0/18:2) [2]*			9543695	51621-26-2	C00165	HMDB0007103		100	33		1.96738	2.81	1.10556		0.00715478		405068	144173
616061	3-hydroxybutyrylcarnitine (1)								100	100		1.6767	0.543	0.954368		0.0202406		1105782	2036237
616064	3-hydroxyhexanoylcarnitine (1)								100	100		1.39378	0.573	0.959964		0.0453276		96759	168857
616069	acetylcarnitine (C2)		Fatty Acid Metabolism (Acyl Carnitine, Short Chain)		3040-38-8		HMDB0000201		100	100		1.74281	0.681	0.980527		0.0202406		390619378	573180990
616038	2-butenoylglycine		Fatty Acid Metabolism (Acyl Glycine)						50	100		2.13477	0.36	0.924027		0.00477182		252850	702973
616049	hexanoylglycine			99463	24003-67-6		HMDB0000701		100	100		1.8646	0.436	0.934897		0.0202406		331856	760671
616055	valerylglycine (C5)						HMDB0000927		100	100		1.77559	0.657	0.967816		0.0202406		308011	468548
616057	butyrylglycine (C4)						HMDB0000808		100	100		1.90294	0.44	0.943983		0.0130652		876641	1992626
619001	2-aminoheptanoate		Fatty Acid, Amino	5312965	44902-02-5		HMDB0094649		100	100		1.66537	0.332	0.924342		0.0202406		163616	492925
619003	N-acetyl-2-aminooctanoate*			95555			HMDB0059745		100	100		1.76767	0.496	0.942735		0.0130652		199866	403185
620004	18-methylnonadecanoate (i20:0)								100	100		1.66904	0.655	0.974187		0.0453276		2606569	3979592
621002	2-hydroxyglutarate		Fatty Acid, Dicarboxylate						100	100		1.69249	0.693	0.976387		0.030639		2944700	4249067
621021	dodecanedioate (C12-DC)			12736	693-23-2	C02678	HMDB0000623		100	100		1.72257	0.586	0.959822		0.030639		163256	278576
621038	pimelate (C7-DC)			385	111-16-0	C02656	HMDB0000857		83	100		1.46446	0.516	0.943909		0.030639		68285	132320
621039	sebacate (C10-DC)			5192	111-20-6	C08277	HMDB0000792		100	100		1.83778	0.396	0.919637		0.0130652		118905	300299
623001	3-hydroxyadipate*			151913	14292-29-6		HMDB0000345		100	100		1.76453	0.483	0.948595		0.0202406		613613	1270725
622005	2S,3R-dihydroxybutyrate			10964471	5057-93-2		HMDB0002453		100	100		2.01198	0.174	0.902547		0.00507487		3878419	22266060
622006	3,4-dihydroxybutyrate			150929	51267-44-8		HMDB0000337		100	100		1.5337	0.785	0.983568		0.030639		1226424	1561801
624008	2-hydroxyheptanoate*								83	100		1.65278	0.489	0.942525		0.0200224		78262	160082
624015	2-hydroxypalmitate			12575964	16452-52-1		HMDB0031057		100	100		1.47599	0.714	0.980597		0.0453276		10857216	15212172
624019	3-hydroxyhexanoate			11829482	66997-60-2		HMDB0061652		100	100		2.01595	0.651	0.969114		0.00507487		841694	1293174
624023	3-hydroxyoctanoate			11367166	33796-86-0		HMDB0001954		100	100		2.04371	0.573	0.962266		0.00507487		898141	1567022
624026	3-hydroxysebacate			124350389	446881-43-2		HMDB0000350		100	100		1.93453	0.325	0.907888		0.00507487		93730	288077
625002	4-hydroxynonenal		Fatty Acid, Oxidized	5283344	75899-68-2		HMDB0004362		100	100		1.34046	1.255	1.01826		0.0453276		1216356	969402
628001	glycerol		Glycerolipid Metabolism	753	56-81-5	C00116	HMDB0000131		100	100		1.9901	1.544	1.02628		0.0130652		42705021	27659920
636001	3-hydroxybutyrate (BHBA)		Ketone Bodies	92135	625-72-9	C01089	HMDB0000011		100	100		1.92365	0.381	0.942068		0.00823902		9817640	25769276
638001	10-heptadecenoate (17:1n7)		Long Chain Monounsaturated Fatty Acid	5312435	29743-97-3		HMDB0060038		100	100		1.70576	1.335	1.01721		0.0130652		59305520	44422296
638012	palmitoleate (16:1n7)			445638	373-49-9	C08362	HMDB0003229		100	100		1.91413	1.536	1.02192		0.00823902		830610845	540808052
640-5801	dihomo-linolenate (20:3n3 or n6)		Long Chain Polyunsaturated Fatty Acid (n3 and n6)	5280581	1783-84-2	C03242	HMDB0002925		100	100		1.49894	1.376	1.01776		0.0453276		74665116	54278042
640003	heptadecatrienoate (17:3)*								100	100		1.91712	1.598	1.03608		0.0202406		897872	561938
658011	heneicosapentaenoate (21:5n3)								100	100		1.70851	1.355	1.02135		0.030639		3210472	2368668
658018	stearidonate (18:4n3)			5312508	20290-75-9	C16300	HMDB0006547		100	100		1.80847	1.455	1.02374		0.030639		28518451	19597874
642010	1-linoleoyl-GPA (18:2)*			20835023			HMDB0007856		100	100		2.01847	2.146	1.06087		0.00507487		936117	436217
642012	1-linoleoyl-GPE (18:2)*			52925130	85046-18-0		HMDB0011507		100	100		1.60149	1.505	1.02901		0.0453276		5592254	3716117
642037	1-stearoyl-GPS (18:0)*			74819135			HMDB0061698		0	17		0.680189							102721
642038	2-palmitoleoyl-GPC (16:1)*					C04230	HMDB0010383		100	100		1.68875	2.09	1.05598		0.0202406		840739	402266
646008	1-linoleoylglycerol (18:2)			6436630	67968-46-1		HMDB0011568		100	100		1.3925	1.887	1.04251		0.0453276		16330677	8652305
646012	1-oleoylglycerol (18:1)			12178130	129784-87-8		HMDB0011567		100	83		1.93287	3.2	1.07271		0.00823902		8400665	2625063
646021	2-oleoylglycerol (18:1)			5319879			HMDB0011537		83	0		2.02325				0.00962172		1572675
650001	1,2-dilinoleoyl-GPC (18:2/18:2)		Phosphatidylcholine (PC)	5288075	998-06-1		HMDB0008138		100	100		1.61727	1.647	1.03121		0.0453276		56401129	34237164
650007	1-linoleoyl-2-linolenoyl-GPC (18:2/18:3)*			52922731	85046-19-1		HMDB0008141		100	100		1.64437	1.769	1.04442		0.0202406		4671821	2641010
650013	1-palmitoleoyl-2-linoleoyl-GPC (16:1/18:2)*			24778768	182820-31-1		HMDB0008006		100	100		1.82756	1.959	1.04447		0.0130652		31595237	16124359
650017	1-palmitoyl-2-dihomo-linolenoyl-GPC (16:0/20:3n3 or 6)*								100	100		2.03765	2.089	1.04301		0.00507487		83031321	39750134
650021	1-palmitoyl-2-oleoyl-GPC (16:0/18:1)			5497103	26853-31-6		HMDB0007972		100	100		1.41893	1.437	1.02113		0.0453276		286819984	199537179
650022	1-palmitoyl-2-palmitoleoyl-GPC (16:0/16:1)*			6443788	53595-24-7		HMDB0007969		100	100		1.85441	1.927	1.04289		0.0130652		21201597	11000994
650026	1-stearoyl-2-linoleoyl-GPC (18:0/18:2)*			6441487	27098-24-4		HMDB0008039		100	100		1.68696	1.396	1.01727		0.0130652		1342304337	961466047
650027	1-stearoyl-2-oleoyl-GPC (18:0/18:1)			24778825	56421-10-4		HMDB0008038		100	100		1.54623	1.504	1.02382		0.0453276		200730914	133473960
651005	1-linoleoyl-2-arachidonoyl-GPE (18:2/20:4)*			52924893	146074-59-1		HMDB0009102		100	100		2.14259	4.392	1.13799		0.00507487		270839	61667
651008	1-oleoyl-2-linoleoyl-GPE (18:1/18:2)*						HMDB0009060		100	67		1.81197	2.898	1.08408		0.0129066		622044	214677
651012	1-palmitoyl-2-linoleoyl-GPE (16:0/18:2)						HMDB0008928		100	100		1.92206	3.323	1.09768		0.00823902		2707131	814677
651013	1-palmitoyl-2-oleoyl-GPE (16:0/18:1)						HMDB0008927		100	100		1.94785	6.202	1.16234		0.00823902		1444983	232984
651015	1-stearoyl-2-arachidonoyl-GPE (18:0/20:4)			5289133	61216-62-4		HMDB0009003		100	100		1.64044	2.063	1.05104		0.0453276		33594740	16285602
651017	1-stearoyl-2-linoleoyl-GPE (18:0/18:2)*			9546749	7266-53-7		HMDB0008994		100	100		2.01572	2.693	1.06997		0.00507487		12725411	4725310
651018	1-stearoyl-2-oleoyl-GPE (18:0/18:1)			9546742	6418-95-7		HMDB0008993		100	100		1.8458	2.856	1.08202		0.0130652		1139364	398975
654005	1-stearoyl-2-arachidonoyl-GPS (18:0/20:4)		Phosphatidylserine (PS)	24779545	132014-80-3		HMDB0012383		17	0		0.775417						274094
657011	1-(1-enyl-stearoyl)-2-oleoyl-GPE (P-18:0/18:1)			42607457	144371-68-6		HMDB0011375		100	100		1.88	1.944	1.05312		0.00507487		430621	221495
670019	taurochenodeoxycholate			387316	516-35-8	C05465	HMDB0000951		100	100		1.4776	0.257	0.932735		0.0453276		10736933	41814316
672031	isohyodeoxycholate						HMDB0000664		100	100		1.13068	2.137	1.06844		0.0453276		3369677	1576739
672042	taurodeoxycholate			2733768	516-50-7	C05463	HMDB0000896		100	100		1.48585	0.401	0.926916		0.0453276		6228666	15545667
672046	taurolithocholate					C02592	HMDB0000722		83	100		1.69004	0.167	0.893914		0.030639		224275	1340832
675001	behenoyl sphingomyelin (d18:1/22:0)*		Sphingomyelins	44260125	94359-12-3	C00550	HMDB0012103		100	100		1.31715	1.433	1.02111		0.0202406		162689992	113564304
675003	lignoceroyl sphingomyelin (d18:1/24:0)			44260127	60037-60-7		HMDB0011697		100	100		1.39154	1.339	1.01576		0.030639		281800168	210508069
675015	sphingomyelin (d18:1/21:0, d17:1/22:0, d16:1/23:0)*			52931193	121999-71-1		HMDB0240611		100	100		1.30283	1.457	1.0266		0.0453276		8917338	6119759
675016	sphingomyelin (d18:1/22:1, d18:2/22:0, d16:1/24:1)*			52931203	222403-68-1		HMDB0012104		100	100		1.35422	1.548	1.0251		0.0202406		95094316	61412042
675023	sphingomyelin (d18:2/21:0, d16:2/23:0)*						HMDB0240676		100	100		1.44791	1.733	1.0415		0.0202406		2628946	1516613
675024	sphingomyelin (d18:2/23:0, d18:1/23:1, d17:1/24:1)*				2124199-71-7		HMDB0240614		100	100		1.42792	1.535	1.02446		0.0202406		76815962	50043801
675025	sphingomyelin (d18:2/23:1)*						HMDB0240668		100	100		1.36079	1.491	1.02789		0.0202406		4458626	2991280
704024	thymidine		Pyrimidine Metabolism, Thymine containing	5789	50-89-5	C00214	HMDB0000273		100	100		1.80529	0.751	0.982208		0.0130652		4164680	5547720
704035	5,6-dihydrouridine			94312	5627-05-4		HMDB0000497		100	100		1.98349	0.7	0.976758		0.00507487		3843682	5490435
704039	N-acetyl-beta-alanine			76406	3025-95-4	C01073	HMDB0061880		100	100		1.37794	0.841	0.987715		0.0453276		815185	969572
704040	pseudouridine			15047	1445-07-4	C02067	HMDB0000767		100	100		2.10395	0.784	0.985016		0.00507487		10827307	13811955
704044	uridine 3'-monophosphate (3'-UMP)			101543	84-53-7	C01368	HMDB0060282		17	0		0.806696						512904
801084	branched-chain, straight-chain, or cyclopropyl 12:1 fatty acid*								100	100		1.33581	1.526	1.03152		0.0453276		5736706	3759754
905001	gamma-glutamyl-2-aminobutyrate		Gamma-glutamyl Amino Acid						100	100		1.96982	0.141	0.864927		0.00823902		72697	516405
905010	gamma-glutamylhistidine			7017195	37460-15-4		HMDB0029151		100	100		1.45797	1.398	1.02788		0.0202406		455526	325841
1102025	4-allylcatechol sulfate								83	100		1.48197	0.306	0.916991		0.0202406		51571	168450
1102035	4-vinylphenol sulfate			6426766	131351-90-1		HMDB0062775		100	100		2.00196	0.104	0.854841		0.00823902		512526	4923769
1115004	salicylate			338	69-72-7	C00805	HMDB0001895		100	100		1.8164	0.413	0.933703		0.00823902		318296	770979
1116027	3-formylindole					C08493	HMDB0029737		100	100		1.63452	0.776	0.981606		0.0130652		1227599	1582966
1116036	4-allylphenol sulfate								17	83		1.29248	0.399	0.933452		0.0262788		33775	84556
1116115	homostachydrine*			441447	472-22-0	C08283	HMDB0033433		100	100		1.49109	0.695	0.977117		0.0453276		16880158	24289004

## Sheet: ZA-NS-1W
week 1: ZA vs NS
Columns with red or green background color represents p-value ≤0.05, columns with light red or light green background color represents 0.05<p-value<0.10
Feature Imformation									%FILLED			VIP	MEAN RATIO	LOG MEAN RATIO		Wilcox Test		MEAN
COMP ID	COMPOUND Name	SUPER META PATHWAY	SUB META PATHWAY	PUBCHEM ID	CAS ID	KEGG ID	HMDB ID		OVX-1W filled%	ZA-1W filled%						P-VALUE		OVX-1W	ZA-1W
108002	2-hydroxybutyrate/2-hydroxyisobutyrate			440864	3347-90-8	C05984	HMDB0000008		100	100		2.23308	1.645	1.03181		0.0453276		1225558	2015741
109004	betaine			248	6915-17-9		HMDB0000043		100	100		2.30361	0.835	0.991375		0.030639		727394301	607621085
109015	serine			5951	56-45-1	C00065	HMDB0000187		100	100		2.34337	0.893	0.99396		0.0453276		217175639	193893126
111009	anserine					C01262	HMDB0000194		100	100		2.1262	0.671	0.975265		0.0453276		2853056	1913150
112022	alpha-hydroxyisovalerate			99823	4026-18-0		HMDB0000407		100	100		1.95133	1.212	1.01157		0.0453276		9892768	11991479
112023	beta-hydroxyisovalerate			69362	625-08-1		HMDB0000754		100	100		2.47563	1.44	1.02281		0.0130652		2726656	3926187
113005	5-hydroxylysine			3032849	1190-94-9	C16741	HMDB0000450		100	100		2.35921	0.845	0.987753		0.030639		1261090	1065345
113020	N6,N6-dimethyllysine			4478779		C05545	HMDB0013287		0	17		1.04174							7481416
118026	N-acetyltyrosine			68310	537-55-3	C01657	HMDB0000866		100	100		1.79259	0.634	0.954053		0.0453276		1716580	1088183
119012	homocitrulline			65072	1190-49-4	C02427	HMDB0000679		100	100		2.00976	1.846	1.04309		0.030639		444114	819682
119032	pro-hydroxy-pro			11902892	18684-24-7		HMDB0006695		100	100		3.22604	0.563	0.96326		0.00507487		7451076	4191977
306005	N1-Methyl-4-pyridone-3-carboxamide			440810	769-49-3	C05843	HMDB0004194		100	100		1.915	0.634	0.962515		0.0202406		20113943	12759934
311005	thiamin monophosphate					C01081	HMDB0002666		100	100		2.76427	0.675	0.970616		0.0130652		690201	466030
401002	phosphate	Energy	Oxidative Phosphorylation	1004	14265-44-2	C00009	HMDB0001429		100	100		2.68325	0.877	0.993107		0.0130652		185624361	162703460
616095	octanoylcarnitine (C8)			11953814	25243-95-2	C02838	HMDB0000791		100	100		2.42596	0.842	0.987466		0.0130652		904121	761536
616075	cis-4-decenoylcarnitine (C10:1)			53481699			HMDB0240585		100	100		2.29071	0.849	0.988453		0.030639		1372868	1165284
624013	2-hydroxyoctanoate			5312860	30117-44-3		HMDB0002264		83	100		2.25713	1.308	1.02219		0.0202406		150338	196695
642015	1-linoleoyl-GPS (18:2)*								17	0		1.13425						89684
642037	1-stearoyl-GPS (18:0)*			74819135			HMDB0061698		17	17		1.08618						34969	43298
644004	caprate (10:0)			2969	334-48-5	C01571	HMDB0000511		100	100		2.09707	1.159	1.00912		0.0202406		11352107	13156019
644009	laurate (12:0)			3893	143-07-7	C02679	HMDB0000638		100	100		2.17544	1.177	1.00875		0.00823902		44870638	52804351
651001	1,2-dilinoleoyl-GPE (18:2/18:2)*		Phosphatidylethanolamine (PE)	9546812	20707-71-5		HMDB0009093		0	67		2.15502				0.0284407			96697
651013	1-palmitoyl-2-oleoyl-GPE (16:0/18:1)						HMDB0008927		100	100		2.23148	1.901	1.05152		0.0453276		741676	1410171
672044	taurohyocholate*			131750644	117997-17-8	C15516	HMDB0011637		0	17		1.04174							39858
677005	7-alpha-hydroxy-3-oxo-4-cholestenoate (7-Hoca)			3081085	115538-85-7	C17337	HMDB0012458		100	100		2.29011	0.722	0.978789		0.030639		4142724	2992147
704024	thymidine		Pyrimidine Metabolism, Thymine containing	5789	50-89-5	C00214	HMDB0000273		100	100		2.19299	0.82	0.987962		0.0453276		5353894	4391596
704029	2'-O-methyluridine			102212	2140-76-3		HMDB0240328		100	100		2.32903	0.767	0.976714		0.030639		104356	80058
704036	5-methyluridine (ribothymidine)			445408	1463-10-1		HMDB0000884		100	100		2.08814	1.423	1.02617		0.030639		228985	325917
903002	leucylhydroxyproline*		Dipeptide Derivative	20847829	63912-01-6		HMDB0028930		100	100		3.33241	0.375	0.925176		0.00507487		451325	169130
1102035	4-vinylphenol sulfate			6426766	131351-90-1		HMDB0062775		100	100		2.74077	2.977	1.07179		0.00507487		1176508	3502084
1103050	ethyl glucuronide			18392195	17685-04-0		HMDB0010325		17	0		1.13425						174090
1116062	daidzein					C10208	HMDB0003312		100	50		1.24591	1.001	0.981923		0.0438264		180598	180828

## Sheet: ZA-NS-6W
week 6: ZA vs NS
Columns with red or green background color represents p-value ≤0.05, columns with light red or light green background color represents 0.05<p-value<0.10
Feature Imformation									%FILLED			VIP	MEAN RATIO	LOG MEAN RATIO		Wilcox Test		MEAN
COMP ID	COMPOUND Name	SUPER META PATHWAY	SUB META PATHWAY	PUBCHEM ID	CAS ID	KEGG ID	HMDB ID		OVX-6W filled%	ZA-6W filled%						P-VALUE		OVX-6W	ZA-6W
105002	creatine phosphate			587	67-07-2	C02305	HMDB0001511		100	100		1.72769	0.598	0.955398		0.0202406		124812	74594
107003	alpha-ketoglutaramate*			48	18465-19-5	C00940	HMDB0001552		100	100		1.82263	1.94	1.05782		0.0202406		164570	319276
107007	gamma-aminobutyrate (GABA)			119	56-12-2	C00334	HMDB0000112		100	100		1.93567	1.956	1.04097		0.0202406		14738142	28832328
108001	2-aminobutyrate		Glutathione Metabolism				HMDB0245013		100	100		1.83815	1.978	1.0434		0.0202406		3650028	7218475
108002	2-hydroxybutyrate/2-hydroxyisobutyrate			440864	3347-90-8	C05984	HMDB0000008		100	100		1.74926	1.522	1.02909		0.0130652		1050852	1598904
109004	betaine			248	6915-17-9		HMDB0000043		100	100		1.61865	1.247	1.01062		0.0453276		554849792	691703564
109011	N-acetylthreonine			152204	17093-74-2		HMDB0062557		100	100		1.81311	1.286	1.01603		0.0202406		3474128	4466514
111005	1-methylhistidine			92105	332-80-9	C01152	HMDB0000001		100	100		1.61261	1.344	1.01988		0.030639		6197216	8326023
111009	anserine					C01262	HMDB0000194		100	100		1.86826	0.611	0.969409		0.030639		2902980	1772427
111010	carnosine			439224	305-84-0	C00386	HMDB0000033		100	100		1.79733	0.309	0.933103		0.0130652		3143647	972282
112023	beta-hydroxyisovalerate			69362	625-08-1		HMDB0000754		100	100		1.64229	1.473	1.02451		0.0453276		2660283	3917565
112029	isoleucine			6306	73-32-5	C00407	HMDB0000172		100	100		1.74075	1.108	1.00503		0.00823902		1066944902	1182115170
112034	leucine			6106	61-90-5	C00123	HMDB0000687		100	100		1.68986	1.136	1.00623		0.0130652		1243774742	1413253976
113027	pipecolate			849	535-75-1	C00408	HMDB0000070		100	100		2.0002	1.644	1.02951		0.030639		67660965	111228785
114025	S-adenosylhomocysteine (SAH)					C00021	HMDB0000939		100	50		1.8932	0.696	0.964549		0.02948		103449	71993
114032	taurine			1123	107-35-7	C00245	HMDB0000251		100	100		1.66288	0.864	0.992461		0.0453276		201734647	174319468
115001	N-lactoyl phenylalanine		Phenylalanine Metabolism	11075454			HMDB0062175		100	100		1.79475	0.712	0.970254		0.030639		86597	61658
115012	phenyllactate (PLA)			3848	828-01-3	C01479	HMDB0000779		100	100		1.7108	0.532	0.962311		0.0130652		1850550	984563
116016	spermine			1103	71-44-3	C00750	HMDB0001256		100	100		1.90219	0.404	0.934399		0.0202406		799936	323033
117032	serotonin			5202	50-67-9	C00780	HMDB0000259		100	100		1.88266	0.304	0.872014		0.0453276		13448752	4086251
118014	4-hydroxyphenylpyruvate			979	156-39-8	C01179	HMDB0000707		100	100		2.0969	0.718	0.975802		0.0202406		1178376	845846
119008	dimethylarginine (SDMA + ADMA)			169148	30344-00-4		HMDB0003334		100	100		2.01197	1.155	1.00849		0.0130652		24381669	28149610
119011	homoarginine			9085	156-86-5	C01924	HMDB0000670		100	100		1.85756	1.41	1.0209		0.0130652		15253058	21509166
119032	pro-hydroxy-pro			11902892	18684-24-7		HMDB0006695		100	100		1.88376	0.54	0.96302		0.0453276		6172956	3330632
119034	urea			1176	57-13-6	C00086	HMDB0000294		100	100		1.69911	1.186	1.00943		0.030639		205653477	243903810
211003	ribose 1-phosphate		Pentose Phosphate Pathway	439236	14075-00-4	C00620	HMDB0001489		100	67		2.21399	0.148	0.859684		0.0129066		397047	58626
304005	heme				14875-96-8	C00032	HMDB0003178		100	100		1.84512	0.264	0.90988		0.0202406		5978702	1580821
311005	thiamin monophosphate					C01081	HMDB0002666		100	100		1.98046	0.651	0.968061		0.00823902		695503	452499
312001	alpha-CEHC		Tocopherol Metabolism	9943542	4072-32-6		HMDB0001518		100	100		1.9083	0.589	0.968328		0.0202406		16073128	9472194
312015	gamma-CEHC			15887183	178167-75-4		HMDB0001931		100	83		1.9376	0.488	0.941144		0.0202406		95504	46602
402002	2-methylcitrate/homocitrate		TCA Cycle	515	6061-96-7		HMDB0000379		17	0		0.862539						154362
402010	isocitrate			1198	320-77-4	C00311	HMDB0000193		83	33		1.86779	0.316	0.91782		0.0379415		489077	154362
607006	linoleoyl-arachidonoyl-glycerol (18:2/20:4) [2]*			9543796		C00165	HMDB0007257		100	100		1.88934	1.42	1.02008		0.030639		18309433	25996257
607008	linoleoyl-docosahexaenoyl-glycerol (18:2/22:6) [2]*			9543899			HMDB0007266		100	100		1.8553	1.653	1.0313		0.0202406		11127952	18392494
607010	linoleoyl-linolenoyl-glycerol (18:2/18:3) [2]*			9543737			HMDB0007250		100	100		1.55073	1.947	1.04079		0.0453276		3800939	7399985
607011	linoleoyl-linoleoyl-glycerol (18:2/18:2) [1]*								100	100		1.62995	1.842	1.03771		0.0453276		6358069	11712902
607012	linoleoyl-linoleoyl-glycerol (18:2/18:2) [2]*			9543729		C00165	HMDB0007248		100	100		1.59573	1.919	1.03924		0.0453276		11727345	22507036
607016	oleoyl-linoleoyl-glycerol (18:1/18:2) [1]								100	100		1.13443	1.411	1.02008		0.0453276		3999142	5643341
607019	palmitoleoyl-arachidonoyl-glycerol (16:1/20:4) [2]*								100	100		1.79768	2.19	1.04832		0.0453276		1807507	3957944
607023	palmitoyl-docosahexaenoyl-glycerol (16:0/22:6) [1]*			9543827			HMDB0007121		83	100		1.33936	1.47	1.03283		0.030639		278018	408577
607024	palmitoyl-docosahexaenoyl-glycerol (16:0/22:6) [2]*						HMDB0007121		83	100		1.55131	1.735	1.04853		0.0453276		358127	621468
607027	palmitoyl-linoleoyl-glycerol (16:0/18:2) [2]*			9543695	51621-26-2	C00165	HMDB0007103		100	100		1.5467	1.919	1.04847		0.0453276		601376	1153824
609003	palmitoyl dihydrosphingomyelin (d18:0/16:0)*			9939965	60322-02-3		HMDB0010168		100	100		1.79264	0.742	0.980136		0.0453276		2747219	2038774
610001	4-HDoHE		Docosanoid						100	100		1.60633	1.797	1.05822		0.030639		137944	247903
611001	12-HETE		Eicosanoid	5283155	54397-83-0	C14777	HMDB0006111		100	100		1.7125	0.463	0.935054		0.0453276		20855577	9666472
611002	12-HHTrE			5283141	54397-84-1	C20388	HMDB0012535		100	67		1.81334	0.453	0.898349		0.0303479		4049280	1835394
612028	stearoyl ethanolamide			27902	111-57-9		HMDB0013078		100	100		1.61585	0.774	0.979871		0.0453276		287443	222468
616061	3-hydroxybutyrylcarnitine (1)								100	100		1.60983	1.522	1.03549		0.030639		904196	1376257
616062	3-hydroxybutyrylcarnitine (2)				1469900-92-2		HMDB0013127		100	100		1.51963	1.316	1.02278		0.0202406		424777	559050
616072	arachidoylcarnitine (C20)*			53477833			HMDB0006460		100	100		1.81589	0.731	0.974223		0.0202406		439018	321027
616069	acetylcarnitine (C2)		Fatty Acid Metabolism (Acyl Carnitine, Short Chain)		3040-38-8		HMDB0000201		100	100		1.71325	1.284	1.01269		0.030639		338421956	434639285
623001	3-hydroxyadipate*			151913	14292-29-6		HMDB0000345		100	100		1.49428	1.459	1.0283		0.0453276		603768	880788
622005	2S,3R-dihydroxybutyrate			10964471	5057-93-2		HMDB0002453		100	100		1.69875	1.922	1.04496		0.030639		3970957	7633635
628002	glycerol 3-phosphate			439162	57-03-4	C00093	HMDB0000126		100	100		1.42065	0.623	0.958039		0.030639		285024	177701
628003	glycerophosphoglycerol			54575349	185615-51-4		HMDB0240316		100	100		1.65979	0.631	0.968455		0.0202406		1017410	641560
636001	3-hydroxybutyrate (BHBA)		Ketone Bodies	92135	625-72-9	C01089	HMDB0000011		100	100		1.51635	1.517	1.02763		0.0453276		7615845	11556349
638003	arachidate (20:0)		Long Chain Saturated Fatty Acid	10467	506-30-9	C06425	HMDB0002212		100	100		1.20787	1.167	1.01021		0.0453276		9757044	11384047
642015	1-linoleoyl-GPS (18:2)*								17	0		0.862539						402680
642021	1-oleoyl-GPI (18:1)*				1114770-15-8		HMDB0061693		100	50		1.7613	0.67	0.970162		0.0193734		107426	71985
643002	1-(1-enyl-oleoyl)-GPE (P-18:1)*		Lysoplasmalogen						100	100		1.78549	0.593	0.961904		0.0453276		632500	375095
645002	mevalonate					C00418	HMDB0000227		100	100		1.65857	1.724	1.03693		0.030639		314017	541213
650005	1,2-distearoyl-GPC (18:0/18:0)						HMDB0008036		100	100		1.65808	0.598	0.96628		0.030639		22651924	13545608
650023	1-palmitoyl-2-stearoyl-GPC (16:0/18:0)			24778686	59403-51-9		HMDB0007970		100	100		1.49465	0.796	0.986687		0.0453276		42669721	33957947
653009	1-stearoyl-2-arachidonoyl-GPI (18:0/20:4)				206059-96-3		HMDB0009815		100	100		1.71069	0.861	0.992114		0.030639		117716712	101338278
654007	1-stearoyl-2-oleoyl-GPS (18:0/18:1)			59720717	124262-93-7	C02737	HMDB0010163		100	50		1.76078	0.416	0.947744		0.02948		458203	190660
655002	choline phosphate			1014	3616-04-4	C00588	HMDB0001565		100	100		1.87072	0.547	0.959126		0.0202406		5640336	3083540
657002	1-(1-enyl-palmitoyl)-2-arachidonoyl-GPE (P-16:0/20:4)*			52925126	97859-69-3		HMDB0011352		100	100		1.67435	0.736	0.980353		0.0453276		2806944	2066843
657005	1-(1-enyl-palmitoyl)-2-oleoyl-GPC (P-16:0/18:1)*			53478675			HMDB0007996		100	100		1.66828	0.705	0.975104		0.030639		1276227	900137
657009	1-(1-enyl-stearoyl)-2-arachidonoyl-GPE (P-18:0/20:4)*			9547058	144371-69-7	C00350	HMDB0005779		100	100		1.92048	0.685	0.976845		0.0130652		7999359	5479685
657010	1-(1-enyl-stearoyl)-2-linoleoyl-GPE (P-18:0/18:2)*			52925079	205648-90-4		HMDB0011376		100	100		1.99554	0.658	0.969329		0.00823902		1372330	902690
657011	1-(1-enyl-stearoyl)-2-oleoyl-GPE (P-18:0/18:1)			42607457	144371-68-6		HMDB0011375		100	83		1.55202	0.602	0.960842		0.030639		373563	225026
670002	beta-muricholate					C17726	HMDB0000415		100	100		1.62543	0.384	0.94222		0.0453276		34423727	13206845
672030	hyodeoxycholate						HMDB0000733		100	100		1.79203	0.243	0.930622		0.0202406		166850776	40553094
672048	tauroursodeoxycholate			12443252	14605-22-2		HMDB0000874		100	83		1.56595	0.533	0.940346		0.0453276		358212	191094
672051	ursodeoxycholate			31401	128-13-2	C07880	HMDB0000946		100	100		1.66639	0.319	0.925141		0.0453276		14760046	4705099
674006	sphinganine-1-phosphate			644260	19794-97-9	C01120	HMDB0001383		100	100		1.70106	0.622	0.960363		0.0202406		226158	140636
675002	hydroxypalmitoyl sphingomyelin (d18:1/16:0(OH))**								100	100		2.05287	0.526	0.949433		0.0130652		645918	340062
703009	inosine			6021	58-63-9	C00294	HMDB0000195		83	50		1.68049	0.574	0.953836		0.0379415		92494	53127
703058	N2,N2-dimethylguanosine			92919	2140-67-2		HMDB0004824		100	100		1.61928	1.909	1.06211		0.0453276		89042	169973
704018	dihydroorotate		Pyrimidine Metabolism, Orotate containing			C00337	HMDB0003349		100	100		1.83951	1.818	1.04275		0.030639		457155	831245
704020	orotate			967	65-86-1	C00295	HMDB0000226		100	100		1.6644	1.308	1.01791		0.030639		3300751	4317812
704035	5,6-dihydrouridine			94312	5627-05-4		HMDB0000497		100	100		1.61548	1.164	1.00995		0.0453276		3536506	4118211
902012	isoleucylglycine		Dipeptide	342532			HMDB0028907		67	100		1.91537	1.669	1.04242		0.00499812		88103	147070
903002	leucylhydroxyproline*		Dipeptide Derivative	20847829	63912-01-6		HMDB0028930		100	100		2.08594	0.312	0.91417		0.0453276		342608	106792
905001	gamma-glutamyl-2-aminobutyrate		Gamma-glutamyl Amino Acid						83	100		1.73033	1.955	1.05559		0.0202406		87907	171816
905011	gamma-glutamylisoleucine*			22885096	23632-83-9		HMDB0011170		100	100		1.74936	1.275	1.01826		0.0202406		351285	447756
905012	gamma-glutamylleucine			151023	2566-39-4		HMDB0011171		100	100		1.81011	1.227	1.01388		0.0130652		1405010	1723343
905013	gamma-glutamylmethionine						HMDB0034367		100	100		1.44473	1.459	1.02596		0.0453276		1867997	2725073
905019	gamma-glutamylvaline			7015683	2746-34-1		HMDB0011172		100	100		1.78644	1.276	1.01651		0.0202406		1592725	2032528
1102029	4-hydroxybenzoate			135	99-96-7	C00156	HMDB0000500		100	100		1.07966	1.301	1.02088		0.0453276		106526	138544
1102031	4-hydroxyhippurate			151012	2482-25-9		HMDB0013678		100	100		1.73221	1.578	1.03586		0.0202406		276918	437012
1102035	4-vinylphenol sulfate			6426766	131351-90-1		HMDB0062775		100	100		1.71474	4.026	1.0918		0.030639		723136	2911580
1103050	ethyl glucuronide			18392195	17685-04-0		HMDB0010325		67	0		1.64119				0.0284407		3063928
1116010	2,3-dihydroxyisovalerate			440279	19451-56-0	C04272	HMDB0012141		100	100		1.81922	1.462	1.02995		0.0130652		334712	489247
1116049	betonicine			164642	515-25-3	C08269	HMDB0029412		100	100		1.79001	1.453	1.0307		0.0453276		353917	514117
1116090	ferulic acid 4-sulfate			6305574	151481-53-7		HMDB0029200		100	100		1.99321	1.658	1.03515		0.0202406		2402550	3984575
1116115	homostachydrine*			441447	472-22-0	C08283	HMDB0033433		100	100		1.96073	1.553	1.02605		0.0130652		13822817	21466966
1116174	stachydrine			115244	471-87-4	C10172	HMDB0004827		100	100		1.79772	1.508	1.02528		0.030639		43141086	65075238

## Sheet: ZA-NS-9W
week 9: ZA vs OVX
Columns with red or green background color represents p-value ≤0.05, columns with light red or light green background color represents 0.05<p-value<0.10
Feature Imformation									%FILLED			VIP	MEAN RATIO	LOG MEAN RATIO		Wilcox Test		MEAN
COMP ID	COMPOUND Name	SUPER META PATHWAY	SUB META PATHWAY	PUBCHEM ID	CAS ID	KEGG ID	HMDB ID		OVX-9W filled%	ZA-9W filled%						P-VALUE		OVX-9W	ZA-9W
108011	cysteinylglycine disulfide*			22833544	70555-24-7		HMDB0000709		100	100		1.92055	1.388	1.02504		0.030639		1097678	1523429
111005	1-methylhistidine			92105	332-80-9	C01152	HMDB0000001		100	100		2.26152	1.285	1.01541		0.030639		6223037	7997921
111019	imidazole propionate			70630	1074-59-5	C20522	HMDB0002271		100	100		1.82777	0.392	0.941876		0.0453276		5518450	2164666
112007	2-hydroxy-3-methylvalerate			10796774	488-15-3		HMDB0000317		100	100		2.08251	1.241	1.01638		0.030639		848514	1052904
112021	alpha-hydroxyisocaproate			92779	498-36-2		HMDB0000665		100	100		2.02769	1.33	1.02067		0.0453276		1229860	1636180
115010	phenylacetate			999	103-82-2	C07086	HMDB0000209		83	100		1.86726	1.712	1.05629		0.0453276		107544	184106
117012-1	anthranilate								100	100		2.16463	1.32	1.02294		0.030639		344272	454432
118032	phenol glucuronide			87235			HMDB0060014		100	100		2.13292	2.05	1.054		0.0130652		828982	1699710
118033	phenol sulfate			74426	937-34-8	C02180	HMDB0060015		100	100		2.27966	2.039	1.04169		0.0130652		55907009	114004814
119032	pro-hydroxy-pro			11902892	18684-24-7		HMDB0006695		100	100		2.926	0.494	0.955327		0.00507487		6967738	3443390
119034	urea			1176	57-13-6	C00086	HMDB0000294		100	100		2.12342	1.331	1.01514		0.030639		144460622	192269913
207004	3-phosphoglycerate			724	820-11-1	C00597	HMDB0000807		50	100		1.84194	1.583	1.0362		0.0438264		1001408	1585131
207015	lactate			107689	79-33-4	C00186	HMDB0000190		100	100		1.82538	1.317	1.01408		0.0453276		538211422	708952815
210010	ribulonate/xylulonate*			644110	4172-43-4	C05412	HMDB0060255		100	100		2.10262	1.405	1.02407		0.030639		688404	967060
304011	protoporphyrin IX					C02191	HMDB0000241		100	100		2.38406	2.386	1.06314		0.00507487		1033213	2465446
306018	trigonelline (N'-methylnicotinate)			5570	535-83-1	C01004	HMDB0000875		100	100		1.90011	0.768	0.985497		0.0453276		17939009	13781298
313007	retinol (Vitamin A)		Vitamin A Metabolism	445354	68-26-8	C17276	HMDB0000305		100	100		1.47348	0.789	0.982807		0.0453276		5720197	4513330
402010	isocitrate			1198	320-77-4	C00311	HMDB0000193		67	0		1.98539				0.0284407		261484
607001	diacylglycerol (16:1/18:2 [2], 16:0/18:3 [1])*		Diacylglycerol						33	83		2.12788	3.008	1.0932		0.0262788		93560	281475
607007	linoleoyl-docosahexaenoyl-glycerol (18:2/22:6) [1]*								100	100		2.24531	1.875	1.03757		0.0202406		7398013	13869959
607010	linoleoyl-linolenoyl-glycerol (18:2/18:3) [2]*			9543737			HMDB0007250		100	100		1.87243	1.56	1.02809		0.0453276		3291410	5133869
607023	palmitoyl-docosahexaenoyl-glycerol (16:0/22:6) [1]*			9543827			HMDB0007121		100	100		1.86081	1.76	1.05116		0.030639		172336	303383
607027	palmitoyl-linoleoyl-glycerol (16:0/18:2) [2]*			9543695	51621-26-2	C00165	HMDB0007103		100	100		1.91701	2.212	1.07889		0.0453276		378802	837870
610001	4-HDoHE		Docosanoid						100	100		1.99453	2.022	1.06341		0.030639		121246	245179
624022	3-hydroxymyristate			5312869	35683-15-9		HMDB0061656		100	100		1.73003	1.383	1.02236		0.0453276		1900476	2627658
642015	1-linoleoyl-GPS (18:2)*								17	17		0.847844						76493	410926
655006	glycerophosphoinositol*								100	100		1.92026	0.645	0.962558		0.030639		129142	83358
655010	trimethylamine N-oxide			1145	1184-78-7	C01104	HMDB0000925		100	100		2.03448	1.534	1.02765		0.0202406		4151305	6369270
657001	1-(1-enyl-palmitoyl)-2-arachidonoyl-GPC (P-16:0/20:4)*		Plasmalogen	24779388	84460-45-7		HMDB0011220		100	100		2.10216	0.735	0.980587		0.0453276		8797565	6470478
672012	deoxycholate			222528	83-44-3	C04483	HMDB0000626		83	100		2.0738	1.986	1.05004		0.0453276		20965627	41637490
675006	sphingomyelin (d17:1/16:0, d18:1/15:0, d16:1/17:0)*			52931139	121999-58-4		HMDB0240608		100	100		1.63066	0.804	0.985131		0.0453276		4654220	3742231
675009	sphingomyelin (d18:1/17:0, d17:1/18:0, d19:1/16:0)				121999-64-2		HMDB0240609		100	100		2.10737	0.701	0.976858		0.0202406		5517800	3866660
675017	sphingomyelin (d18:1/22:2, d18:2/22:1, d16:1/24:2)*				1612873-57-0		HMDB0240670		100	100		1.85741	0.776	0.985133		0.0453276		11125930	8636043
675018	sphingomyelin (d18:1/24:1, d18:2/24:0)*			44260126	94359-13-4	C00550	HMDB0012107		100	100		1.6617	0.815	0.989324		0.0453276		467402190	380878097
675029	tricosanoyl sphingomyelin (d18:1/23:0)*			46891684	121999-74-4	C00550	HMDB0012105		100	100		1.91479	0.761	0.985563		0.0453276		161876788	123254738
703016	xanthosine			64959	146-80-5	C01762	HMDB0000299		83	100		1.83214	1.98	1.04979		0.0453276		102943	203849
703037	N1-methyladenosine			27476	15763-06-1	C02494	HMDB0003331		100	100		2.34892	1.19	1.01275		0.0202406		895150	1065672
704004	2'-O-methylcytidine								100	100		1.88994	1.645	1.04142		0.030639		315742	519258
704017	N4-acetylcytidine			107461	3768-18-1		HMDB0005923		100	100		2.00315	1.207	1.01357		0.0453276		528111	637283
704020	orotate			967	65-86-1	C00295	HMDB0000226		100	100		2.22069	1.583	1.03005		0.0130652		3063421	4848592
704042	uridine			6029	58-96-8	C00299	HMDB0000296		100	100		1.90252	1.255	1.01471		0.030639		5671594	7116913
901009	phenylacetylglutamine	Peptide	Acetylated Peptides	92258	28047-15-6	C04148	HMDB0006344		67	100		1.81933	1.406	1.02453		0.0449512		95410	134188
903002	leucylhydroxyproline*		Dipeptide Derivative	20847829	63912-01-6		HMDB0028930		100	100		2.90301	0.242	0.886958		0.00507487		367070	88869
1102025	4-allylcatechol sulfate								83	100		2.12872	1.765	1.0489		0.0130652		124399	219548
1102035	4-vinylphenol sulfate			6426766	131351-90-1		HMDB0062775		100	100		2.38287	2.549	1.09002		0.0130652		194718	496298
1116010	2,3-dihydroxyisovalerate			440279	19451-56-0	C04272	HMDB0012141		100	100		1.69214	1.905	1.04282		0.030639		348120	663253
1116063	daidzein 7-O-glucuronide						HMDB0041718		17	0		0.941232						185481

## Sheet: ZA-NS-12W
week 12: ZA vs OVX
Columns with red or green background color represents p-value ≤0.05, columns with light red or light green background color represents 0.05<p-value<0.10
Feature Imformation									%FILLED			VIP	MEAN RATIO	LOG MEAN RATIO		Wilcox Test		MEAN
COMP ID	COMPOUND Name	SUPER META PATHWAY	SUB META PATHWAY	PUBCHEM ID	CAS ID	KEGG ID	HMDB ID		OVX-12W filled%	ZA-12W filled%						P-VALUE		OVX-12W	ZA-12W
101005	N,N-dimethylalanine								100	100		1.83381	0.631	0.971152		0.030639		4340853	2739484
107018	S-1-pyrroline-5-carboxylate			440162	64199-88-8	C03912	HMDB0001301		0	17		1.21566							1613766
111003	1-methyl-5-imidazoleacetate						HMDB0004988		100	100		2.16452	0.295	0.932296		0.030639		1826917	539778
111019	imidazole propionate			70630	1074-59-5	C20522	HMDB0002271		100	100		1.88362	0.389	0.94092		0.0453276		6545724	2549303
119027	N-methylproline			643474	475-11-6		HMDB0094696		100	100		2.08588	0.632	0.971884		0.0202406		2085232	1318392
119032	pro-hydroxy-pro			11902892	18684-24-7		HMDB0006695		100	100		2.99176	0.531	0.95936		0.00507487		6289974	3342356
620002	(14 or 15)-methylpalmitate (a17:0 or i17:0)			8181	112-39-0	C16995	HMDB0061859		100	100		2.38518	0.754	0.983448		0.0453276		22922513	17292334
621029	hexadecenedioate (C16:1-DC)*								100	100		2.24858	0.577	0.963665		0.0453276		1065268	614255
624008	2-hydroxyheptanoate*								83	100		2.40568	1.615	1.04473		0.0449512		78262	126400
625002	4-hydroxynonenal		Fatty Acid, Oxidized	5283344	75899-68-2		HMDB0004362		100	100		2.3234	0.828	0.985969		0.030639		1216356	1007125
638002	10-nonadecenoate (19:1n9)			5312513	73033-09-7		HMDB0013622		100	100		2.32726	0.744	0.981885		0.0453276		13754222	10232470
638005	margarate (17:0)			10465	506-12-7		HMDB0002259		100	100		2.15248	0.789	0.986514		0.0202406		85390250	67413094
642001	1-arachidonoyl-GPA (20:4)		Lysophospholipid	42607498			HMDB0062312		100	100		1.94813	0.659	0.967427		0.030639		1291697	850726
642010	1-linoleoyl-GPA (18:2)*			20835023			HMDB0007856		100	100		1.85827	0.703	0.97023		0.0453276		936117	658010
642015	1-linoleoyl-GPS (18:2)*								0	17		0.88237							955201
642022	1-oleoyl-GPS (18:1)			85036846			HMDB0061694		17	17		0.88237						31957	283881
642037	1-stearoyl-GPS (18:0)*			74819135			HMDB0061698		0	17		0.88237							225917
650005	1,2-distearoyl-GPC (18:0/18:0)						HMDB0008036		100	100		1.72814	0.733	0.980769		0.0453276		26138017	19150235
650006	1-linoleoyl-2-arachidonoyl-GPC (18:2/20:4n6)*			24778979	85082-02-6		HMDB0008147		100	100		1.82201	0.802	0.987974		0.0453276		80893251	64906528
653006	1-palmitoyl-2-arachidonoyl-GPI (16:0/20:4)*				88587-97-7		HMDB0009789		100	100		2.66664	1.345	1.02149		0.00823902		1031990	1387820
657001	1-(1-enyl-palmitoyl)-2-arachidonoyl-GPC (P-16:0/20:4)*		Plasmalogen	24779388	84460-45-7		HMDB0011220		100	100		2.11162	0.724	0.979108		0.0453276		9006158	6518462
657011	1-(1-enyl-stearoyl)-2-oleoyl-GPE (P-18:0/18:1)			42607457	144371-68-6		HMDB0011375		100	100		2.17212	0.611	0.960047		0.030639		430621	263254
704004	2'-O-methylcytidine								100	100		2.48565	0.723	0.972557		0.0130652		409797	296091
704020	orotate			967	65-86-1	C00295	HMDB0000226		100	100		1.9051	1.22	1.01384		0.0453276		3075998	3752557
704042	uridine			6029	58-96-8	C00299	HMDB0000296		100	100		1.71426	1.307	1.01743		0.0453276		4435958	5799738
704044	uridine 3'-monophosphate (3'-UMP)			101543	84-53-7	C01368	HMDB0060282		17	0		1.46399						512904
801006	bilirubin degradation product, C17H18N2O4 (2)**								100	100		2.07625	0.74	0.978426		0.0453276		1049951	777043
801007	bilirubin degradation product, C17H18N2O4 (3)**								100	100		1.99959	0.77	0.981932		0.030639		1232588	948778
903002	leucylhydroxyproline*		Dipeptide Derivative	20847829	63912-01-6		HMDB0028930		100	100		3.15394	0.268	0.897214		0.00507487		369268	99074
1102025	4-allylcatechol sulfate								83	100		2.58993	2.096	1.06325		0.0130652		51571	108083
1102035	4-vinylphenol sulfate			6426766	131351-90-1		HMDB0062775		100	100		2.04071	2.055	1.07425		0.030639		512526	1053354
1103050	ethyl glucuronide			18392195	17685-04-0		HMDB0010325		100	17		2.76995	0.062	0.847371		0.0167114		2005796	124130

## Sheet: NS-SHAM -differ-metabo-all
COMP ID	COMPOUND Name	SUPER META PATHWAY	SUB META PATHWAY	PUBCHEM ID	CAS ID	KEGG ID	HMDB ID	Week 0			Week 1			Week 6			Week 9			Week 12
								mean ratio	P-VALUE	VIP	mean ratio	P-VALUE	VIP	mean ratio	P-VALUE	VIP	mean ratio	P-VALUE	VIP	mean ratio	P-VALUE	VIP
101001	alanine	Amino Acid	Alanine and Aspartate Metabolism	5950	56-41-7	C00041	HMDB0000161	0.895	0.030639	1.4893	1.007	0.810181	0.133766	0.954	0.575174	0.762994	0.971	0.47117	0.413794	1.055	0.378478	0.849385
101003	aspartate	Amino Acid	Alanine and Aspartate Metabolism	5960	56-84-8	C00049	HMDB0000191	1.713	0.030639	1.63031	1.106	0.688921	0.612488	1.1	1	0.497379	1.138	0.47117	0.669454	1.196	0.173485	1.23524
105003	creatinine	Amino Acid	Creatine Metabolism	588	60-27-5	C00791	HMDB0000562	0.883	0.0202406	1.4774	0.988	0.688921	0.120072	0.916	0.47117	1.04468	0.906	0.173485	1.10484	0.868	0.229766	1.19516
107003	alpha-ketoglutaramate*	Amino Acid	Glutamate Metabolism	48	18465-19-5	C00940	HMDB0001552	0.73	0.378478	0.247044	0.54	0.0453276	1.61223	0.638	0.199397	0.697518	0.213	0.00823902	1.86829	0.635	0.0453276	1.47309
107005	carboxyethyl-GABA	Amino Acid	Glutamate Metabolism	2572	4386-03-2		HMDB0002201	0.775	0.47117	0.422211	0.491	0.0129066	1.95535	0.728	0.128205	1.23065	0.555	0.00823902	1.82082	0.47	0.030639	1.68025
107007	gamma-aminobutyrate (GABA)	Amino Acid	Glutamate Metabolism	119	56-12-2	C00334	HMDB0000112	0.193	0.00507487	2.02948	0.21	0.00823902	2.12965	0.124	0.00507487	2.28798	0.31	0.0202406	1.55284	0.173	0.00823902	1.99994
107008	gamma-carboxyglutamate	Amino Acid	Glutamate Metabolism				HMDB0041900	0.794	0.0202406	1.45842	0.85	0.0655522	1.40548	0.863	0.128205	1.23832	0.738	0.0453276	1.78545	0.729	0.030639	1.80584
107009	glutamate	Amino Acid	Glutamate Metabolism	33032	56-86-0	C00025	HMDB0000148	1.677	0.00507487	1.98198	1.259	0.0655522	1.69381	1.21	0.229766	1.11536	1.254	0.0130652	1.64215	1.249	0.0202406	1.67954
107017	pyroglutamine*	Partially Characterized Molecules	Partially Characterized Molecules	11984188	29883-25-8		HMDB0062558	0.457	0.00823902	1.65882	0.555	0.936186	0.645866	0.602	0.0926958	1.3082	0.682	0.229766	0.492905	0.71	0.297953	0.994729
108001	2-aminobutyrate	Amino Acid	Glutathione Metabolism				HMDB0245013	0.197	0.0130652	1.96995	0.193	0.00823902	2.14664	0.159	0.00507487	2.25856	0.357	0.0453276	1.43987	0.182	0.00507487	1.94628
108002	2-hydroxybutyrate/2-hydroxyisobutyrate	Amino Acid	Glutathione Metabolism	440864	3347-90-8	C05984	HMDB0000008	0.366	0.00823902	1.86922	0.302	0.00507487	2.08536	0.32	0.00507487	2.00485	0.379	0.0202406	1.75981	0.311	0.00507487	1.9597
108011	cysteinylglycine disulfide*	Amino Acid	Glutathione Metabolism	22833544	70555-24-7		HMDB0000709	2.127	0.0202406	1.63721	1.387	0.128205	1.29347	1.584	0.128205	1.40601	1.308	0.173485	1.00485	1.471	0.128205	0.981473
108014	ophthalmate	Amino Acid	Glutathione Metabolism	7018721	495-27-2		HMDB0005765	0.277	0.0453276	1.58138	0.166	0.00507487	2.10076	0.225	0.0124359	1.93318	0.358	0.128205	1.21183	0.247	0.018101	1.82714
109004	betaine	Amino Acid	Glycine, Serine and Threonine Metabolism	248	6915-17-9		HMDB0000043	0.764	0.0453276	1.51032	1.226	0.0202406	1.56038	0.911	0.575174	0.598877	1.11	0.229766	0.524314	1.106	0.297953	0.572602
109006	dimethylglycine	Amino Acid	Glycine, Serine and Threonine Metabolism	673	1118-68-9	C01026	HMDB0000092	0.732	0.00507487	1.74498	0.808	0.173485	0.992935	0.726	0.0202406	1.91258	0.966	0.810181	0.42585	0.788	0.0926958	1.37671
109007	glycine	Amino Acid	Glycine, Serine and Threonine Metabolism	750	56-40-6	C00037	HMDB0000123	1.185	0.0453276	1.29363	1.359	0.0453276	1.37156	1.23	0.0453276	1.49287	1.278	0.0453276	1.59988	1.15	0.229766	0.973031
109009	N-acetylglycine	Amino Acid	Glycine, Serine and Threonine Metabolism	10972	543-24-8		HMDB0000532	0.688	0.0453276	1.37815	0.832	0.47117	0.880725	0.614	0.128205	1.42008	0.937	0.688921	0.41164	0.681	0.0453276	1.52889
109011	N-acetylthreonine	Amino Acid	Glycine, Serine and Threonine Metabolism	152204	17093-74-2		HMDB0062557	0.714	0.0655522	1.35566	0.655	0.128205	1.7024	0.585	0.0655522	1.68224	0.668	0.128205	1.04514	0.661	0.0453276	1.44122
109014	sarcosine	Amino Acid	Glycine, Serine and Threonine Metabolism	1088	107-97-1	C00213	HMDB0000271	1.056	0.688921	0.277933	1.058	0.378478	0.609883	1.1	0.47117	0.778927	1.49	0.0130652	1.77888	1.092	0.229766	0.73338
109015	serine	Amino Acid	Glycine, Serine and Threonine Metabolism	5951	56-45-1	C00065	HMDB0000187	0.845	0.030639	1.51544	1.021	0.47117	0.36997	0.92	0.173485	1.19011	0.998	0.936186	0.0046185	1	1	0.00705422
109016	threonine	Amino Acid	Glycine, Serine and Threonine Metabolism	6288	72-19-5	C00188	HMDB0000167	0.714	0.0453276	1.43447	0.733	0.030639	1.68477	0.652	0.0655522	1.6829	0.769	0.229766	0.933548	0.789	0.297953	0.890958
110002	4-guanidinobutanoate	Amino Acid	Guanidino and Acetamido Metabolism	500	463-00-3	C01035	HMDB0003464	0.548	0.0655522	1.43274	1.026	0.378478	0.497178	0.715	0.47117	0.947782	0.746	0.00507487	1.83262	1.217	0.378478	0.667195
1101006	tartronate (hydroxymalonate)	Xenobiotics	Food Component/Plant	45	80-69-3	C02287	HMDB0035227	1.093	0.688921	0.611415	1.919	0.030639	1.71035	1.573	0.142368	1.11229	0.973	0.328065	0.877731	1.371	0.297953	0.698269
1102011	3-(3-hydroxyphenyl)propionate	Xenobiotics	Benzoate Metabolism	91	621-54-5	C11457	HMDB0000375	0.457	0.0130652	1.85371	0.962	0.47117	0.127949	1.087	0.936186	0.185604	1.595	1	0.23389	0.768	1	0.0727017
1102012	3-(3-hydroxyphenyl)propionate sulfate	Xenobiotics	Benzoate Metabolism	187488			HMDB0094710	0.542	0.0202406	1.69924	0.979	1	0.258756	1.096	0.936186	0.0447369	1.905	0.810181	0.451978	0.663	0.935736	0.0564102
1102023	3-phenylpropionate (hydrocinnamate)	Xenobiotics	Benzoate Metabolism	107	501-52-0	C05629	HMDB0000764	0.542	0.0130652	1.90291	0.766	0.0926958	1.34244	0.724	0.297953	0.957527	0.533	0.0655522	1.39738	0.927	0.810181	0.198639
1102024	4-acetylphenol sulfate	Xenobiotics	Benzoate Metabolism					0.386	0.0904121	1.39741	0.922	0.575174	0.901582	0.659	0.378478	0.698233	0.418	0.0115189	1.93276	0.807	0.375117	0.434951
1102025	4-allylcatechol sulfate	Xenobiotics	Benzoate Metabolism					0.436	0.0202406	1.64888	0.553	0.0453276	1.60432	0.567	0.936186	0.620328	0.427	0.030639	1.50983	0.306	0.0202406	1.48197
1102028	4-ethylphenylsulfate	Xenobiotics	Benzoate Metabolism	20822574			HMDB0062551	0.317	0.0130652	1.81393	0.651	0.378478	0.668929	0.486	0.378478	0.94989	0.214	0.030639	1.71223	0.573	0.128205	0.783444
1102029	4-hydroxybenzoate	Xenobiotics	Benzoate Metabolism	135	99-96-7	C00156	HMDB0000500	0.994	1	0.0211759	1.392	0.0202406	1.71928	1.107	0.378478	0.479274	0.573	0.128205	1.28726	0.827	0.575174	0.571605
1102035	4-vinylphenol sulfate	Xenobiotics	Benzoate Metabolism	6426766	131351-90-1		HMDB0062775	0.163	0.00507487	2.09934	0.349	0.00507487	2.06556	0.1	0.00507487	2.09577	0.095	0.00507487	2.04614	0.104	0.00823902	2.00196
1103023	3-hydroxypyridine sulfate	Xenobiotics	Chemical					0.683	0.128205	1.03105	0.847	0.936186	0.164285	0.778	0.810181	0.208878	0.499	0.0202406	1.71429	0.909	0.810181	0.0535147
1103050	ethyl glucuronide	Xenobiotics	Chemical	18392195	17685-04-0		HMDB0010325	5.57	0.0129066	1.77861	0.289	0.46195	0.934996	1.394	1	0.174759	0.626	0.454958	0.520862	0.293	0.128205	1.22372
111002	1-methyl-4-imidazoleacetate	Amino Acid	Histidine Metabolism	75810	2625-49-2	C05828	HMDB0002820	1.221	0.297953	0.39259	1.702	0.0453276	1.47439	2.322	0.0202406	1.67647	1.689	0.297953	0.865964	1.757	0.297953	0.574993
111003	1-methyl-5-imidazoleacetate	Amino Acid	Histidine Metabolism				HMDB0004988	0.249	0.0202406	1.7983	0.686	0.0655522	0.971198	0.536	0.0453276	1.37354	0.535	0.0926958	1.31229	0.711	0.688921	0.527858
111009	anserine	Amino Acid	Histidine Metabolism			C01262	HMDB0000194	1.14	0.575174	0.767329	1.006	0.297953	0.21765	1.393	0.128205	1.07909	1.017	0.936186	0.0753479	1.16	0.0453276	1.21427
111014	histidine	Amino Acid	Histidine Metabolism	6274	71-00-1	C00135	HMDB0000177	1.072	0.575174	0.47067	1.218	0.173485	1.16729	1.34	0.00823902	1.94275	1.256	0.0655522	1.38136	1.27	0.128205	1.45446
111023	N-acetylhistamine	Amino Acid	Histidine Metabolism	69602	673-49-4	C05135	HMDB0013253	2.101	0.261496	0.74952	2.482	0.369976	1.07902	3.325	0.0453276	1.69071	1.466	0.0124359	1.66382	1.946	0.0303479	1.45029
111024	N-acetylhistidine	Amino Acid	Histidine Metabolism	75619	2497-02-1	C02997	HMDB0032055	1.135	0.47117	0.478483	1.239	0.297953	0.717233	1.029	0.810181	0.19072	1.405	0.0130652	1.41309	1.37	0.128205	1.30163
1115001	2,6-dihydroxybenzoic acid	Xenobiotics	Drug - Topical Agents	9338	303-07-1		HMDB0013676	0.542	0.297953	0.807601	1.062	0.378478	0.469661	0.692	0.688921	0.508746	0.349	0.0453276	1.62356	0.627	0.297953	0.491371
1115004	salicylate	Xenobiotics	Drug - Topical Agents	338	69-72-7	C00805	HMDB0001895	0.364	0.0202406	1.78773	0.546	0.0130652	1.74722	0.358	0.00823902	1.97882	0.225	0.00507487	2.06265	0.413	0.00823902	1.8164
1116010	2,3-dihydroxyisovalerate	Xenobiotics	Food Component/Plant	440279	19451-56-0	C04272	HMDB0012141	1.217	0.47117	0.530234	1.423	0.378478	0.973776	1.308	0.0453276	1.36813	0.431	0.0202406	1.74548	0.483	0.229766	0.866071
1116013	2,8-quinolinediol sulfate	Xenobiotics	Food Component/Plant					0.649	0.0453276	1.24628	0.63	0.688921	0.388738	0.66	0.688921	0.303815	0.227	0.00779583	2.00985	0.564	0.229766	0.509128
1116027	3-formylindole	Xenobiotics	Food Component/Plant			C08493	HMDB0029737	0.781	0.0453276	1.43443	0.854	0.0655522	1.6505	0.77	0.0202406	1.7182	0.793	0.00507487	1.78583	0.776	0.0130652	1.63452
1116029	3-hydroxycinnamate sulfate	Xenobiotics	Food Component/Plant					0.391	0.0202406	1.74253	1.25	0.810181	0.864598	1.245	0.575174	0.450914	2.768	0.688921	0.69114	0.852	1	0.0316124
1116033	3-indoleglyoxylic acid	Xenobiotics	Food Component/Plant					0.519	0.0130652	1.68668	0.761	0.173485	1.1779	0.67	0.0202406	1.63797	0.6	0.0453276	1.51617	0.855	0.688921	0.476237
1116036	4-allylphenol sulfate	Xenobiotics	Food Component/Plant					0.489	0.018101	1.61979	0.644	0.226491	1.15279	0.613	0.748349	0.581655	0.446	0.0249921	1.61182	0.399	0.0262788	1.29248
1116039	4-hydroxycinnamate	Secondary metabolism	Phenylpropanoids			C00811	HMDB0002035	0.692	0.229766	0.868396	0.796	0.575174	0.750545	0.742	0.575174	0.315587	0.325	0.0130652	1.65324	0.459	1	0.142555
1116049	betonicine	Xenobiotics	Food Component/Plant	164642	515-25-3	C08269	HMDB0029412	0.856	0.47117	0.550921	1.387	0.0926958	1.48776	1.098	0.810181	0.451487	0.705	0.0453276	1.45402	1.207	0.47117	0.613698
1116057	cinnamate	Xenobiotics	Food Component/Plant			C10438	HMDB0000567	0.338	0.00507487	1.878	0.575	0.173485	1.25268	0.391	0.0655522	1.48646	0.456	0.0655522	1.33113	0.623	0.575174	0.420109
1116071	dihydroferulate	Xenobiotics	Food Component/Plant	14340	1135-23-5		HMDB0062121	0.905	0.872559	0.237392	2.427	0.454958	0.714395	2.204	0.0449512	1.60187	1.188	0.575174	0.50236	1.119	0.748349	0.271483
1116078	enterolactone sulfate	Xenobiotics	Food Component/Plant				HMDB0240506	0.321	0.0655522	1.26257	0.361	0.0453276	1.73779	0.644	0.575174	0.312791	1.265	0.377642	0.534402	0.682	0.297953	0.691868
1116080	equol glucuronide	Xenobiotics	Food Component/Plant					0.404	0.0453276	1.40342	0.581	0.378478	1.18125	0.826	0.575174	0.495848	0.443	0.00823902	1.6591	0.61	0.128205	1.2599
1116081	equol sulfate	Xenobiotics	Food Component/Plant	29979373			HMDB0240515	0.431	0.229766	0.952302	0.273	0.0202406	1.45577	0.306	0.47117	0.765085	0.847	0.810181	0.562858	0.845	0.809855	0.647567
1116090	ferulic acid 4-sulfate	Xenobiotics	Food Component/Plant	6305574	151481-53-7		HMDB0029200	0.984	0.810181	0.09428	1.501	0.0926958	1.21485	1.175	0.575174	0.748235	0.473	0.00823902	1.65584	0.779	0.936186	0.237101
1116115	homostachydrine*	Xenobiotics	Food Component/Plant	441447	472-22-0	C08283	HMDB0033433	0.555	0.0202406	1.5741	0.946	0.47117	0.387379	0.594	0.00507487	2.27019	0.717	0.0453276	1.48951	0.695	0.0453276	1.49109
1116117	indolin-2-one	Xenobiotics	Food Component/Plant	321710	59-48-3	C12312	HMDB0061918	0.655	0.0130652	1.63174	0.874	0.47117	0.773143	0.702	0.229766	0.790882	0.554	0.0655522	1.36616	0.917	0.810181	0.266864
1116131	methyl glucopyranoside (alpha + beta)	Xenobiotics	Food Component/Plant	445238	709-50-2		HMDB0029965	1.437	0.030639	1.4493	1.049	0.810181	0.387552	1.075	0.378478	0.549004	1.218	0.229766	1.14429	0.89	0.936186	0.207369
1116174	stachydrine	Xenobiotics	Food Component/Plant	115244	471-87-4	C10172	HMDB0004827	0.539	0.0926958	1.33843	1.582	0.0202406	1.83722	0.852	0.378478	0.817592	0.959	0.810181	0.285535	1.149	0.936186	0.318886
112004	2,3-dihydroxy-2-methylbutyrate	Amino Acid	Leucine, Isoleucine and Valine Metabolism	301941	14868-24-7		HMDB0029576	1.004	1	0.0258918	1.272	0.297953	1.09755	0.842	0.47117	0.197231	0.436	0.00823902	1.93264	1.136	0.688921	0.208552
112007	2-hydroxy-3-methylvalerate	Amino Acid	Leucine, Isoleucine and Valine Metabolism	10796774	488-15-3		HMDB0000317	0.731	0.810181	0.565719	0.981	0.575174	0.253502	1.005	0.688921	0.179316	0.772	0.030639	1.58634	0.719	0.128205	1.41672
112011	3-hydroxy-2-ethylpropionate	Amino Acid	Leucine, Isoleucine and Valine Metabolism	188979	4374-62-3		HMDB0000396	1.012	0.688921	0.0846871	0.714	0.00507487	1.91422	0.887	0.128205	0.801725	1.065	0.575174	0.393462	0.839	0.0926958	1.43623
112012	3-hydroxyisobutyrate	Amino Acid	Leucine, Isoleucine and Valine Metabolism	440873	26543-05-5	C06001	HMDB0000023	0.949	0.936186	0.193815	0.761	0.0926958	1.37717	0.753	0.0926958	1.32859	0.891	0.47117	1.03515	0.651	0.00823902	1.83821
112018	4-methyl-2-oxopentanoate	Amino Acid	Leucine, Isoleucine and Valine Metabolism	70	816-66-0	C00233	HMDB0000695	0.693	0.00823902	1.77676	0.843	0.810181	0.600498	0.812	0.810181	0.596934	0.728	0.810181	0.842539	0.803	0.297953	0.946206
112023	beta-hydroxyisovalerate	Amino Acid	Leucine, Isoleucine and Valine Metabolism	69362	625-08-1		HMDB0000754	0.829	0.229766	1.03481	0.654	0.00507487	2.08133	0.715	0.00823902	2.00512	0.878	0.378478	0.787012	0.69	0.00507487	1.87191
112027	isobutyrylcarnitine (C4)	Amino Acid	Leucine, Isoleucine and Valine Metabolism	168379	25518-49-4		HMDB0000736	0.807	0.173485	0.970103	0.845	0.229766	0.580752	0.529	0.0926958	1.45868	0.678	0.0202406	1.67509	0.898	0.47117	0.543876
112029	isoleucine	Amino Acid	Leucine, Isoleucine and Valine Metabolism	6306	73-32-5	C00407	HMDB0000172	1.042	1	0.35807	1.135	0.030639	1.57015	1.127	0.0926958	1.35282	1.232	0.0453276	1.57705	1.108	0.378478	0.724595
112037	N-acetylisoleucine	Amino Acid	Leucine, Isoleucine and Valine Metabolism	7036275	3077-46-1		HMDB0061684	0.768	0.173485	0.656225	1.165	0.810181	0.358076	1.136	0.378478	0.581996	1.462	0.173485	1.2214	1.54	0.0453276	1.57017
112039	N-acetylvaline	Amino Acid	Leucine, Isoleucine and Valine Metabolism	66789	96-81-1		HMDB0011757	0.863	0.229766	0.473956	1.006	0.936186	0.143583	1.035	1	0.180091	1.079	0.936186	0.539777	1.335	0.0453276	1.48208
113001	2-aminoadipate	Amino Acid	Lysine Metabolism	92136	1118-90-7	C00956	HMDB0000510	0.651	0.00507487	1.82866	0.724	0.0655522	1.28552	0.738	0.030639	1.63744	0.717	0.0453276	1.38467	0.733	0.128205	1.29178
113004	5-aminovalerate	Amino Acid	Lysine Metabolism	138	660-88-8	C00431	HMDB0003355	0.818	1	0.182265		0.0284407	1.41956	0.589	0.123962	1.36542	2.709	0.146254	1.2829	0.724	0.514393	0.372248
113008	fructosyllysine	Amino Acid	Lysine Metabolism	131751634	21291-40-7		HMDB0034879	0.571	0.00507487	2.02724	0.77	0.378478	1.09266	0.783	0.47117	0.801295	1.104	0.688921	0.103391	0.743	0.297953	0.621545
113012	lysine	Amino Acid	Lysine Metabolism			C00047	HMDB0000182	0.698	0.00507487	1.88103	0.802	0.0202406	1.82392	0.715	0.00823902	1.97912	0.803	0.0453276	1.43246	0.814	0.0655522	1.36652
113018	N2-acetyllysine	Amino Acid	Lysine Metabolism	92907	1946-82-3	C12989	HMDB0000446	0.599	0.128205	1.31124	0.738	0.173485	1.27972	0.776	0.128205	0.906319	0.696	0.0449512	1.53474	0.723	0.128205	0.954578
114002	2-hydroxy-4-(methylthio)butanoic acid	Amino Acid	Methionine, Cysteine, SAM and Taurine Metabolism	11427	120-91-2		HMDB0037115	1.014	0.47117	0.150536	1.669	0.128205	1.30984	1.916	0.030639	1.29049	1.08	0.47117	0.268056	1.081	0.47117	0.311465
114010	cysteine sulfinic acid	Amino Acid	Methionine, Cysteine, SAM and Taurine Metabolism	1549098	1115-65-7	C00606	HMDB0000996	0.224	0.00962172	1.56317	0.707	0.0262788	1.73205		0.0284407	1.62411	0.579	0.199856	1.11341		0.0284407	1.47156
114015	methionine	Amino Acid	Methionine, Cysteine, SAM and Taurine Metabolism	6137	63-68-3	C00073	HMDB0000696	0.967	0.688921	0.425708	1.145	0.0202406	1.6926	1.004	1	0.0518429	1.045	0.47117	0.521131	1.113	0.173485	1.07817
114017	methionine sulfoxide	Amino Acid	Methionine, Cysteine, SAM and Taurine Metabolism	158980	3226-65-1	C02989	HMDB0002005	0.978	0.936186	0.227611	1.231	0.0453276	1.36707	1.039	0.688921	0.316309	0.834	0.297953	0.747943	1.127	0.575174	0.699469
114031	succinoyltaurine	Amino Acid	Methionine, Cysteine, SAM and Taurine Metabolism					1.046	0.810181	0.204247	0.538	0.00507487	2.04547	0.654	0.0130652	1.76113	0.683	0.229766	1.18587	0.53	0.00823902	1.83504
114032	taurine	Amino Acid	Methionine, Cysteine, SAM and Taurine Metabolism	1123	107-35-7	C00245	HMDB0000251	1.366	0.0202406	1.65758	1.224	0.0926958	1.44805	1.281	0.0453276	1.49994	1.156	0.173485	1.37461	1.215	0.128205	1.32365
114033	taurocyamine	Amino Acid	Methionine, Cysteine, SAM and Taurine Metabolism			C01959	HMDB0003584	0.492	0.00823902	1.87519	0.475	0.030639	1.68099	0.438	0.00507487	1.85488	0.462	0.030639	1.64156	0.39	0.00823902	1.86376
115001	N-lactoyl phenylalanine	Amino Acid	Phenylalanine Metabolism	11075454			HMDB0062175	0.912	0.935736	0.16161	1.774	0.803316	0.653184	1.295	0.0453276	1.22389	0.665	0.173485	1.04784	1.301	0.810181	0.279885
115006	N-acetylphenylalanine	Amino Acid	Phenylalanine Metabolism	74839	2018-61-3	C03519	HMDB0000512	0.715	0.47117	0.676478	1.626	0.0202406	1.71946	1.491	0.00507487	1.9632	1.46	0.0655522	1.41143	1.615	0.030639	1.5846
115011	phenylalanine	Amino Acid	Phenylalanine Metabolism	6140	63-91-2	C00079	HMDB0000159	0.946	0.575174	0.736171	1.157	0.030639	1.70638	1.087	0.0655522	1.46866	1.062	0.229766	0.744031	1.08	0.378478	0.826376
115012	phenyllactate (PLA)	Amino Acid	Phenylalanine Metabolism	3848	828-01-3	C01479	HMDB0000779	0.887	0.810181	0.219758	2.058	0.00507487	1.99836	2.019	0.030639	1.62137	1.109	0.229766	0.610869	1.226	0.229766	0.886247
116001	(N(1) + N(8))-acetylspermidine	Amino Acid	Polyamine Metabolism	496	14278-49-0	C00612	HMDB0001276	0.746	0.00823902	1.72178	0.848	0.0926958	1.44363	0.886	0.173485	0.969201	0.829	0.173485	1.2197	0.807	0.0655522	1.52429
116003	5-methylthioadenosine (MTA)	Amino Acid	Polyamine Metabolism	439176	2457-80-9	C00170	HMDB0001173	1.065	0.688921	0.547706	0.942	0.575174	0.472822	0.861	0.229766	0.830405	0.764	0.030639	1.45215	0.807	0.0926958	1.1505
116012	N-acetyl-isoputreanine*	Amino Acid	Polyamine Metabolism					0.414	0.173485	1.21102	0.254	0.00507487	2.09978	0.568	0.173485	1.20884	0.495	0.0453276	1.46355	0.398	0.030639	1.53921
116015	spermidine	Amino Acid	Polyamine Metabolism	1102	124-20-9	C00315	HMDB0001257	1.577	0.0926958	1.33956	1.001	0.810181	0.130584	0.804	0.688921	0.613117	0.952	0.936186	0.204546	0.746	0.0453276	1.33004
117004	3-indoxyl sulfate	Amino Acid	Tryptophan Metabolism				HMDB0000682	0.735	0.0655522	1.16296	0.909	0.688921	0.430285	0.823	0.0926958	1.14337	0.643	0.0202406	1.72227	0.751	0.0926958	1.07283
117012-1	anthranilate	Amino Acid	Tryptophan Metabolism					0.683	0.0655522	1.16065	0.84	0.229766	1.08094	0.65	0.0130652	1.68667	0.54	0.00507487	2.18939	0.911	0.810181	0.536502
117013	C-glycosyltryptophan	Amino Acid	Tryptophan Metabolism	10981970	180509-18-6		HMDB0240296	0.897	0.297953	0.695129	0.966	1	0.299012	0.952	0.575174	0.54551	0.855	0.0926958	1.33388	0.828	0.030639	1.49191
117014	indole-3-carboxylate	Amino Acid	Tryptophan Metabolism	69867	771-50-6	C19837	HMDB0003320	0.868	0.47117	0.674026	1.126	1	0.502906	0.94	0.575174	0.458495	0.834	0.0202406	1.47847	0.936	0.936186	0.401015
117015	indoleacetate	Amino Acid	Tryptophan Metabolism	802	87-51-4	C00954	HMDB0000197	0.565	0.173485	1.18978	0.73	0.128205	1.15188	0.88	0.575174	0.756401	0.541	0.0130652	1.75776	0.777	0.173485	0.938935
117020	indolelactate	Amino Acid	Tryptophan Metabolism	676157	7417-65-4	C02043	HMDB0000671	0.611	0.00823902	1.93901	0.969	0.688921	0.382004	0.892	0.297953	0.915353	0.771	0.810181	0.614401	0.856	0.297953	1.06098
117021	indolepropionate	Amino Acid	Tryptophan Metabolism	3744	830-96-6		HMDB0002302	0.502	0.0202406	1.71824	0.507	0.00507487	2.2345	0.443	0.00507487	2.25104	0.347	0.00507487	2.05067	0.42	0.00507487	1.90605
117024	kynurenate	Amino Acid	Tryptophan Metabolism	3845	492-27-3	C01717	HMDB0000715	0.438	0.00507487	2.00771	0.541	0.00507487	2.13341	0.371	0.00507487	2.21871	0.471	0.00507487	1.97256	0.45	0.0130652	1.80033
117027	N-acetyltryptophan	Amino Acid	Tryptophan Metabolism	700653	1218-34-4		HMDB0013713	0.608	0.0453276	1.27067	0.745	0.173485	1.35846	0.752	0.128205	0.978104	0.736	0.297953	0.961773	0.874	0.47117	0.395906
117030	oxindolylalanine	Amino Acid	Tryptophan Metabolism					0.865	0.575174	0.516003	1.077	0.297953	0.271252	0.779	0.0453276	1.5346	1.04	0.47117	0.313204	0.911	0.297953	0.589175
117031	picolinate	Amino Acid	Tryptophan Metabolism	1018	98-98-6	C10164	HMDB0002243	0.481	0.030639	1.64061	0.986	0.810181	0.156879	0.686	0.0926958	1.47943	0.448	0.00507487	1.97407	0.673	0.0453276	1.54649
117034	tryptophan	Amino Acid	Tryptophan Metabolism	6305	73-22-3	C00078	HMDB0000929	0.735	0.00507487	1.90669	0.891	0.47117	0.912771	0.822	0.0655522	1.21551	0.814	0.0130652	1.83722	0.829	0.173485	1.24674
117036	xanthurenate	Amino Acid	Tryptophan Metabolism	5699	59-00-7	C02470	HMDB0000881	0.819	0.575174	0.621373	0.845	0.688921	0.442092	0.637	0.0453276	1.39715	0.659	0.0655522	1.29461	0.648	0.173485	0.915005
117038	indoleacrylate	Amino Acid	Tryptophan Metabolism	5375048	29953-71-7		HMDB0000734	0.386	0.00507487	1.88393	0.347	0.00507487	2.23284	0.36	0.00507487	2.32257	0.24	0.00507487	2.18774	0.309	0.00507487	2.06818
118010	3-methoxytyrosine	Amino Acid	Tyrosine Metabolism	1670	7636-26-2		HMDB0001434	0.975	0.936186	0.266144	1.198	0.0202406	1.80966	0.999	1	0.0553678	1.362	0.0202406	1.66855	1.227	0.128205	1.12914
118014	4-hydroxyphenylpyruvate	Amino Acid	Tyrosine Metabolism	979	156-39-8	C01179	HMDB0000707	0.584	0.00823902	1.83793	0.88	0.47117	0.835382	0.824	0.0453276	1.50804	0.635	0.0655522	1.31125	0.707	0.030639	1.60909
118026	N-acetyltyrosine	Amino Acid	Tyrosine Metabolism	68310	537-55-3	C01657	HMDB0000866	1.122	0.688921	0.0121602	1.705	0.0655522	1.46888	1.876	0.0202406	1.98918	2.421	0.00507487	2.05292	1.734	0.0453276	1.49942
118033	phenol sulfate	Amino Acid	Tyrosine Metabolism	74426	937-34-8	C02180	HMDB0060015	0.692	0.229766	0.679657	0.761	0.378478	0.965163	0.96	0.810181	0.0882417	0.671	0.229766	1.08822	0.532	0.0202406	1.7413
118034	thyroxine	Amino Acid	Tyrosine Metabolism		51-48-9	C01829	HMDB0000248	1.604	0.0130652	1.73617	1.584	0.00507487	1.99451	1.39	0.030639	1.71818	1.638	0.00507487	2.11848	1.514	0.00823902	1.8874
118037	tyrosine	Amino Acid	Tyrosine Metabolism	6057	60-18-4	C00082	HMDB0000158	1.067	0.378478	0.721659	1.311	0.0453276	1.52622	1.237	0.0655522	1.64021	1.272	0.0130652	1.56592	1.154	0.229766	0.865469
119001	2-oxoarginine*	Amino Acid	Urea cycle; Arginine and Proline Metabolism	558	3715-10-4	C03771	HMDB0004225	0.991	0.575174	0.015995	0.954	0.47117	0.396456	1.055	0.810181	0.448821	0.741	0.0130652	1.62457	0.866	0.173485	1.05377
119005	arginine	Amino Acid	Urea cycle; Arginine and Proline Metabolism	6322	74-79-3	C00062	HMDB0000517	0.931	0.936186	0.647059	1.3	0.00507487	1.9037	1.115	0.229766	1.02364	1.222	0.229766	0.941557	1.23	0.0926958	1.59578
119008	dimethylarginine (SDMA + ADMA)	Amino Acid	Urea cycle; Arginine and Proline Metabolism	169148	30344-00-4		HMDB0003334	0.877	0.030639	1.41561	0.908	0.128205	0.907532	0.919	0.128205	1.30418	0.964	0.936186	0.346129	0.883	0.0202406	1.44753
119011	homoarginine	Amino Acid	Urea cycle; Arginine and Proline Metabolism	9085	156-86-5	C01924	HMDB0000670	0.354	0.00507487	2.13524	0.614	0.030639	1.80033	0.373	0.00507487	2.31807	0.432	0.00507487	2.04532	0.404	0.00507487	2.00467
119023	N-acetylproline	Amino Acid	Urea cycle; Arginine and Proline Metabolism	66141	68-95-1		HMDB0094701	1.108	0.297953	0.893798	1.075	0.229766	0.92586	1.12	0.0655522	1.37331	0.848	0.00507487	1.76467	1.102	0.297953	0.918432
119025	N-delta-acetylornithine	Amino Acid	Urea cycle; Arginine and Proline Metabolism	439232	6205-08-9	C00437	HMDB0003357	1.402	0.0202406	1.62709	1.452	0.0926958	1.49858	1.275	0.0655522	1.48849	1.413	0.0453276	1.58959	1.349	0.297953	1.07393
119027	N-methylproline	Amino Acid	Urea cycle; Arginine and Proline Metabolism	643474	475-11-6		HMDB0094696	0.87	0.47117	0.721633	1.28	0.030639	1.61849	1.076	0.378478	0.581319	0.951	0.575174	0.385088	1.161	0.575174	0.339821
119028	N-monomethylarginine	Amino Acid	Urea cycle; Arginine and Proline Metabolism	132862	17035-90-4	C03884	HMDB0029416	0.334	0.00823902	1.86617	0.503	0.00507487	1.86281	0.581	0.00507487	1.9919	0.589	0.00507487	1.99952	0.577	0.00823902	1.76878
119031	proline	Amino Acid	Urea cycle; Arginine and Proline Metabolism	145742	147-85-3	C00148	HMDB0000162	0.822	0.00823902	1.61387	1.024	0.688921	0.238	0.858	0.0655522	1.5172	0.961	0.229766	0.51945	0.974	0.810181	0.273998
119032	pro-hydroxy-pro	Amino Acid	Urea cycle; Arginine and Proline Metabolism	11902892	18684-24-7		HMDB0006695	1.214	0.0655522	1.1697	1.319	0.00823902	2.0332	1.246	0.229766	0.729218	1.431	0.0926958	1.5515	1.578	0.00823902	1.95392
119034	urea	Amino Acid	Urea cycle; Arginine and Proline Metabolism	1176	57-13-6	C00086	HMDB0000294	0.835	0.173485	1.00006	0.93	0.575174	0.553735	0.915	0.297953	0.774173	0.696	0.00823902	1.80128	0.787	0.0655522	1.35479
203004	erythronate*	Carbohydrate	Aminosugar Metabolism	2781043	13752-84-6		HMDB0000613	1.017	0.810181	0.214029	0.962	0.378478	0.809744	1.138	0.229766	0.953747	0.803	0.0453276	1.38333	0.915	0.575174	0.570302
203007	glucuronate	Carbohydrate	Aminosugar Metabolism	444791	70021-34-0	C00191	HMDB0000127	0.968	0.810181	0.0560701	0.844	0.128205	0.851016	1.077	0.378478	0.40041	0.786	0.0130652	1.94729	0.75	0.128205	1.32574
203016	N-acetylneuraminate	Carbohydrate	Aminosugar Metabolism	445063	19342-33-7	C19910	HMDB0000230	0.679	0.0202406	1.76938	0.707	0.030639	1.6599	0.545	0.0130652	1.6433	0.589	0.00507487	2.24542	0.64	0.0202406	1.8411
204006	sucrose	Carbohydrate	Disaccharides and Oligosaccharides	5988	57-50-1	C00089	HMDB0000258	1.659	0.46195	0.81735	4.681	0.0379415	1.54191	0.816	0.568331	0.608717	0.278	0.030639	1.45537	0.804	0.599266	0.418334
205001	2-ketogulonate	Carbohydrate	Fructose, Mannose and Galactose Metabolism			C03342	HMDB0011732	0.791	0.173485	0.901093	0.71	0.0130652	1.93862	0.69	0.0202406	1.74877	0.54	0.00823902	2.00247	0.561	0.00507487	2.12651
205003	galactitol (dulcitol)	Carbohydrate	Fructose, Mannose and Galactose Metabolism	11850	608-66-2	C01697	HMDB0000107	0.809	0.128205	1.01187	1.001	0.936186	0.0855669	0.956	0.688921	0.392245	0.59	0.0202406	1.63485	0.865	0.297953	0.755961
205004	galactonate	Carbohydrate	Fructose, Mannose and Galactose Metabolism	128869	13382-27-9	C00880	HMDB0000565	0.888	0.47117	0.339051	1.233	0.688921	0.539273	1.107	1	0.215052	0.674	0.0130652	1.75354	0.854	0.297953	0.592517
205008-2	mannose	Carbohydrate	Fructose, Mannose and Galactose Metabolism	185698	3458-28-4	C00936	HMDB0000169	0.64	0.00507487	2.09846	0.71	0.00507487	2.06424	0.734	0.0130652	1.85289	0.81	0.173485	1.13594	0.783	0.0202406	1.52471
207002	2,3-diphosphoglycerate	Carbohydrate	Glycolysis, Gluconeogenesis, and Pyruvate Metabolism			C01159	HMDB0001294		0.00962172	1.64176		0.07401	1.03401	1.321	0.803316	0.0707496	10.089	0.924102	0.584456
207004	3-phosphoglycerate	Carbohydrate	Glycolysis, Gluconeogenesis, and Pyruvate Metabolism	724	820-11-1	C00597	HMDB0000807	4.566	0.0130652	1.82384	0.758	0.378478	0.872895	1.016	0.810181	0.555837	0.972	0.561149	0.480526	0.868	0.575174	0.185278
207005	dihydroxyacetone phosphate (DHAP)	Carbohydrate	Glycolysis, Gluconeogenesis, and Pyruvate Metabolism	668	57-04-5	C00111	HMDB0001473	6.89	0.0453276	1.85308	0.526	0.0453276	1.48004	0.749	0.378478	0.165008	0.366	0.0130652	1.5644	1.009	1	0.0512275
207013	glycerate	Carbohydrate	Glycolysis, Gluconeogenesis, and Pyruvate Metabolism	439194	473-81-4	C00258	HMDB0000139	1.399	0.030639	1.69721	1.403	0.00507487	1.87037	1.412	0.0655522	1.4538	0.963	0.810181	0.499589	1.053	0.936186	0.46839
207015	lactate	Carbohydrate	Glycolysis, Gluconeogenesis, and Pyruvate Metabolism	107689	79-33-4	C00186	HMDB0000190	1.146	0.378478	0.653866	1.169	0.297953	0.621416	1.352	0.0453276	1.65261	0.834	0.575174	0.693057	1.056	0.575174	0.194578
210003	arabonate/xylonate	Carbohydrate	Pentose Metabolism	122045	488-30-2	C00878	HMDB0000539	1.247	0.0202406	1.38391	1.042	0.47117	0.347673	1.17	0.229766	0.810509	0.845	0.297953	1.01478	0.973	0.575174	0.074518
210010	ribulonate/xylulonate*	Carbohydrate	Pentose Metabolism	644110	4172-43-4	C05412	HMDB0060255	3.139	0.00507487	2.09517	1.195	0.128205	1.13861	1.314	0.128205	1.29346	1.023	0.936186	0.131391	1.212	0.173485	1.23847
301001	2-O-methylascorbic acid	Cofactors and Vitamins	Ascorbate and Aldarate Metabolism	54726398	17860-87-6		HMDB0240294	1.293	0.0453276	1.40795	1.074	0.378478	0.42244	1.008	1	0.0559592	0.951	0.936186	0.194972	1.038	0.810181	0.408989
301003	ascorbic acid 2-sulfate	Cofactors and Vitamins	Ascorbate and Aldarate Metabolism	54676864	37627-95-5		HMDB0060649	1.714	0.00823902	1.83233	1.287	0.128205	1.05566	1.18	0.378478	1.02017	1.011	0.688921	0.468121	1.023	0.810181	0.395666
301004	ascorbic acid 3-sulfate*	Cofactors and Vitamins	Ascorbate and Aldarate Metabolism					1.558	0.00507487	1.85348	1.151	0.229766	0.816483	1.166	0.378478	0.821791	1.043	0.688921	0.271838	1.026	0.688921	0.374662
301006	dehydroascorbate	Cofactors and Vitamins	Ascorbate and Aldarate Metabolism	440667	490-83-5	C05422	HMDB0001264	1.898	0.030639	1.56682	1.594	0.0655522	1.12314	1.117	0.297953	0.574943	1.107	0.575174	0.429963	0.947	1	0.167322
301007	gulonate*	Cofactors and Vitamins	Ascorbate and Aldarate Metabolism	152304	20246-53-1	C00800	HMDB0003290	0.526	0.030639	1.67136	0.566	0.00823902	1.94302	0.496	0.00823902	2.03982	0.322	0.00507487	2.1247	0.397	0.00507487	2.04717
301009	oxalate (ethanedioate)	Cofactors and Vitamins	Ascorbate and Aldarate Metabolism	971	144-62-7	C00209	HMDB0002329	1.3	0.0453276	1.5083	1.449	0.00507487	1.7216	1.559	0.0655522	1.36713	1.136	0.936075	0.586438	1.114	1	0.291705
301010	threonate	Cofactors and Vitamins	Ascorbate and Aldarate Metabolism	5460407	7306-96-9	C01620	HMDB0000943	1.112	0.575174	0.702775	1.037	0.688921	0.284185	0.998	0.936186	0.0373111	0.746	0.0453276	1.45973	0.858	0.0926958	1.27148
304005	heme	Cofactors and Vitamins	Hemoglobin and Porphyrin Metabolism		14875-96-8	C00032	HMDB0003178	9.742	0.0130652	1.84942	2.272	0.173485	1.16867	1.648	0.378478	0.818156	2.097	0.47117	0.71861	2.118	0.0202406	1.651
304011	protoporphyrin IX	Cofactors and Vitamins	Hemoglobin and Porphyrin Metabolism			C02191	HMDB0000241	11.191	0.00499812	1.85968	1.494	0.0926958	1.30535	1.104	0.47117	0.432866	1.481	0.229766	1.15021	4.87	0.0926958	1.40752
306003	adenosine 5'-diphosphoribose (ADP-ribose)	Cofactors and Vitamins	Nicotinate and Nicotinamide Metabolism			C00301	HMDB0001178	15.42	0.00366455	1.94837	0.799	0.47117	0.610288	0.696	0.575174	0.214093	0.689	0.297953	0.755114	1.876	0.47117	1.01629
306017	quinolinate	Cofactors and Vitamins	Nicotinate and Nicotinamide Metabolism	1066	89-00-9	C03722	HMDB0000232	0.62	0.00823902	1.82086	0.668	0.0655522	1.31425	0.619	0.0453276	1.51309	0.601	0.0655522	1.30924	0.552	0.030639	1.62394
307008	pantothenate	Cofactors and Vitamins	Pantothenate and CoA Metabolism	6613	79-83-4	C00864	HMDB0000210	0.762	0.030639	1.3941	0.802	0.0926958	1.33819	0.8	0.128205	1.09221	0.609	0.00823902	2.0022	0.857	0.173485	1.1452
312001	alpha-CEHC	Cofactors and Vitamins	Tocopherol Metabolism	9943542	4072-32-6		HMDB0001518	0.58	0.0655522	1.30495	0.535	0.030639	1.53591	0.767	0.173485	1.06344	0.389	0.00823902	1.96004	0.456	0.0130652	1.80808
312015	gamma-CEHC	Cofactors and Vitamins	Tocopherol Metabolism	15887183	178167-75-4		HMDB0001931	0.316	0.00477182	2.16873	0.483	0.0202406	1.61273	0.847	0.575174	0.832444	0.522	0.0193734	1.62412	0.556	0.0202406	1.59711
313007	retinol (Vitamin A)	Cofactors and Vitamins	Vitamin A Metabolism	445354	68-26-8	C17276	HMDB0000305	1.168	0.378478	0.599282	1.387	0.0453276	1.62637	1.245	0.378478	1.0947	1.464	0.0655522	1.32191	1.434	0.229766	1.06923
315003	pyridoxamine	Cofactors and Vitamins	Vitamin B6 Metabolism	1052	85-87-0	C00534	HMDB0001431	1.373	0.226491	1.12888	1.037	0.375117	0.461992	1.076	0.688921	0.226478	2.336	0.0453276	1.46621	1.089	0.297953	0.871766
401002	phosphate	Energy	Oxidative Phosphorylation	1004	14265-44-2	C00009	HMDB0001429	0.907	0.0453276	1.49345	1.019	0.936186	0.333689	1.051	0.297953	0.333003	0.952	0.936186	0.445187	1.029	1	0.221624
402008	fumarate	Energy	TCA Cycle	444972	110-17-8	C00122	HMDB0000134	1.026	0.810181	0.156361	0.874	0.575174	0.631403	0.947	1	0.236779	0.604	0.0202406	1.56272	0.702	0.0655522	1.34243
602002	deoxycarnitine	Lipid	Carnitine Metabolism	725	407-64-7	C01181	HMDB0001161	1.19	0.128205	1.08997	1.414	0.00507487	1.89645	1.371	0.0130652	1.7957	1.161	0.0926958	1.49846	1.159	0.173485	1.25137
604008	N-behenoyl-sphingadienine (d18:2/22:0)*	Lipid	Ceramides					1.76	0.0453276	1.51683	1.396	0.173485	1.11324	2.072	0.0130652	1.93918	1.625	0.0655522	1.15053	1.689	0.0453276	1.4903
606003	corticosterone	Lipid	Corticosteroids	5753	50-22-6	C02140	HMDB0001547	3.066	0.0202406	1.36574	2.022	0.0453276	1.45245	1.15	0.936186	0.0677817	0.64	0.0453276	1.14451	1.094	0.810181	0.181437
607001	diacylglycerol (16:1/18:2 [2], 16:0/18:3 [1])*	Lipid	Diacylglycerol						0.07401	1.15838				2.307	0.0262788	1.68824			0.776134		0.07401	1.35342
607006	linoleoyl-arachidonoyl-glycerol (18:2/20:4) [2]*	Lipid	Diacylglycerol	9543796		C00165	HMDB0007257	1.659	0.128205	1.21627	1.406	0.0655522	1.46739	1.227	0.128205	1.1588	1.969	0.00507487	1.5673	1.409	0.128205	1.06512
607007	linoleoyl-docosahexaenoyl-glycerol (18:2/22:6) [1]*	Lipid	Diacylglycerol					2.593	0.030639	1.59684	2.181	0.00507487	2.17812	1.537	0.128205	1.44269	2.25	0.00507487	2.01993	1.84	0.030639	1.34842
607008	linoleoyl-docosahexaenoyl-glycerol (18:2/22:6) [2]*	Lipid	Diacylglycerol	9543899			HMDB0007266	2.137	0.0926958	1.27517	1.754	0.0453276	1.55506	1.422	0.0926958	1.13411	2.233	0.0130652	1.6621	1.687	0.030639	1.60714
607009	linoleoyl-linolenoyl-glycerol (18:2/18:3) [1]*	Lipid	Diacylglycerol	14275409			HMDB0007249	3.401	0.0303479	1.50612	3.568	0.00823902	2.00536	2.563	0.0453276	1.67075	5.163	0.00477182	2.19359	2.076	0.00779583	1.80751
607010	linoleoyl-linolenoyl-glycerol (18:2/18:3) [2]*	Lipid	Diacylglycerol	9543737			HMDB0007250	4.049	0.030639	1.65474	3.007	0.00823902	1.86267	2.334	0.0130652	1.75211	4.534	0.00507487	2.12487	3.284	0.0130652	2.03343
607011	linoleoyl-linoleoyl-glycerol (18:2/18:2) [1]*	Lipid	Diacylglycerol					2.912	0.030639	1.4725	2.442	0.0130652	1.95749	1.931	0.030639	1.67728	2.843	0.00507487	2.10146	2.417	0.0130652	1.8214
607012	linoleoyl-linoleoyl-glycerol (18:2/18:2) [2]*	Lipid	Diacylglycerol	9543729		C00165	HMDB0007248	3.166	0.030639	1.49276	2.305	0.0130652	1.77765	1.823	0.0655522	1.43939	3.278	0.00507487	2.03868	2.531	0.00823902	1.9846
607013	oleoyl-arachidonoyl-glycerol (18:1/20:4) [1]*	Lipid	Diacylglycerol					1.991	0.0202406	1.50204	1.564	0.0202406	1.81637	1.691	0.00823902	1.82105	1.768	0.0453276	1.52819	1.67	0.297953	0.945357
607014	oleoyl-arachidonoyl-glycerol (18:1/20:4) [2]*	Lipid	Diacylglycerol	9543786			HMDB0007228	1.818	0.0926958	1.33653	1.436	0.0926958	1.29908	1.465	0.0453276	1.46747	2.252	0.0926958	1.35082	1.593	0.173485	1.07765
607016	oleoyl-linoleoyl-glycerol (18:1/18:2) [1]	Lipid	Diacylglycerol					3.617	0.030639	1.56319	2.696	0.0202406	1.91994	2.88	0.00823902	2.08175	4.575	0.00507487	2.02782	3.692	0.00823902	1.99029
607017	oleoyl-linoleoyl-glycerol (18:1/18:2) [2]	Lipid	Diacylglycerol	9543722	91125-76-7		HMDB0007219	3.981	0.030639	1.58405	3.005	0.0202406	1.95487	2.494	0.0453276	1.75086	5.057	0.00507487	2.02131	3.538	0.00823902	2.04221
607019	palmitoleoyl-arachidonoyl-glycerol (16:1/20:4) [2]*	Lipid	Diacylglycerol					5.839	0.0130652	1.72398	3.756	0.00823902	1.89788	3.001	0.00823902	1.91776	11.115	0.00507487	2.15291	4.514	0.00507487	2.0378
607020	palmitoleoyl-linoleoyl-glycerol (16:1/18:2) [1]*	Lipid	Diacylglycerol	9543699		C00165	HMDB0007132		0.07401	0.91085					0.00962172	1.81096			0.823495		0.07401	1.34176
607026	palmitoyl-linoleoyl-glycerol (16:0/18:2) [1]*	Lipid	Diacylglycerol					3.946	0.0249921	1.72547		0.00962172	1.68711	2.022	0.0115189	2.07174		0.00962172	1.9541	4.025	0.0340869	1.94062
607027	palmitoyl-linoleoyl-glycerol (16:0/18:2) [2]*	Lipid	Diacylglycerol	9543695	51621-26-2	C00165	HMDB0007103	5.166	0.0504606	1.47587	3.108	0.0115189	1.98034	2.969	0.0129066	1.91213	6.9	0.00366455	2.11241	2.81	0.00715478	1.96738
612016	N-linoleoyltaurine*	Lipid	Endocannabinoid					1.139	0.297953	0.929049	1.13	0.378478	0.916063	1.486	0.0453276	1.53047	1.124	0.47117	0.506777	1.176	0.229766	0.738109
612019	N-oleoyltaurine	Lipid	Endocannabinoid					1.42	0.030639	1.41165	1.041	0.936186	0.282822	1.456	0.030639	1.46845	1.281	0.173485	0.928435	1.139	0.47117	0.551353
612022	N-palmitoyltaurine	Lipid	Endocannabinoid					1.628	0.0130652	1.76989	1.273	0.128205	1.24733	1.525	0.0926958	1.39734	1.171	0.229766	0.589258	1.08	0.575174	0.313036
616010	pentadecanoylcarnitine (C15)*	Lipid	Fatty Acid Metabolism (Acyl Carnitine, Long Chain Saturated)	123132011			HMDB0062517	0.775	0.128205	1.02121	0.717	0.0130652	1.92409	0.813	0.688921	0.678744	0.895	0.810181	0.598941	0.805	0.229766	0.959153
616013	3-decenoylcarnitine	Lipid	Fatty Acid Metabolism (Acyl Carnitine, Monounsaturated)					0.812	0.173485	0.948698	0.93	0.936186	0.539094	0.699	0.030639	1.54952	0.901	0.575174	0.68677	0.761	0.0926958	1.14698
616038	2-butenoylglycine	Lipid	Fatty Acid Metabolism (Acyl Glycine)					0.645	0.0453276	1.37501	0.722	0.378478	0.948054	0.465	0.00477182	1.96326	0.952	0.575174	0.55703	0.36	0.00477182	2.13477
616049	hexanoylglycine	Lipid	Fatty Acid Metabolism (Acyl Glycine)	99463	24003-67-6		HMDB0000701	0.74	0.378478	0.933364	0.643	0.47117	0.887814	0.402	0.0655522	1.51044	0.889	1	0.589675	0.436	0.0202406	1.8646
616055	valerylglycine (C5)	Lipid	Fatty Acid Metabolism (Acyl Glycine)				HMDB0000927	0.974	0.575174	0.140232	0.995	0.688921	0.0694041	0.787	0.128205	1.28679	1.121	0.378478	0.754872	0.657	0.0202406	1.77559
616056	butyrylcarnitine (C4)	Lipid	Fatty Acid Metabolism (also BCAA Metabolism)	213144	25576-40-3	C02862	HMDB0002013	1.837	0.00507487	2.12093	1.422	0.030639	1.77513	1.373	0.128205	1.09033	1.29	0.030639	1.46527	1.442	0.0655522	1.56721
616057	butyrylglycine (C4)	Lipid	Fatty Acid Metabolism (also BCAA Metabolism)				HMDB0000808	0.747	0.229766	0.979418	0.706	0.378478	0.994594	0.484	0.030639	1.66928	0.961	0.936186	0.700945	0.44	0.0130652	1.90294
616061	3-hydroxybutyrylcarnitine (1)	Lipid	Fatty Acid Metabolism (Acyl Carnitine, Hydroxy)					0.822	0.229766	0.774842	0.852	0.575174	0.836055	0.559	0.0130652	1.75063	0.966	0.936186	0.313793	0.543	0.0202406	1.6767
616064	3-hydroxyhexanoylcarnitine (1)	Lipid	Fatty Acid Metabolism (Acyl Carnitine, Hydroxy)					1.039	0.936186	0.358395	0.824	0.688921	0.732371	0.649	0.0453276	1.44367	0.713	0.173485	1.06885	0.573	0.0453276	1.39378
616066	3-hydroxyoleoylcarnitine	Lipid	Fatty Acid Metabolism (Acyl Carnitine, Hydroxy)					0.811	0.229766	0.797306	0.678	0.00507487	2.00132	0.858	0.810181	0.439463	0.956	0.936186	0.338912	0.817	0.378478	0.825815
616067	3-hydroxypalmitoylcarnitine	Lipid	Fatty Acid Metabolism (Acyl Carnitine, Hydroxy)	126456228	195207-76-2		HMDB0013336	0.855	0.297953	0.712881	0.713	0.0130652	1.99443	0.783	0.47117	0.78187	0.928	0.575174	0.624623	0.807	0.297953	0.910435
616069	acetylcarnitine (C2)	Lipid	Fatty Acid Metabolism (Acyl Carnitine, Short Chain)		3040-38-8		HMDB0000201	0.788	0.00507487	1.94812	0.921	0.575174	0.590042	0.646	0.00507487	2.10182	0.826	0.0926958	1.23047	0.681	0.0202406	1.74281
616071	arachidonoylcarnitine (C20:4)	Lipid	Fatty Acid Metabolism (Acyl Carnitine, Polyunsaturated)	136212424	36816-11-2		HMDB0006455	0.75	0.297953	0.965375	0.681	0.0130652	1.67011	0.7	0.229766	1.26568	0.861	0.688921	0.577212	0.833	0.378478	0.624192
616086	linolenoylcarnitine (C18:3)*	Lipid	Fatty Acid Metabolism (Acyl Carnitine, Polyunsaturated)					0.996	0.810181	0.0350067	0.735	0.00823902	1.80869	0.782	0.229766	0.925112	0.892	0.297953	0.747805	0.862	0.297953	0.993432
616087	linoleoylcarnitine (C18:2)*	Lipid	Fatty Acid Metabolism (Acyl Carnitine, Polyunsaturated)	6450015	36816-10-1		HMDB0006469	0.809	0.173485	0.945108	0.669	0.00507487	2.06273	0.674	0.173485	1.25039	0.801	0.229766	1.29079	0.722	0.0926958	1.36673
616088	margaroylcarnitine (C17)*	Lipid	Fatty Acid Metabolism (Acyl Carnitine, Long Chain Saturated)	53477803	106182-29-0		HMDB0006210	0.832	0.297953	0.819547	0.729	0.00507487	2.14966	0.866	0.936186	0.428991	0.887	0.575174	0.817683	0.894	0.378478	0.862774
616096	oleoylcarnitine (C18:1)	Lipid	Fatty Acid Metabolism (Acyl Carnitine, Monounsaturated)	46907933	38677-66-6		HMDB0005065	0.957	0.688921	0.159771	0.74	0.0202406	1.72348	0.844	0.936186	0.486757	0.978	0.688921	0.144668	0.854	0.378478	0.886682
616098	palmitoylcarnitine (C16)	Lipid	Fatty Acid Metabolism (Acyl Carnitine, Long Chain Saturated)	11953816	2364-67-2	C02990	HMDB0000222	0.949	0.936186	0.176438	0.756	0.030639	1.65246	0.862	1	0.436506	0.881	0.297953	1.00436	0.848	0.378478	0.839917
616100	stearoylcarnitine (C18)	Lipid	Fatty Acid Metabolism (Acyl Carnitine, Long Chain Saturated)	52922056	25597-09-5		HMDB0000848	0.778	0.173485	0.891251	0.687	0.0130652	1.61789	0.796	0.936186	0.622135	0.785	0.0655522	1.39797	0.856	0.688921	0.628354
617003	malonylcarnitine	Lipid	Fatty Acid Synthesis	91825606	910825-21-7		HMDB0002095	1.562	0.0453276	1.54627	1.355	0.0453276	1.18818	0.865	1	0.122183	0.957	0.0655522	0.490237	1.797	0.0926958	1.20705
619001	2-aminoheptanoate	Lipid	Fatty Acid, Amino	5312965	44902-02-5		HMDB0094649	1.315	0.173485	0.849451	2.077	0.936186	0.445234	0.524	0.00507487	1.66605	0.51	0.030639	1.65316	0.332	0.0202406	1.66537
619003	N-acetyl-2-aminooctanoate*	Lipid	Fatty Acid, Amino	95555			HMDB0059745	1.523	0.173485	1.17598	0.876	0.936186	0.0399473	0.721	0.173485	0.864447	0.593	0.0453276	1.43611	0.496	0.0130652	1.76767
620004	18-methylnonadecanoate (i20:0)	Lipid	Fatty Acid, Branched					0.756	0.229766	1.15391	0.746	0.575174	0.736081	0.925	0.47117	0.463934	0.947	0.378478	0.330411	0.655	0.0453276	1.66904
620009	isocaproate (i6:0)	Lipid	Fatty Acid, Branched				HMDB0000689	1.035	0.936186	0.156072	0.919	0.936186	0.157133	0.726	0.0926958	1.39788	0.336	0.00507487	1.95281	0.638	0.128205	1.43934
621002	2-hydroxyglutarate	Lipid	Fatty Acid, Dicarboxylate					0.986	0.936186	0.0887631	0.905	0.47117	0.410665	1.068	0.810181	0.325208	0.713	0.030639	1.62923	0.693	0.030639	1.69249
621012	adipate	Lipid	Fatty Acid, Dicarboxylate	196	124-04-9	C06104	HMDB0000448	0.887	0.810181	0.293858	1.161	0.575174	0.00423201	0.725	0.030639	1.68615	1.076	0.378478	0.382479	0.627	0.0926958	1.59943
621021	dodecanedioate (C12-DC)	Lipid	Fatty Acid, Dicarboxylate	12736	693-23-2	C02678	HMDB0000623	0.936	0.810181	0.0209498	0.923	0.810181	0.514734	0.995	0.810181	0.0912089	0.891	0.297953	0.489216	0.586	0.030639	1.72257
621038	pimelate (C7-DC)	Lipid	Fatty Acid, Dicarboxylate	385	111-16-0	C02656	HMDB0000857	1.062	0.378478	0.363918	0.968	0.688921	0.284923	0.796	0.173485	0.75579	1.132	0.810181	0.0043185	0.516	0.030639	1.46446
621039	sebacate (C10-DC)	Lipid	Fatty Acid, Dicarboxylate	5192	111-20-6	C08277	HMDB0000792	0.729	0.47117	0.638376	0.853	0.378478	1.04465	0.644	0.0655522	1.36627	0.732	0.229766	0.911119	0.396	0.0130652	1.83778
622005	2S,3R-dihydroxybutyrate	Lipid	Fatty Acid, Dihydroxy	10964471	5057-93-2		HMDB0002453	0.239	0.00823902	1.96721	0.202	0.00507487	2.2195	0.182	0.00507487	2.17128	0.329	0.0453276	1.56404	0.174	0.00507487	2.01198
622006	3,4-dihydroxybutyrate	Lipid	Fatty Acid, Dihydroxy	150929	51267-44-8		HMDB0000337	0.609	0.00507487	2.10034	0.705	0.00507487	2.16406	0.737	0.00823902	1.89014	0.812	0.0926958	1.24102	0.785	0.030639	1.5337
623001	3-hydroxyadipate*	Lipid	Fatty Acid, Dicarboxylate	151913	14292-29-6		HMDB0000345	0.773	0.378478	0.728406	0.651	0.0655522	1.47137	0.74	0.128205	1.3464	0.823	0.378478	0.839904	0.483	0.0202406	1.76453
624005	2-hydroxyarachidate*	Lipid	Fatty Acid, Monohydroxy	5225199			HMDB0061659	1.012	1	0.241137	1.021	0.47117	0.162053	1.304	0.297953	0.946343	1.421	0.030639	1.27403	0.95	0.810181	0.490139
624007	2-hydroxydecanoate	Lipid	Fatty Acid, Monohydroxy	5312797	70267-29-7		HMDB0094656	1.763	0.030639	1.5041	1.281	0.128205	0.907733	1.038	0.47117	0.476305	1.082	0.297953	0.383877	1.062	0.297953	0.40046
624008	2-hydroxyheptanoate*	Lipid	Fatty Acid, Monohydroxy					1.522	0.128205	1.20706	1.915	0.173485	1.17874	0.714	0.128205	1.28718	0.488	0.00823902	1.97433	0.489	0.0200224	1.65278
624010	2-hydroxylignocerate*	Lipid	Fatty Acid, Monohydroxy			C17873	HMDB0039540	1.272	0.297953	0.718127	1.058	0.810181	0.421109	1.727	0.0921251	1.45731	1.801	0.030639	1.60604	1.29	0.688921	0.488075
624015	2-hydroxypalmitate	Lipid	Fatty Acid, Monohydroxy	12575964	16452-52-1		HMDB0031057	0.915	0.936186	0.286521	0.707	0.0202406	1.79164	0.977	0.575174	0.266955	0.866	0.688921	0.806605	0.714	0.0453276	1.47599
624019	3-hydroxyhexanoate	Lipid	Fatty Acid, Monohydroxy	11829482	66997-60-2		HMDB0061652	1.118	0.575174	0.381483	0.714	0.0202406	1.78763	0.681	0.128205	1.6712	0.707	0.030639	1.54605	0.651	0.00507487	2.01595
624023	3-hydroxyoctanoate	Lipid	Fatty Acid, Monohydroxy	11367166	33796-86-0		HMDB0001954	1.055	0.810181	0.199077	0.761	0.297953	1.18938	0.642	0.0926958	1.61088	0.741	0.0202406	1.66316	0.573	0.00507487	2.04371
624024	3-hydroxyoleate*	Lipid	Fatty Acid, Monohydroxy					1.38	0.0453276	1.31383	0.899	0.297953	0.843693	1.247	0.297953	0.915392	0.995	0.936186	0.157774	1.147	0.229766	0.767825
624026	3-hydroxysebacate	Lipid	Fatty Acid, Monohydroxy	124350389	446881-43-2		HMDB0000350	0.913	1	0.161422	0.645	0.229766	1.28417	0.566	0.0453276	1.52997	0.725	0.47117	0.676654	0.325	0.00507487	1.93453
624027	3-hydroxystearate	Lipid	Fatty Acid, Monohydroxy				HMDB0010737	1.046	1	0.150241	0.908	0.575174	0.684567	0.58	0.0202406	1.88062	0.421	0.378478	0.71469	0.565	0.378478	0.980934
624032	5-hydroxyhexanoate	Lipid	Fatty Acid, Monohydroxy	170748	44843-89-2		HMDB0000525	0.818	0.297953	1.00529	0.633	0.0202406	1.71917	0.69	0.030639	1.60871	0.634	0.00507487	1.72701	0.584	0.0904121	1.40051
625002	4-hydroxynonenal	Lipid	Fatty Acid, Oxidized	5283344	75899-68-2		HMDB0004362	1.024	0.378478	0.340056	1.085	0.297953	1.00055	1.078	0.688921	0.506355	1.043	0.688921	0.0996201	1.255	0.0453276	1.34046
628001	glycerol	Lipid	Glycerolipid Metabolism	753	56-81-5	C00116	HMDB0000131	1.501	0.030639	1.50832	0.992	0.810181	0.145034	1.646	0.0202406	1.60829	1.28	0.0926958	1.3412	1.544	0.0130652	1.9901
628003	glycerophosphoglycerol	Lipid	Glycerolipid Metabolism	54575349	185615-51-4		HMDB0240316	1.407	0.00823902	1.72726	0.94	0.575174	0.315471	0.792	1	0.157904	0.729	0.575174	0.705336	1.036	0.936186	0.214926
636001	3-hydroxybutyrate (BHBA)	Lipid	Ketone Bodies	92135	625-72-9	C01089	HMDB0000011	0.744	0.0926958	1.06122	0.772	0.128205	1.27553	0.441	0.0453276	1.58925	1	0.936186	0.232737	0.381	0.00823902	1.92365
638001	10-heptadecenoate (17:1n7)	Lipid	Long Chain Monounsaturated Fatty Acid	5312435	29743-97-3		HMDB0060038	1.616	0.030639	1.55383	0.908	0.936186	0.443663	1.257	0.47117	0.802788	1.303	0.0926958	1.12619	1.335	0.0130652	1.70576
638012	palmitoleate (16:1n7)	Lipid	Long Chain Monounsaturated Fatty Acid	445638	373-49-9	C08362	HMDB0003229	2.075	0.0202406	1.62416	0.956	0.810181	0.163071	1.577	0.0926958	1.34639	1.415	0.128205	1.26925	1.536	0.00823902	1.91413
640-5801	dihomo-linolenate (20:3n3 or n6)	Lipid	Long Chain Polyunsaturated Fatty Acid (n3 and n6)	5280581	1783-84-2	C03242	HMDB0002925	1.392	0.173485	1.24956	1.079	0.688921	0.535304	1.307	0.297953	0.916291	1.232	0.173485	1.00242	1.376	0.0453276	1.49894
640003	heptadecatrienoate (17:3)*	Lipid	Long Chain Polyunsaturated Fatty Acid (n3 and n6)					1.762	0.030639	1.4646	1.217	0.297953	0.878256	1.467	0.173485	1.18952	1.51	0.0453276	1.44234	1.598	0.0202406	1.91712
642001	1-arachidonoyl-GPA (20:4)	Lipid	Lysophospholipid	42607498			HMDB0062312	2.062	0.0655522	1.54986	1.292	0.128205	1.21808	1.449	0.128205	1.14295	1.883	0.00823902	1.55935	1.571	0.0926958	1.36812
642002	1-arachidonoyl-GPC (20:4n6)*	Lipid	Lysophospholipid					0.61	0.0202406	1.67439	0.758	0.229766	1.00903	0.801	0.297953	1.03058	0.769	0.128205	1.14686	0.812	0.378478	0.886627
642010	1-linoleoyl-GPA (18:2)*	Lipid	Lysophospholipid	20835023			HMDB0007856	2.816	0.030639	1.7909	1.414	0.128205	1.32655	2.421	0.00823902	1.91082	2.017	0.0202406	1.49667	2.146	0.00507487	2.01847
642012	1-linoleoyl-GPE (18:2)*	Lipid	Lysophospholipid	52925130	85046-18-0		HMDB0011507	1.032	0.297953	0.40413	1.196	0.173485	0.822309	1.492	0.0655522	1.55775	1.33	0.128205	1.2308	1.505	0.0453276	1.60149
642037	1-stearoyl-GPS (18:0)*	Lipid	Lysophospholipid	74819135			HMDB0061698	2.528	0.0379415	1.60677	0.268	0.175734	0.919988	1.26	0.788821	0.121037	0.856	0.180503	1.01807			0.680189
642038	2-palmitoleoyl-GPC (16:1)*	Lipid	Lysophospholipid			C04230	HMDB0010383	1.167	0.936186	0.245174	1.04	0.936186	0.604779	1.527	0.229766	1.0833	1.375	0.173485	0.952433	2.09	0.0202406	1.68875
645002	mevalonate	Lipid	Mevalonate Metabolism			C00418	HMDB0000227	0.474	0.0926958	1.17216	0.726	0.0926958	1.44733	0.727	0.030639	1.56824	0.808	0.128205	1.15482	0.742	0.0655522	1.14451
646008	1-linoleoylglycerol (18:2)	Lipid	Monoacylglycerol	6436630	67968-46-1		HMDB0011568	2.413	0.0926958	1.25769	1.65	0.0926958	1.34539	1.907	0.378478	0.960038	1.95	0.030639	1.55429	1.887	0.0453276	1.3925
646012	1-oleoylglycerol (18:1)	Lipid	Monoacylglycerol	12178130	129784-87-8		HMDB0011567	3.545	0.0202406	1.65338	2.482	0.0130652	1.94416	3.582	0.0130652	1.98727	2.258	0.0129066	1.99576	3.2	0.00823902	1.93287
646014	1-palmitoylglycerol (16:0)	Lipid	Monoacylglycerol	3084463	32899-41-5		HMDB0011564	1.195	0.47117	0.203087	0.571	0.297953	0.746277	1.847	0.030639	1.64775	1.159	0.688921	0.257262	1.731	0.128205	1.10815
646020	2-linoleoylglycerol (18:2)	Lipid	Monoacylglycerol	5365676			HMDB0011538	1.97	0.12553	1.18086	2.256	0.463245	1.12173	2.004	0.170466	1.28653	2.617	0.0249921	1.47883	1.419	0.170466	0.984805
646021	2-oleoylglycerol (18:1)	Lipid	Monoacylglycerol	5319879			HMDB0011537		0.0284407	1.5579	0.558	0.752554	0.113355	0.762	0.0600794	1.55091	1.554	0.129073	1.17158		0.00962172	2.02325
650001	1,2-dilinoleoyl-GPC (18:2/18:2)	Lipid	Phosphatidylcholine (PC)	5288075	998-06-1		HMDB0008138	0.946	0.47117	0.417047	0.959	1	0.0554052	1.71	0.030639	1.3375	1.363	0.128205	1.10192	1.647	0.0453276	1.61727
650004	1,2-dipalmitoyl-GPC (16:0/16:0)	Lipid	Phosphatidylcholine (PC)	452110	63-89-8	C00157	HMDB0000564	1.118	0.47117	0.349281	0.723	0.128205	1.34547	0.908	0.810181	0.264908	0.69	0.0453276	1.60799	0.961	0.936186	0.130096
650005	1,2-distearoyl-GPC (18:0/18:0)	Lipid	Phosphatidylcholine (PC)				HMDB0008036	0.385	0.030639	1.57116	0.581	0.128205	1.23139	0.747	0.378478	0.805021	0.66	0.128205	0.917206	0.813	0.575174	0.471693
650007	1-linoleoyl-2-linolenoyl-GPC (18:2/18:3)*	Lipid	Phosphatidylcholine (PC)	52922731	85046-19-1		HMDB0008141	0.977	0.688921	0.35813	1.094	0.688921	0.232931	1.733	0.0926958	1.16609	1.744	0.030639	1.52535	1.769	0.0202406	1.64437
650013	1-palmitoleoyl-2-linoleoyl-GPC (16:1/18:2)*	Lipid	Phosphatidylcholine (PC)	24778768	182820-31-1		HMDB0008006	1.214	0.297953	0.931723	1.056	0.810181	0.184995	1.854	0.030639	1.54162	1.562	0.0655522	1.32795	1.959	0.0130652	1.82756
650017	1-palmitoyl-2-dihomo-linolenoyl-GPC (16:0/20:3n3 or 6)*	Lipid	Phosphatidylcholine (PC)					2.739	0.00507487	2.11304	1.517	0.0926958	1.32817	2.195	0.00823902	2.03256	1.95	0.00823902	1.61288	2.089	0.00507487	2.03765
650021	1-palmitoyl-2-oleoyl-GPC (16:0/18:1)	Lipid	Phosphatidylcholine (PC)	5497103	26853-31-6		HMDB0007972	1.121	0.378478	0.806366	0.995	0.936186	0.108067	1.39	0.030639	1.46168	1.291	0.128205	1.04365	1.437	0.0453276	1.41893
650022	1-palmitoyl-2-palmitoleoyl-GPC (16:0/16:1)*	Lipid	Phosphatidylcholine (PC)	6443788	53595-24-7		HMDB0007969	1.529	0.0655522	1.61382	1.115	0.810181	0.511089	1.562	0.0926958	1.41493	1.404	0.173485	1.1476	1.927	0.0130652	1.85441
650026	1-stearoyl-2-linoleoyl-GPC (18:0/18:2)*	Lipid	Phosphatidylcholine (PC)	6441487	27098-24-4		HMDB0008039	1.097	0.297953	0.753856	1.045	0.936186	0.242175	1.254	0.0926958	1.37799	1.228	0.173485	1.04604	1.396	0.0130652	1.68696
650027	1-stearoyl-2-oleoyl-GPC (18:0/18:1)	Lipid	Phosphatidylcholine (PC)	24778825	56421-10-4		HMDB0008038	1.062	0.378478	0.649868	0.97	0.936186	0.0710479	1.372	0.0655522	1.33015	1.368	0.128205	1.09079	1.504	0.0453276	1.54623
651001	1,2-dilinoleoyl-GPE (18:2/18:2)*	Lipid	Phosphatidylethanolamine (PE)	9546812	20707-71-5		HMDB0009093		0.0284407	1.37386				2.05	0.0379415	1.6596	0.51	0.445976	0.0917415		0.07401	1.26762
651005	1-linoleoyl-2-arachidonoyl-GPE (18:2/20:4)*	Lipid	Phosphatidylethanolamine (PE)	52924893	146074-59-1		HMDB0009102	2.96	0.0303479	1.87981	1.461	0.575174	0.435256	1.767	0.0449512	1.33753	1.313	0.229766	0.998266	4.392	0.00507487	2.14259
651008	1-oleoyl-2-linoleoyl-GPE (18:1/18:2)*	Lipid	Phosphatidylethanolamine (PE)				HMDB0009060	1.544	0.0438264	1.6418	1.577	0.0926958	1.28663	2.114	0.0655522	1.37066	1.567	0.173485	1.34504	2.898	0.0129066	1.81197
651010	1-palmitoyl-2-arachidonoyl-GPE (16:0/20:4)*	Lipid	Phosphatidylethanolamine (PE)				HMDB0008937	1.844	0.0655522	1.6217	1.509	0.0655522	1.58311	1.643	0.0655522	1.45046	1.663	0.0130652	1.73991	1.811	0.0655522	1.50896
651012	1-palmitoyl-2-linoleoyl-GPE (16:0/18:2)	Lipid	Phosphatidylethanolamine (PE)				HMDB0008928	2.774	0.0202406	1.58052	1.699	0.128205	1.56393	1.579	0.229766	1.03976	1.409	0.128205	1.20388	3.323	0.00823902	1.92206
651013	1-palmitoyl-2-oleoyl-GPE (16:0/18:1)	Lipid	Phosphatidylethanolamine (PE)				HMDB0008927	6.283	0.00507487	1.88584	0.875	0.936186	0.690939	1.663	0.128205	1.0819	0.95	0.688921	0.401323	6.202	0.00823902	1.94785
651015	1-stearoyl-2-arachidonoyl-GPE (18:0/20:4)	Lipid	Phosphatidylethanolamine (PE)	5289133	61216-62-4		HMDB0009003	1.622	0.128205	1.45596	1.475	0.128205	1.48228	1.606	0.0453276	1.56234	1.784	0.0130652	1.81123	2.063	0.0453276	1.64044
651016	1-stearoyl-2-docosahexaenoyl-GPE (18:0/22:6)*	Lipid	Phosphatidylethanolamine (PE)	9546798			HMDB0009012	1.287	0.47117	1.00616	1.334	0.378478	1.06345	1.423	0.128205	1.26176	1.965	0.00507487	1.6938	1.596	0.173485	1.25621
651017	1-stearoyl-2-linoleoyl-GPE (18:0/18:2)*	Lipid	Phosphatidylethanolamine (PE)	9546749	7266-53-7		HMDB0008994	2.528	0.00823902	1.77088	1.721	0.0202406	1.80359	2.262	0.0202406	1.75401	2.026	0.0202406	1.85578	2.693	0.00507487	2.01572
651018	1-stearoyl-2-oleoyl-GPE (18:0/18:1)	Lipid	Phosphatidylethanolamine (PE)	9546742	6418-95-7		HMDB0008993	3.522	0.00507487	1.96531	1.181	0.575174	0.857764	1.929	0.0926958	1.30285	1.481	0.0926958	1.32131	2.856	0.0130652	1.8458
654005	1-stearoyl-2-arachidonoyl-GPS (18:0/20:4)	Lipid	Phosphatidylserine (PS)	24779545	132014-80-3		HMDB0012383	14.119	0.0249921	1.80728	0.524	0.280475	0.841203	0.574	0.86428	0.155594	0.368	0.326058	0.653957			0.775417
654007	1-stearoyl-2-oleoyl-GPS (18:0/18:1)	Lipid	Phosphatidylserine (PS)	59720717	124262-93-7	C02737	HMDB0010163	5.731	0.192225	1.11283	0.27	0.0202406	1.83429	0.591	0.575174	0.24459	0.253	0.0130652	1.49876	0.86	0.933836	0.0648042
655002	choline phosphate	Lipid	Phospholipid Metabolism	1014	3616-04-4	C00588	HMDB0001565	1.821	0.0453276	1.51538	0.748	0.128205	1.30753	0.725	0.297953	0.468712	0.543	0.0453276	1.28725	0.94	0.810181	0.22427
655009	phosphoethanolamine	Lipid	Phospholipid Metabolism	1015	1071-23-4	C00346	HMDB0000224	1.389	0.173485	1.19699	0.988	0.936186	0.171512	1.241	0.297953	0.758436	0.544	0.0453276	1.72687	0.774	0.47117	0.469669
655010	trimethylamine N-oxide	Lipid	Phospholipid Metabolism	1145	1184-78-7	C01104	HMDB0000925	0.672	0.0453276	1.46695	0.832	0.936186	0.475711	0.836	0.297953	0.622545	0.857	0.229766	0.67852	0.953	0.810181	0.35911
657002	1-(1-enyl-palmitoyl)-2-arachidonoyl-GPE (P-16:0/20:4)*	Lipid	Plasmalogen	52925126	97859-69-3		HMDB0011352	1.915	0.297953	0.950395	0.732	0.173485	1.17758	0.934	1	0.17374	0.586	0.0453276	1.5076	1.136	0.575174	0.533689
657003	1-(1-enyl-palmitoyl)-2-linoleoyl-GPC (P-16:0/18:2)*	Lipid	Plasmalogen	24779386			HMDB0011211	0.342	0.0130652	1.47096	0.77	0.128205	0.900794	1.117	0.47117	0.644151	0.883	0.575174	0.670917	0.913	0.47117	0.698227
657011	1-(1-enyl-stearoyl)-2-oleoyl-GPE (P-18:0/18:1)	Lipid	Plasmalogen	42607457	144371-68-6		HMDB0011375	1.497	0.378478	0.461073	0.584	0.0926958	1.13505	0.959	0.810181	0.271748	0.608	0.173485	0.992673	1.944	0.00507487	1.88
658011	heneicosapentaenoate (21:5n3)	Lipid	Long Chain Polyunsaturated Fatty Acid (n3 and n6)					1.281	0.0926958	1.00488	1.055	0.47117	0.420042	1.264	0.378478	0.727044	1.544	0.0202406	1.72442	1.355	0.030639	1.70851
658018	stearidonate (18:4n3)	Lipid	Long Chain Polyunsaturated Fatty Acid (n3 and n6)	5312508	20290-75-9	C16300	HMDB0006547	1.671	0.0453276	1.49885	1.105	0.229766	0.656525	1.28	0.229766	0.956337	1.559	0.0130652	1.65581	1.455	0.030639	1.80847
670002	beta-muricholate	Lipid	Primary Bile Acid Metabolism			C17726	HMDB0000415	1.318	0.229766	0.715881	1.597	0.47117	0.769415	2.744	0.030639	1.59939	1.861	0.378478	0.979957	1.641	0.378478	0.468264
670019	taurochenodeoxycholate	Lipid	Primary Bile Acid Metabolism	387316	516-35-8	C05465	HMDB0000951	0.265	0.030639	1.46624	0.183	0.00823902	2.03865	0.519	0.0130652	1.78622	0.195	0.378478	0.870769	0.257	0.0453276	1.4776
670020	taurocholate	Lipid	Primary Bile Acid Metabolism	6675	81-24-3	C05122	HMDB0000036	0.381	0.0655522	1.1912	0.162	0.0130652	1.77416	0.635	0.128205	1.21132	0.463	0.229766	0.630384	0.43	0.173485	1.24465
672006	6-beta-hydroxylithocholate	Lipid	Secondary Bile Acid Metabolism			C15515	HMDB0000811	1.433	0.688921	0.974127	1.802	0.128205	1.61916	4.356	0.030639	1.55366	2.398	0.0655522	1.20787	3.439	0.173485	0.838454
672030	hyodeoxycholate	Lipid	Secondary Bile Acid Metabolism				HMDB0000733	1.784	0.0926958	1.24896	2.093	0.0202406	1.83841	6.487	0.00507487	2.00384	2.202	0.229766	1.11223	4.858	0.0655522	1.30598
672031	isohyodeoxycholate	Lipid	Secondary Bile Acid Metabolism				HMDB0000664	1.47	0.297953	0.827581	1.581	0.173485	1.03003	3.202	0.00507487	2.03378	0.702	0.688921	0.203211	2.137	0.0453276	1.13068
672041	taurocholenate sulfate*	Lipid	Secondary Bile Acid Metabolism					0.517	0.128205	0.467254	0.317	0.0202406	1.70703	0.66	0.0926958	1.17457	0.385	0.47117	0.816519	0.491	0.173485	1.32463
672042	taurodeoxycholate	Lipid	Secondary Bile Acid Metabolism	2733768	516-50-7	C05463	HMDB0000896	0.593	0.575174	0.504697	0.387	0.00507487	1.88405	1	0.575174	0.523758	0.367	0.378478	0.954353	0.401	0.0453276	1.48585
672044	taurohyocholate*	Lipid	Secondary Bile Acid Metabolism	131750644	117997-17-8	C15516	HMDB0011637		0.00962172	1.55159		0.00277843	1.93135		0.07401	1.25822	0.17	0.608102	0.748088	0.302	0.0898234	1.21605
672046	taurolithocholate	Lipid	Secondary Bile Acid Metabolism			C02592	HMDB0000722	0.3	0.128205	1.3566	0.237	0.00507487	2.14946	0.285	0.0453276	1.57782	0.141	0.128205	1.30433	0.167	0.030639	1.69004
672048	tauroursodeoxycholate	Lipid	Secondary Bile Acid Metabolism	12443252	14605-22-2		HMDB0000874	1.029	0.688921	0.585363	0.427	0.128205	1.24259	2.193	0.030639	1.71142	0.575	0.688404	0.199927	0.802	0.936186	0.144533
672051	ursodeoxycholate	Lipid	Secondary Bile Acid Metabolism	31401	128-13-2	C07880	HMDB0000946		0.00962172	1.79867		0.0284407	1.64624	2.06	0.0100646	2.06277	0.861	0.0898234	1.25829	1.029	0.0600794	1.08593
674003	phytosphingosine	Lipid	Sphingolipid Synthesis	122121	554-62-1	C12144	HMDB0004610	1.357	0.0453276	1.2392	1.091	0.575174	0.394227	1.057	0.810181	0.193489	1.224	0.575174	0.381204	0.976	1	0.105955
674005	sphinganine	Lipid	Sphingolipid Synthesis	91486	764-22-7	C00836	HMDB0000269	3.401	0.00823902	2.05433	0.818	0.173485	0.831671	0.894	0.936186	0.139694	0.661	0.128205	0.796592	1.618	0.0655522	1.44268
675001	behenoyl sphingomyelin (d18:1/22:0)*	Lipid	Sphingomyelins	44260125	94359-12-3	C00550	HMDB0012103	0.938	0.936186	7.39863e-05	1.052	0.810181	0.382487	1.348	0.0926958	1.3969	1.309	0.0926958	1.0389	1.433	0.0202406	1.31715
675002	hydroxypalmitoyl sphingomyelin (d18:1/16:0(OH))**	Lipid	Sphingomyelins					0.552	0.030639	1.47417	0.666	0.0453276	1.39004	0.936	0.936186	0.0917591	0.709	0.0655522	1.29281	0.722	0.229766	1.22178
675003	lignoceroyl sphingomyelin (d18:1/24:0)	Lipid	Sphingomyelins	44260127	60037-60-7		HMDB0011697	0.914	0.810181	0.166132	1.059	0.688921	0.52973	1.287	0.0926958	1.32304	1.258	0.0655522	1.11931	1.339	0.030639	1.39154
675013	sphingomyelin (d18:1/20:1, d18:2/20:0)*	Lipid	Sphingomyelins	52931179	222403-67-0		HMDB0240610	1.078	0.688921	0.443548	1.134	0.378478	0.920512	1.415	0.0926958	1.46614	1.357	0.030639	1.16665	1.454	0.0926958	1.22118
675015	sphingomyelin (d18:1/21:0, d17:1/22:0, d16:1/23:0)*	Lipid	Sphingomyelins	52931193	121999-71-1		HMDB0240611	0.869	0.936186	0.0803851	1.116	0.378478	0.700275	1.245	0.229766	1.0469	1.37	0.128205	1.12506	1.457	0.0453276	1.30283
675016	sphingomyelin (d18:1/22:1, d18:2/22:0, d16:1/24:1)*	Lipid	Sphingomyelins	52931203	222403-68-1		HMDB0012104	1.042	0.575174	0.405519	1.108	0.688921	0.666966	1.46	0.0453276	1.60702	1.349	0.0453276	1.11099	1.548	0.0202406	1.35422
675019	sphingomyelin (d18:1/25:0, d19:0/24:1, d20:1/23:0, d19:1/24:0)*	Lipid	Sphingomyelins	44260137	221105-53-9		HMDB0240671	0.558	0.0130652	1.42169	0.89	0.297953	0.864936	1.044	0.936186	0.223643	0.998	0.810181	0.0773147	1.1	0.297953	0.428564
675023	sphingomyelin (d18:2/21:0, d16:2/23:0)*	Lipid	Sphingomyelins				HMDB0240676	0.954	0.297953	0.394777	1.231	0.0655522	1.12486	1.589	0.0453276	1.54996	1.748	0.00823902	1.60248	1.733	0.0202406	1.44791
675024	sphingomyelin (d18:2/23:0, d18:1/23:1, d17:1/24:1)*	Lipid	Sphingomyelins		2124199-71-7		HMDB0240614	0.91	0.575174	0.11782	1.164	0.173485	0.997371	1.39	0.0453276	1.55956	1.423	0.0453276	1.38075	1.535	0.0202406	1.42792
675025	sphingomyelin (d18:2/23:1)*	Lipid	Sphingomyelins				HMDB0240668	0.841	0.688921	0.121362	1.065	0.810181	0.395506	1.323	0.173485	1.28233	1.318	0.128205	1.04312	1.491	0.0202406	1.36079
676007	sphingosine	Lipid	Sphingosines	5280335	123-78-4	C00319	HMDB0000252	4.71	0.00507487	2.11017	0.965	0.688921	0.0874297	1.016	0.936186	0.203658	0.699	0.173485	0.256323	1.768	0.0926958	1.40345
677005	7-alpha-hydroxy-3-oxo-4-cholestenoate (7-Hoca)	Lipid	Sterol	3081085	115538-85-7	C17337	HMDB0012458	0.523	0.0453276	1.65429	0.64	0.030639	1.57736	0.709	0.378478	0.916734	0.69	0.688921	0.448955	0.736	0.173485	0.80866
677007	7-hydroxycholesterol (alpha or beta)	Lipid	Sterol	473141	566-27-8		HMDB0006119	0.5	0.0277684	1.58964	0.346	0.0438264	1.50441	0.464	0.00812704	1.83063	0.288	0.369976	0.879835	0.412	0.36113	1.01498
677016	fucosterol	Lipid	Sterol	131750945	17605-67-3	C08817	HMDB0030021	0.709	0.030639	1.27783	0.742	0.173485	1.05455	0.951	0.297953	0.116427	1.054	0.936186	0.280664	1.024	0.810181	0.0906481
703009	inosine	Nucleotide	Purine Metabolism, (Hypo)Xanthine/Inosine containing	6021	58-63-9	C00294	HMDB0000195	0.045	0.0200224	1.53412	0.922	0.936186	0.264146	1.174	0.686838	0.587891	0.676	1	0.165778	0.872	0.280475	0.671729
703025	adenosine	Nucleotide	Purine Metabolism, Adenine containing	60961	58-61-7	C00212	HMDB0000050	0.199	0.0453276	1.33597	0.539	0.065081	1.35685	0.218	0.0438264	1.67868	0.608	0.36113	0.620578	1.18	0.624835	0.368547
703046	7-methylguanine	Nucleotide	Purine Metabolism, Guanine containing	11361	578-76-7	C02242	HMDB0000897	0.752	0.0130652	1.77949	0.895	0.297953	1.01581	0.866	0.0655522	1.05456	0.887	0.128205	0.963408	0.804	0.0655522	1.38808
704006	5-methyl-2'-deoxycytidine	Nucleotide	Pyrimidine Metabolism, Cytidine containing	13279	838-07-3	C03592	HMDB0002224	0.849	0.688921	0.637483	0.836	0.030639	1.58356	0.927	0.47117	0.612322	0.872	0.0926958	1.27812	1.029	0.575174	0.0905366
704010	cytidine 2' or 3'-monophosphate (2' or 3'-CMP)	Nucleotide	Pyrimidine Metabolism, Cytidine containing	66535	84-52-6	C05822	HMDB0240312	6.902	0.0167114	1.62857	1.76	0.347164	0.155181	0.362	0.422527	0.733772	0.269	0.36113	0.881802	10.216	0.445976	0.509524
704016	cytosine	Nucleotide	Pyrimidine Metabolism, Cytidine containing	597	71-30-7	C00380	HMDB0000630	1.061	0.936186	0.0236896	2.026	0.575174	0.73332	3.308	0.030639	1.47987	1.641	0.936186	0.579634	3.171	0.0926958	1.08746
704017	N4-acetylcytidine	Nucleotide	Pyrimidine Metabolism, Cytidine containing	107461	3768-18-1		HMDB0005923	0.692	0.0130652	1.65089	0.658	0.00507487	2.03454	0.688	0.0202406	1.73145	0.679	0.00507487	2.17324	0.753	0.0655522	1.53635
704020	orotate	Nucleotide	Pyrimidine Metabolism, Orotate containing	967	65-86-1	C00295	HMDB0000226	1.389	0.030639	1.48797	1.023	0.810181	0.294263	1.035	0.575174	0.30861	1.09	0.47117	0.569131	1.182	0.229766	0.734336
704024	thymidine	Nucleotide	Pyrimidine Metabolism, Thymine containing	5789	50-89-5	C00214	HMDB0000273	0.88	0.00823902	1.80762	0.902	0.688921	0.736106	0.779	0.0453276	1.58489	0.666	0.0655522	1.37208	0.751	0.0130652	1.80529
704035	5,6-dihydrouridine	Nucleotide	Pyrimidine Metabolism, Uracil containing	94312	5627-05-4		HMDB0000497	0.666	0.0130652	1.92418	0.709	0.00507487	2.34292	0.745	0.00507487	2.02829	0.681	0.00507487	2.17783	0.7	0.00507487	1.98349
704036	5-methyluridine (ribothymidine)	Nucleotide	Pyrimidine Metabolism, Uracil containing	445408	1463-10-1		HMDB0000884	1.519	0.0926958	1.34299	0.94	0.810181	0.0401725	0.77	0.575174	0.787967	1.785	0.0130652	1.59466	0.966	1	0.0392791
704039	N-acetyl-beta-alanine	Nucleotide	Pyrimidine Metabolism, Uracil containing	76406	3025-95-4	C01073	HMDB0061880	0.807	0.0655522	1.30183	0.853	0.0926958	1.37996	0.879	0.128205	1.26266	0.864	0.128205	1.15286	0.841	0.0453276	1.37794
704040	pseudouridine	Nucleotide	Pyrimidine Metabolism, Uracil containing	15047	1445-07-4	C02067	HMDB0000767	0.771	0.0130652	1.77941	0.832	0.00823902	2.07318	0.863	0.00507487	1.97993	0.82	0.00507487	2.15308	0.784	0.00507487	2.10395
704044	uridine 3'-monophosphate (3'-UMP)	Nucleotide	Pyrimidine Metabolism, Uracil containing	101543	84-53-7	C01368	HMDB0060282		0.0284407	1.29628	1.851	1	0.145685	0.587	1	0.313114	0.483	0.655306	0.466934			0.806696
801084	branched-chain, straight-chain, or cyclopropyl 12:1 fatty acid*	Partially Characterized Molecules	Partially Characterized Molecules					1.202	0.378478	0.714331	1.496	0.128205	1.48631	1.566	0.0926958	1.31475	1.34	0.297953	0.529754	1.526	0.0453276	1.33581
902012	isoleucylglycine	Peptide	Dipeptide	342532			HMDB0028907	1.898	0.030639	1.48563	0.86	0.688404	0.581945	0.891	0.127538	1.18343	0.791	0.810181	0.0700023	1.327	0.148829	1.04197
905001	gamma-glutamyl-2-aminobutyrate	Peptide	Gamma-glutamyl Amino Acid					0.288	0.030639	1.75923	0.186	0.00507487	2.30788	0.193	0.00507487	2.26156	0.316	0.030639	1.45907	0.141	0.00823902	1.96982
905003	gamma-glutamyl-alpha-lysine	Peptide	Gamma-glutamyl Amino Acid	65254	5978-23-4		HMDB0029154	0.743	0.0926958	1.27533	0.787	0.0926958	1.48208	0.674	0.0453276	1.61681	0.871	0.297953	0.678124	0.846	0.173485	0.805487
905004	gamma-glutamylcitrulline*	Peptide	Gamma-glutamyl Amino Acid					1.021	0.688921	0.246959	1.46	0.030639	1.67272	1.322	0.229766	1.00714	1.418	0.128205	1.30461	1.189	0.378478	0.473157
905006	gamma-glutamyl-epsilon-lysine	Peptide	Gamma-glutamyl Amino Acid	7015684	17105-15-6		HMDB0003869	1.085	0.810181	0.21712	0.703	0.00823902	1.9595	0.913	0.297953	0.735521	0.922	1	0.159779	0.785	0.335822	0.835415
905007	gamma-glutamylglutamate	Peptide	Gamma-glutamyl Amino Acid	92865	1116-22-9	C05282	HMDB0011737	1.939	0.00823902	1.85561	1.357	0.0130652	1.90753	1.333	0.0655522	1.24782	1.505	0.0130652	1.83288	1.255	0.0655522	1.34697
905009	gamma-glutamylglycine	Peptide	Gamma-glutamyl Amino Acid	165527	1948-29-4		HMDB0011667	1.463	0.00823902	1.77517	1.424	0.0926958	1.37108	1.294	0.0655522	1.49479	1.385	0.0655522	1.55133	1.253	0.0926958	1.173
905010	gamma-glutamylhistidine	Peptide	Gamma-glutamyl Amino Acid	7017195	37460-15-4		HMDB0029151	1.412	0.0655522	1.35858	1.298	0.030639	1.66912	1.222	0.0926958	1.32322	1.257	0.0655522	1.67027	1.398	0.0202406	1.45797
905011	gamma-glutamylisoleucine*	Peptide	Gamma-glutamyl Amino Acid	22885096	23632-83-9		HMDB0011170	1.129	0.297953	0.550979	1.115	0.128205	1.04528	1.064	0.688921	0.584437	1.325	0.0130652	1.5887	1.281	0.0926958	1.16071
905012	gamma-glutamylleucine	Peptide	Gamma-glutamyl Amino Acid	151023	2566-39-4		HMDB0011171	1.135	0.229766	0.477579	1.128	0.0655522	1.20836	1.079	0.378478	0.729716	1.316	0.0202406	1.56931	1.181	0.229766	0.805146
905014	gamma-glutamylphenylalanine	Peptide	Gamma-glutamyl Amino Acid		7432-24-8		HMDB0000594	1.136	0.575174	0.428684	1.427	0.0926958	1.33097	1.146	0.378478	0.803983	1.364	0.0202406	1.53287	1.28	0.229766	1.21663
905016	gamma-glutamylthreonine	Peptide	Gamma-glutamyl Amino Acid	53861142	5652-48-2		HMDB0029159	0.811	0.47117	0.808451	0.675	0.0453276	1.71315	0.646	0.128205	1.50499	0.79	0.297953	0.674017	0.761	0.297953	0.936799
905018	gamma-glutamyltyrosine	Peptide	Gamma-glutamyl Amino Acid	94340	7432-23-7		HMDB0011741	1.314	0.0926958	1.26958	1.421	0.0655522	1.56499	1.301	0.0453276	1.5955	1.532	0.00507487	2.04863	1.285	0.128205	1.20301

[truncated: 2 more sheets: ZA-NS-differ-metabo-all, ZA-Cluter8-differential（vs NS）]
