# Supplementary material for: Identifying therapeutic biomarkers of zoledronic acid by metabolomics
Source: Front Pharmacol. 2023 Apr 25;14:1084453. doi: 10.3389/fphar.2023.1084453 (PMC10166846; doi:10.3389/fphar.2023.1084453)
Supplement: Supplementary file 6 [file DataSheet2.xlsx]

## Sheet: rno04020
comp	detected	COMP ID	COMPOUND Name	SUPER META PATHWAY	SUB META PATHWAY	ACQUISITION METHOD	HMDB ID	HMDB_annotation	PUBCHEM ID	CAS ID	KEGG ID	CHEMSPIDER ID
C00002
C00004
C00076
C00165	yes	607006	linoleoyl-arachidonoyl-glycerol (18:2/20:4) [2]*	Lipid	Diacylglycerol	POSb	HMDB0007257	0	9543796	0	C00165	7822746
C00575
C01245
C01330
C06124
C11556
C13050
C13051

## Sheet: rno04064
comp	detected	COMP ID	COMPOUND Name	SUPER META PATHWAY	SUB META PATHWAY	ACQUISITION METHOD	HMDB ID	HMDB_annotation	PUBCHEM ID	CAS ID	KEGG ID	CHEMSPIDER ID
C00076
C00165	yes	607006	linoleoyl-arachidonoyl-glycerol (18:2/20:4) [2]*	Lipid	Diacylglycerol	POSb	HMDB0007257	0	9543796	0	C00165	7822746
C01245

## Sheet: rno04072
comp	detected	COMP ID	COMPOUND Name	SUPER META PATHWAY	SUB META PATHWAY	ACQUISITION METHOD	HMDB ID	HMDB_annotation	PUBCHEM ID	CAS ID	KEGG ID	CHEMSPIDER ID
C00025	yes	107009	glutamate	Amino Acid	Glutamate Metabolism	POSa	HMDB0000148	0	33032	56-86-0	C00025	0
C00076
C00165	yes	607006	linoleoyl-arachidonoyl-glycerol (18:2/20:4) [2]*	Lipid	Diacylglycerol	POSb	HMDB0007257	0	9543796	0	C00165	7822746
C00416
C00575
C00639
C00681
C01245
C04637
C05981
C06124

## Sheet: rno04650
comp	detected	COMP ID	COMPOUND Name	SUPER META PATHWAY	SUB META PATHWAY	ACQUISITION METHOD	HMDB ID	HMDB_annotation	PUBCHEM ID	CAS ID	KEGG ID	CHEMSPIDER ID
C00076
C00165	yes	607006	linoleoyl-arachidonoyl-glycerol (18:2/20:4) [2]*	Lipid	Diacylglycerol	POSb	HMDB0007257	0	9543796	0	C00165	7822746
C01245
C05981

## Sheet: rno04662
comp	detected	COMP ID	COMPOUND Name	SUPER META PATHWAY	SUB META PATHWAY	ACQUISITION METHOD	HMDB ID	HMDB_annotation	PUBCHEM ID	CAS ID	KEGG ID	CHEMSPIDER ID
C00076
C00165	yes	607006	linoleoyl-arachidonoyl-glycerol (18:2/20:4) [2]*	Lipid	Diacylglycerol	POSb	HMDB0007257	0	9543796	0	C00165	7822746
C01245
C05981

## Sheet: rno04664
comp	detected	COMP ID	COMPOUND Name	SUPER META PATHWAY	SUB META PATHWAY	ACQUISITION METHOD	HMDB ID	HMDB_annotation	PUBCHEM ID	CAS ID	KEGG ID	CHEMSPIDER ID
C00076
C00165	yes	607006	linoleoyl-arachidonoyl-glycerol (18:2/20:4) [2]*	Lipid	Diacylglycerol	POSb	HMDB0007257	0	9543796	0	C00165	7822746
C00219
C00374
C00388
C00696
C01245
C02166
C05951
C05952
C05981

## Sheet: rno04666
comp	detected	COMP ID	COMPOUND Name	SUPER META PATHWAY	SUB META PATHWAY	ACQUISITION METHOD	HMDB ID	HMDB_annotation	PUBCHEM ID	CAS ID	KEGG ID	CHEMSPIDER ID
C00076
C00165	yes	607006	linoleoyl-arachidonoyl-glycerol (18:2/20:4) [2]*	Lipid	Diacylglycerol	POSb	HMDB0007257	0	9543796	0	C00165	7822746
C00219
C00416
C01245
C04637
C05981
C06124

## Sheet: rno04714
comp	detected	COMP ID	COMPOUND Name	SUPER META PATHWAY	SUB META PATHWAY	ACQUISITION METHOD	HMDB ID	HMDB_annotation	PUBCHEM ID	CAS ID	KEGG ID	CHEMSPIDER ID
C00002
C00004
C00008
C00010
C00024
C00040
C00080
C00116	yes	628001	glycerol	Lipid	Glycerolipid Metabolism	NEGa	HMDB0000131	0	753	56-81-5	C00116	0
C00162
C00165	yes	607006	linoleoyl-arachidonoyl-glycerol (18:2/20:4) [2]*	Lipid	Diacylglycerol	POSb	HMDB0007257	0	9543796	0	C00165	7822746
C00318
C00422
C00547
C00575
C00745
C00942
C00951
C01352
C01885
C02301
C02465
C11695
C13856

## Sheet: rno05143
comp	detected	COMP ID	COMPOUND Name	SUPER META PATHWAY	SUB META PATHWAY	ACQUISITION METHOD	HMDB ID	HMDB_annotation	PUBCHEM ID	CAS ID	KEGG ID	CHEMSPIDER ID
C00076
C00078
C00165	yes	607006	linoleoyl-arachidonoyl-glycerol (18:2/20:4) [2]*	Lipid	Diacylglycerol	POSb	HMDB0007257	0	9543796	0	C00165	7822746
C00328
C00533
C00584
C00696
C01245

## Sheet: rno05146
comp	detected	COMP ID	COMPOUND Name	SUPER META PATHWAY	SUB META PATHWAY	ACQUISITION METHOD	HMDB ID	HMDB_annotation	PUBCHEM ID	CAS ID	KEGG ID	CHEMSPIDER ID
C00027
C00062
C00076
C00165	yes	607006	linoleoyl-arachidonoyl-glycerol (18:2/20:4) [2]*	Lipid	Diacylglycerol	POSb	HMDB0007257	0	9543796	0	C00165	7822746
C00219
C00533
C00575
C00584
C01074
C01245
C01498
C02737
C18287

[truncated: 1 more sheets: rno05320]
